# Supplementary material for: Crystal structure or chemical composition of salt–sugar-based metal–organic frameworks: what are the nonlinear optical properties due to?
Source: Acta Crystallogr B Struct Sci Cryst Eng Mater. 2021 Jul 6;77(Pt 4):506–14. doi: 10.1107/S2052520621004637 (PMC8337021; doi:10.1107/S2052520621004637)
Supplement: Supplementary file 1 [file b-77-00506-sup1.cif]

data_CaDgalBr_new
#==============================================================================

# PROCESSING SUMMARY (IUCr Office Use Only)

_journal_date_recd_electronic      2021-03-12
_journal_date_to_coeditor         ?
_journal_date_from_coeditor       ?
_journal_date_accepted     2021-05-02
_journal_date_printers_first      ?
_journal_date_printers_final      ?
_journal_date_proofs_out          ?
_journal_date_proofs_in           ?
_journal_coeditor_name            ?
_journal_coeditor_code      UM5049SUP1
_journal_coeditor_notes
; ?
;
_journal_paper_category      FA
_journal_techeditor_code      B210463
_iucr_compatibility_tag          ACTA95
_journal_techeditor_notes  
;
;
_journal_coden_ASTM               ?
_journal_name_full                ?
_journal_year                     ?
_journal_volume                   ?
_journal_issue                    ?
_journal_page_first               ?
_journal_page_last                ?
_journal_suppl_publ_number        ?
_journal_suppl_publ_pages         ?

#==============================================================================

_audit_creation_date               2021-02-15
_audit_creation_method
;
Olex2 1.3
(compiled 2020.11.12 svn.r5f609507 for OlexSys, GUI svn.r6226)
;
_shelx_SHELXL_version_number       '2018/3'
_audit_contact_author_address      'via P. Giuria 7, 10125 TORINO, Italy'
_audit_contact_author_email        domenica.marabello@unito.it
_audit_contact_author_name         'Domenica Marabello'
_audit_contact_author_phone        ++390116707505
_publ_contact_author_id_orcid      0000-0002-9648-7735
_publ_section_references
;
Dolomanov, O.V., Bourhis, L.J., Gildea, R.J, Howard, J.A.K. & Puschmann, H.
 (2009), J. Appl. Cryst. 42, 339-341.

Sheldrick, G.M. (2015). Acta Cryst. A71, 3-8.

Sheldrick, G.M. (2015). Acta Cryst. C71, 3-8.
;
_chemical_name_common              ?
_chemical_name_systematic          ?
_chemical_formula_moiety           '2(Br), C12 H28 Ca O12'
_chemical_formula_sum              'C12 H28 Br2 Ca O12'
_chemical_formula_weight           564.24
_chemical_absolute_configuration   ?
_chemical_melting_point            ?
_chemical_oxdiff_formula           'C12 H27 Br2 Ca O12'
loop_
  _atom_type_symbol
  _atom_type_description
  _atom_type_scat_dispersion_real
  _atom_type_scat_dispersion_imag
  _atom_type_scat_source
 'C' 'C' 0.0181 0.0091 'International Tables Vol C Tables 4.2.6.8 and 6.1.1.4'
 'H' 'H' 0.0000 0.0000 'International Tables Vol C Tables 4.2.6.8 and 6.1.1.4'
 'Br' 'Br' -0.6763 1.2805
 'International Tables Vol C Tables 4.2.6.8 and 6.1.1.4'
 'Ca' 'Ca' 0.3641 1.2855 'International Tables Vol C Tables 4.2.6.8 and 6.1.1.4'
 'O' 'O' 0.0492 0.0322 'International Tables Vol C Tables 4.2.6.8 and 6.1.1.4'

_shelx_space_group_comment
;
The symmetry employed for this shelxl refinement is uniquely defined
by the following loop, which should always be used as a source of
symmetry information in preference to the above space-group names.
They are only intended as comments.
;
_space_group_crystal_system        'monoclinic'
_space_group_IT_number             4
_space_group_name_H-M_alt          'P 1 21 1'
_space_group_name_Hall             'P 2yb'
loop_
  _space_group_symop_operation_xyz
 'x, y, z'
 '-x, y+1/2, -z'

_cell_length_a                     7.5022(4)
_cell_length_b                     14.2259(6)
_cell_length_c                     10.4517(6)
_cell_angle_alpha                  90
_cell_angle_beta                   109.931(6)
_cell_angle_gamma                  90
_cell_volume                       1048.65(10)
_cell_formula_units_Z              2
_cell_measurement_reflns_used      1992
_cell_measurement_temperature      293
_cell_measurement_theta_max        61.2290
_cell_measurement_theta_min        6.2580
_shelx_estimated_absorpt_T_max     ?
_shelx_estimated_absorpt_T_min     ?
_exptl_absorpt_coefficient_mu      7.561
_exptl_absorpt_correction_T_max    0.821
_exptl_absorpt_correction_T_min    0.401
_exptl_absorpt_correction_type     gaussian
_exptl_absorpt_process_details
;
CrysAlisPro 1.171.40.67a (Rigaku Oxford Diffraction, 2019)
Numerical absorption correction based on gaussian integration over
   a multifaceted crystal model
Empirical absorption correction using spherical harmonics,
 implemented in SCALE3 ABSPACK scaling algorithm.
;
_exptl_absorpt_special_details     ?
_exptl_crystal_colour              colourless
_exptl_crystal_colour_primary      colourless
_exptl_crystal_density_diffrn      1.787
_exptl_crystal_density_meas        ?
_exptl_crystal_density_method      ?
_exptl_crystal_description         prism
_exptl_crystal_F_000               572
loop_
  _exptl_crystal_face_index_h
  _exptl_crystal_face_index_k
  _exptl_crystal_face_index_l
  _exptl_crystal_face_perp_dist
 -2 -8 3 0.0444
 2 -6 2 0.0951
 0 -4 -6 0.0115
 5 -2 -1 0.1265
 0 4 6 0.0148
 -5 2 1 0.1590
 -1 8 -3 0.0545
 4 4 -3 0.0974

_exptl_crystal_size_max            0.286
_exptl_crystal_size_mid            0.129
_exptl_crystal_size_min            0.026
loop_
  _exptl_oxdiff_crystal_face_indexfrac_h
  _exptl_oxdiff_crystal_face_indexfrac_k
  _exptl_oxdiff_crystal_face_indexfrac_l
  _exptl_oxdiff_crystal_face_x
  _exptl_oxdiff_crystal_face_y
  _exptl_oxdiff_crystal_face_z
 -1.5511 -7.8686 3.3899 -0.9812 -0.1818 0.0650
 2.0038 -6.0067 1.9983 -0.6314 -0.1920 -0.6084
 0.3608 -4.2465 -5.8132 -0.1822 0.9832 0.0090
 4.7067 -2.0699 -1.4419 -0.0127 0.0727 -0.9973
 -0.3608 4.2465 5.8132 0.1822 -0.9832 -0.0090
 -4.6932 1.7985 1.0675 0.0009 -0.0090 1.0000
 -0.5706 8.0854 -2.7239 0.9137 0.1697 0.3693
 4.1766 4.4720 -3.0827 0.7016 0.1294 -0.7008

_exptl_transmission_factor_max     ?
_exptl_transmission_factor_min     ?
_diffrn_reflns_av_R_equivalents    0.0374
_diffrn_reflns_av_unetI/netI       0.0557
_diffrn_reflns_Laue_measured_fraction_full  0.994
_diffrn_reflns_Laue_measured_fraction_max  0.994
_diffrn_reflns_limit_h_max         7
_diffrn_reflns_limit_h_min         -8
_diffrn_reflns_limit_k_max         15
_diffrn_reflns_limit_k_min         -15
_diffrn_reflns_limit_l_max         11
_diffrn_reflns_limit_l_min         -10
_diffrn_reflns_number              5021
_diffrn_reflns_point_group_measured_fraction_full  0.895
_diffrn_reflns_point_group_measured_fraction_max  0.895
_diffrn_reflns_theta_full          58.934
_diffrn_reflns_theta_max           58.934
_diffrn_reflns_theta_min           4.500
_diffrn_ambient_temperature        293
_diffrn_detector                   'CCD plate'
_diffrn_detector_area_resol_mean   10.2890
_diffrn_detector_type              Ruby
_diffrn_measured_fraction_theta_full  0.994
_diffrn_measured_fraction_theta_max  0.994
_diffrn_measurement_details
;
List of Runs (angles in degrees, time in seconds):

  # Type    Start    End  Width  t~exp~   \w     \q     \k     \f   Frames
--------------------------------------------------------------------------
  1  \w    -27.00   5.00   1.00   10.00    --    0.00  57.00 -30.00   32
  2  \w     27.00  73.00   1.00   10.00    --    0.00  57.00 -30.00   46
  3  \w     35.00  69.00   1.00   10.00    --    0.00  37.00  90.00   34
  4  \w    -18.00  27.00   1.00   10.00    --    0.00  37.00  90.00   45
  5  \w     21.00  52.00   1.00   30.00    --   82.02 -70.00 110.46   31
  6  \w     57.00  99.00   1.00   30.00    --   82.02 -70.00 110.46   42
  7  \w      9.00  35.00   1.00   30.00    --   82.02 -70.00-122.02   26
  8  \w     45.00 164.00   1.00   30.00    --   82.02  15.00 120.00  119
  9  \w      9.00 100.00   1.00   30.00    --   82.02 -69.00 -88.33   91
 10  \w     46.00  72.00   1.00   30.00    --   82.02 -70.00 -17.65   26
 11  \w      8.00 100.00   1.00   30.00    --   82.02 -70.00  12.81   92
 12  \w     72.00  98.00   1.00   30.00    --   82.02 -70.00-122.02   26
 13  \w     72.00 110.00   1.00   30.00    --   82.02 -69.00 150.90   38
 14  \w     90.00 155.00   1.00   30.00    --   82.02  45.00 -30.00   65
 15  \w     77.00 125.00   1.00   30.00    --   82.02  45.00-150.00   48
 16  \w     18.00  43.00   1.00   30.00    --   82.02 -69.00 150.90   25
;
_diffrn_measurement_device         'four-circle diffractometer'
_diffrn_measurement_device_type    'Xcalibur, Ruby, Gemini ultra'
_diffrn_measurement_method         '\w scans'
_diffrn_orient_matrix_type        
 'CrysAlisPro convention (1999,Acta A55,543-557)'
_diffrn_orient_matrix_UB_11        0.0293437000
_diffrn_orient_matrix_UB_12        0.1013169000
_diffrn_orient_matrix_UB_13        -0.0408413000
_diffrn_orient_matrix_UB_21        -0.0441453000
_diffrn_orient_matrix_UB_22        -0.0321280000
_diffrn_orient_matrix_UB_23        -0.1484043000
_diffrn_orient_matrix_UB_31        -0.2119239000
_diffrn_orient_matrix_UB_32        0.0206770000
_diffrn_orient_matrix_UB_33        -0.0298109000
_diffrn_radiation_monochromator    mirror
_diffrn_radiation_probe            x-ray
_diffrn_radiation_type             'Cu K\a'
_diffrn_radiation_wavelength       1.54184
_diffrn_source                     'fine-focus sealed X-ray tube'
_diffrn_source_type                'Enhance Ultra (Cu) X-ray Source'
_reflns_Friedel_coverage           0.720
_reflns_Friedel_fraction_full      0.786
_reflns_Friedel_fraction_max       0.786
_reflns_number_gt                  2457
_reflns_number_total               2698
_reflns_odcompleteness_completeness  99.31
_reflns_odcompleteness_iscentric   1
_reflns_odcompleteness_theta       58.86
_reflns_special_details
;
 Reflections were merged by SHELXL according to the crystal
 class for the calculation of statistics and refinement.
 
 _reflns_Friedel_fraction is defined as the number of unique
 Friedel pairs measured divided by the number that would be
 possible theoretically, ignoring centric projections and
 systematic absences.
;
_reflns_threshold_expression       'I > 2\s(I)'
_computing_cell_refinement         'CrysAlisPro 1.171.40.67a (Rigaku OD, 2019)'
_computing_data_collection         'CrysAlisPro 1.171.40.67a (Rigaku OD, 2019)'
_computing_data_reduction          'CrysAlisPro 1.171.40.67a (Rigaku OD, 2019)'
_computing_molecular_graphics      'Olex2 1.3 (Dolomanov et al., 2009)'
_computing_publication_material    'Olex2 1.3 (Dolomanov et al., 2009)'
_computing_structure_refinement    'SHELXL 2018/3 (Sheldrick, 2015)'
_computing_structure_solution      'SHELXT 2018/2 (Sheldrick, 2018)'
_refine_diff_density_max           0.333
_refine_diff_density_min           -0.281
_refine_diff_density_rms           0.071
_refine_ls_abs_structure_details
;
 Flack x determined using 913 quotients [(I+)-(I-)]/[(I+)+(I-)]
 (Parsons, Flack and Wagner, Acta Cryst. B69 (2013) 249-259).
;
_refine_ls_abs_structure_Flack     -0.017(18)
_refine_ls_extinction_coef         .
_refine_ls_extinction_method       none
_refine_ls_goodness_of_fit_ref     1.057
_refine_ls_hydrogen_treatment      mixed
_refine_ls_matrix_type             full
_refine_ls_number_parameters       254
_refine_ls_number_reflns           2698
_refine_ls_number_restraints       17
_refine_ls_R_factor_all            0.0420
_refine_ls_R_factor_gt             0.0350
_refine_ls_restrained_S_all        1.063
_refine_ls_shift/su_max            0.000
_refine_ls_shift/su_mean           0.000
_refine_ls_structure_factor_coef   Fsqd
_refine_ls_weighting_details      
 'w=1/[\s^2^(Fo^2^)+(0.0283P)^2^] where P=(Fo^2^+2Fc^2^)/3'
_refine_ls_weighting_scheme        calc
_refine_ls_wR_factor_gt            0.0713
_refine_ls_wR_factor_ref           0.0764
_refine_special_details            ?
_olex2_refinement_description
;
1. Fixed Uiso
 At 1.2 times of:
  All C(H) groups, {H2AA,H2AB} of C2A, {H6AA,H6AB} of C6A, {H2BA,H2BB} of C2B
 At 1.5 times of:
  All O(H) groups, {H6BA,H6BB} of C6B, All O(H,H) groups
2. Restrained distances
 O3A-H3A
 0.85 with sigma of 0.01
 O3B-H3B
 0.85 with sigma of 0.01
 O2B-H2B
 0.85 with sigma of 0.01
 H1WA-O1W
 0.85 with sigma of 0.02
 H2WB-O2W
 0.85 with sigma of 0.02
 H2WA-O2W
 0.85 with sigma of 0.02
 O4A-H4A
 0.85 with sigma of 0.01
 C3A-H3A
 1.908902 with sigma of 0.02
 Ca1-H3A
 3.106448 with sigma of 0.02
 C3B-H3B
 1.91536 with sigma of 0.02
 Ca1-H3B
 2.88019 with sigma of 0.02
 C1B-H2B
 1.895331 with sigma of 0.02
 Ca1-H2B
 3.015166 with sigma of 0.02
 H1WA-Ca1
 2.9 with sigma of 0.04
 Ca1-H4A
 3.094445 with sigma of 0.02
 C4A-H4A
 1.900765 with sigma of 0.02
3.a Riding coordinates:
 O1W(H1WA,H1WB), O2W(H2WA,H2WB)
3.b Ternary CH refined with riding coordinates:
 C1A(H1A), C1B(H1B), C3A(H3AA), C3B(H3BA), C4A(H4AA), C4B(H4BA), C5A(H5AA),
 C5B(H5BA)
3.c Secondary CH2 refined with riding coordinates:
 C2A(H2AA,H2AB), C2B(H2BA,H2BB), C6A(H6AA,H6AB), C6B(H6BA,H6BB)
3.d Idealised tetrahedral OH refined as rotating group:
 O2A(H2A), O2B(H2B), O3A(H3A), O3B(H3B), O4B(H4B), O5A(H5A), O5B(H5B)
;
_atom_sites_solution_hydrogens     mixed
_atom_sites_solution_primary       dual
_atom_sites_solution_secondary     ?
loop_
  _atom_site_label
  _atom_site_type_symbol
  _atom_site_fract_x
  _atom_site_fract_y
  _atom_site_fract_z
  _atom_site_U_iso_or_equiv
  _atom_site_adp_type
  _atom_site_occupancy
  _atom_site_site_symmetry_order
  _atom_site_calc_flag
  _atom_site_refinement_flags_posn
  _atom_site_refinement_flags_adp
  _atom_site_refinement_flags_occupancy
  _atom_site_disorder_assembly
  _atom_site_disorder_group
 Br1 Br 0.08595(14) 0.60627(6) -0.25434(11) 0.0491(3) Uani 1 1 d . . . . .
 Br2 Br 0.26873(13) 0.76332(6) 0.21969(10) 0.0446(3) Uani 1 1 d . . . . .
 Ca1 Ca -0.0094(2) 0.47533(12) 0.24570(17) 0.0295(4) Uani 1 1 d D . . . .
 O1A O -0.2737(7) 0.7597(4) -0.0393(5) 0.0348(13) Uani 1 1 d . . . . .
 O1B O 0.5553(9) 0.5454(4) 0.4345(8) 0.0527(19) Uani 1 1 d . . . . .
 O1W O 0.1692(10) 0.5385(5) 0.1085(7) 0.060(2) Uani 1 1 d D . . . .
 H1WA H 0.218542 0.590179 0.143907 0.091 Uiso 1 1 d DR U . . .
 H1WB H 0.147642 0.519359 0.027507 0.091 Uiso 1 1 d R U . . .
 O2A O -0.3014(10) 0.7083(4) -0.2522(6) 0.0398(15) Uani 1 1 d . . . . .
 H2A H -0.222549 0.667693 -0.249486 0.060 Uiso 1 1 calc R U . . .
 O2B O 0.2390(8) 0.5790(4) 0.4003(6) 0.0353(15) Uani 1 1 d D . . . .
 H2B H 0.237120 0.634442 0.378623 0.053 Uiso 1 1 calc DR U . . .
 O2W O -0.0282(10) 0.3608(5) 0.0719(7) 0.056(2) Uani 1 1 d D . . . .
 H2WA H -0.124616 0.344816 0.004567 0.084 Uiso 1 1 d DR U . . .
 H2WB H 0.062534 0.352956 0.041607 0.084 Uiso 1 1 d DR U . . .
 O3A O -0.3436(8) 0.4961(4) 0.0986(6) 0.0334(14) Uani 1 1 d D . . . .
 H3A H -0.425207 0.457116 0.061224 0.050 Uiso 1 1 calc DR U . . .
 O3B O 0.2582(7) 0.3777(4) 0.3566(6) 0.0353(15) Uani 1 1 d D . . . .
 H3B H 0.257091 0.324448 0.326328 0.053 Uiso 1 1 calc DR U . . .
 O4A O -0.1141(8) 0.6403(4) 0.2036(6) 0.0344(14) Uani 1 1 d D . . . .
 H4A H -0.052(4) 0.687(2) 0.191(8) 0.052 Uiso 1 1 d D U . . .
 O4B O 0.9020(8) 0.4867(4) 0.4466(6) 0.0376(15) Uani 1 1 d . . . . .
 H4B H 0.947372 0.522104 0.511437 0.056 Uiso 1 1 calc R U . . .
 O5A O -0.3264(11) 0.9233(4) 0.0973(7) 0.0526(19) Uani 1 1 d . . . . .
 H5A H -0.269972 0.967210 0.144735 0.079 Uiso 1 1 calc R U . . .
 O5B O 0.8274(9) 0.3343(4) 0.2976(7) 0.0412(15) Uani 1 1 d . . . . .
 H5B H 0.865045 0.285280 0.274152 0.062 Uiso 1 1 calc R U . . .
 C1A C -0.3701(13) 0.6947(6) -0.1446(9) 0.033(2) Uani 1 1 d . . . . .
 H1A H -0.506415 0.707970 -0.176141 0.040 Uiso 1 1 calc R U . . .
 C1B C 0.4197(12) 0.5568(6) 0.4978(10) 0.037(2) Uani 1 1 d D . . . .
 H1B H 0.459506 0.606075 0.567265 0.044 Uiso 1 1 calc R U . . .
 C2A C -0.3357(12) 0.5955(6) -0.0889(9) 0.034(2) Uani 1 1 d . . . . .
 H2AA H -0.201932 0.580527 -0.063192 0.041 Uiso 1 1 calc R U . . .
 H2AB H -0.405945 0.551420 -0.158604 0.041 Uiso 1 1 calc R U . . .
 C2B C 0.4076(14) 0.4643(6) 0.5622(9) 0.038(2) Uani 1 1 d . . . . .
 H2BA H 0.284317 0.455770 0.571589 0.046 Uiso 1 1 calc R U . . .
 H2BB H 0.505222 0.458615 0.651016 0.046 Uiso 1 1 calc R U . . .
 C3A C -0.3984(12) 0.5863(6) 0.0347(9) 0.033(2) Uani 1 1 d D . . . .
 H3AA H -0.536821 0.591619 0.004613 0.040 Uiso 1 1 calc R U . . .
 C3B C 0.4383(12) 0.3947(6) 0.4623(9) 0.031(2) Uani 1 1 d D . . . .
 H3BA H 0.494800 0.336118 0.507568 0.038 Uiso 1 1 calc R U . . .
 C4A C -0.3134(12) 0.6604(6) 0.1399(9) 0.030(2) Uani 1 1 d D . . . .
 H4AA H -0.374925 0.658155 0.208861 0.036 Uiso 1 1 calc R U . . .
 C4B C 0.5744(12) 0.4474(6) 0.4069(10) 0.033(2) Uani 1 1 d . . . . .
 H4BA H 0.538854 0.437142 0.308655 0.040 Uiso 1 1 calc R U . . .
 C5A C -0.3478(11) 0.7578(6) 0.0709(8) 0.0307(19) Uani 1 1 d . . . . .
 H5AA H -0.484932 0.768445 0.033006 0.037 Uiso 1 1 calc R U . . .
 C5B C 0.7811(12) 0.4194(6) 0.4788(10) 0.035(2) Uani 1 1 d . . . . .
 H5BA H 0.808108 0.418841 0.577367 0.042 Uiso 1 1 calc R U . . .
 C6A C -0.2607(13) 0.8369(6) 0.1662(10) 0.037(2) Uani 1 1 d . . . . .
 H6AA H -0.296768 0.832539 0.246736 0.045 Uiso 1 1 calc R U . . .
 H6AB H -0.123558 0.833576 0.194267 0.045 Uiso 1 1 calc R U . . .
 C6B C 0.8325(14) 0.3256(7) 0.4350(10) 0.042(3) Uani 1 1 d . . . . .
 H6BA H 0.958332 0.307147 0.493574 0.064 Uiso 1 1 calc R U . . .
 H6BB H 0.743032 0.278057 0.441099 0.064 Uiso 1 1 calc R U . . .

loop_
  _atom_site_aniso_label
  _atom_site_aniso_U_11
  _atom_site_aniso_U_22
  _atom_site_aniso_U_33
  _atom_site_aniso_U_23
  _atom_site_aniso_U_13
  _atom_site_aniso_U_12
 Br1 0.0512(7) 0.0381(6) 0.0543(7) 0.0007(5) 0.0133(5) 0.0051(5)
 Br2 0.0403(6) 0.0458(6) 0.0454(6) 0.0058(5) 0.0114(5) -0.0039(5)
 Ca1 0.0275(9) 0.0289(9) 0.0313(10) -0.0014(8) 0.0088(8) 0.0012(8)
 O1A 0.037(3) 0.029(3) 0.036(3) -0.001(3) 0.010(3) 0.003(3)
 O1B 0.048(4) 0.030(4) 0.089(6) 0.010(4) 0.035(4) 0.004(3)
 O1W 0.071(5) 0.070(5) 0.054(5) -0.020(4) 0.038(4) -0.017(4)
 O2A 0.056(5) 0.035(4) 0.032(4) 0.004(3) 0.019(3) 0.003(3)
 O2B 0.037(3) 0.028(4) 0.036(4) 0.000(3) 0.005(3) 0.004(3)
 O2W 0.045(4) 0.065(5) 0.049(5) -0.029(4) 0.005(3) 0.005(4)
 O3A 0.032(3) 0.024(3) 0.038(4) 0.008(3) 0.004(3) -0.003(3)
 O3B 0.028(3) 0.027(3) 0.045(4) -0.007(3) 0.005(3) -0.003(3)
 O4A 0.027(3) 0.025(3) 0.046(4) 0.002(3) 0.006(3) 0.001(2)
 O4B 0.037(4) 0.041(4) 0.037(4) -0.012(3) 0.016(3) -0.012(3)
 O5A 0.067(5) 0.023(3) 0.051(5) -0.001(3) -0.002(4) 0.008(3)
 O5B 0.050(4) 0.031(3) 0.049(4) 0.001(3) 0.025(3) -0.001(3)
 C1A 0.032(5) 0.033(5) 0.030(5) -0.003(4) 0.005(4) -0.003(4)
 C1B 0.032(5) 0.031(5) 0.038(6) -0.004(4) 0.000(5) 0.002(4)
 C2A 0.038(5) 0.029(5) 0.030(5) -0.004(4) 0.004(4) -0.004(4)
 C2B 0.039(6) 0.041(6) 0.032(6) -0.002(4) 0.007(4) 0.003(4)
 C3A 0.029(5) 0.036(6) 0.029(5) 0.001(4) 0.005(4) -0.003(4)
 C3B 0.029(5) 0.027(5) 0.037(5) 0.000(4) 0.011(4) 0.004(4)
 C4A 0.031(5) 0.026(5) 0.029(5) -0.002(4) 0.005(4) 0.002(4)
 C4B 0.034(5) 0.033(5) 0.036(6) 0.001(4) 0.016(4) 0.001(4)
 C5A 0.030(5) 0.025(4) 0.035(5) -0.003(4) 0.009(4) 0.003(4)
 C5B 0.026(5) 0.048(6) 0.034(6) 0.005(5) 0.015(4) -0.007(4)
 C6A 0.041(6) 0.031(5) 0.037(6) 0.001(4) 0.009(4) 0.005(4)
 C6B 0.040(6) 0.034(6) 0.056(7) 0.011(5) 0.019(5) 0.011(4)

_geom_special_details
;
 All esds (except the esd in the dihedral angle between two l.s. planes)
 are estimated using the full covariance matrix.  The cell esds are taken
 into account individually in the estimation of esds in distances, angles
 and torsion angles; correlations between esds in cell parameters are only
 used when they are defined by crystal symmetry.  An approximate (isotropic)
 treatment of cell esds is used for estimating esds involving l.s. planes.
;
loop_
  _geom_bond_atom_site_label_1
  _geom_bond_atom_site_label_2
  _geom_bond_distance
  _geom_bond_site_symmetry_2
  _geom_bond_publ_flag
 Ca1 O1W 2.444(7) . ?
 Ca1 O2B 2.491(6) . ?
 Ca1 O2W 2.409(7) . ?
 Ca1 O3A 2.471(6) . ?
 Ca1 O3B 2.391(6) . ?
 Ca1 O4A 2.466(6) . ?
 Ca1 O4B 2.414(6) 1_455 ?
 Ca1 O5B 2.504(6) 1_455 ?
 O1A C1A 1.430(10) . ?
 O1A C5A 1.440(9) . ?
 O1B C1B 1.399(11) . ?
 O1B C4B 1.440(10) . ?
 O1W H1WA 0.8497 . ?
 O1W H1WB 0.8500 . ?
 O2A H2A 0.8200 . ?
 O2A C1A 1.401(10) . ?
 O2B H2B 0.8200 . ?
 O2B C1B 1.426(10) . ?
 O2W H2WA 0.8500 . ?
 O2W H2WB 0.8502 . ?
 O3A H3A 0.8200 . ?
 O3A C3A 1.441(9) . ?
 O3B H3B 0.8200 . ?
 O3B C3B 1.444(10) . ?
 O4A H4A 0.853(13) . ?
 O4A C4A 1.443(10) . ?
 O4B H4B 0.8200 . ?
 O4B C5B 1.436(10) . ?
 O5A H5A 0.8200 . ?
 O5A C6A 1.425(10) . ?
 O5B H5B 0.8200 . ?
 O5B C6B 1.429(11) . ?
 C1A H1A 0.9800 . ?
 C1A C2A 1.515(12) . ?
 C1B H1B 0.9800 . ?
 C1B C2B 1.494(13) . ?
 C2A H2AA 0.9700 . ?
 C2A H2AB 0.9700 . ?
 C2A C3A 1.523(12) . ?
 C2B H2BA 0.9700 . ?
 C2B H2BB 0.9700 . ?
 C2B C3B 1.514(12) . ?
 C3A H3AA 0.9800 . ?
 C3A C4A 1.499(11) . ?
 C3B H3BA 0.9800 . ?
 C3B C4B 1.531(12) . ?
 C4A H4AA 0.9800 . ?
 C4A C5A 1.543(12) . ?
 C4B H4BA 0.9800 . ?
 C4B C5B 1.528(13) . ?
 C5A H5AA 0.9800 . ?
 C5A C6A 1.497(12) . ?
 C5B H5BA 0.9800 . ?
 C5B C6B 1.502(13) . ?
 C6A H6AA 0.9700 . ?
 C6A H6AB 0.9700 . ?
 C6B H6BA 0.9700 . ?
 C6B H6BB 0.9700 . ?

loop_
  _geom_angle_atom_site_label_1
  _geom_angle_atom_site_label_2
  _geom_angle_atom_site_label_3
  _geom_angle
  _geom_angle_site_symmetry_1
  _geom_angle_site_symmetry_3
  _geom_angle_publ_flag
 O1W Ca1 O2B 74.0(2) . . ?
 O1W Ca1 O3A 103.5(2) . . ?
 O1W Ca1 O4A 75.6(2) . . ?
 O1W Ca1 O5B 145.9(2) . 1_455 ?
 O2B Ca1 O5B 130.3(2) . 1_455 ?
 O2W Ca1 O1W 73.1(3) . . ?
 O2W Ca1 O2B 136.7(2) . . ?
 O2W Ca1 O3A 80.0(2) . . ?
 O2W Ca1 O4A 125.2(2) . . ?
 O2W Ca1 O4B 137.6(3) . 1_455 ?
 O2W Ca1 O5B 73.4(2) . 1_455 ?
 O3A Ca1 O2B 135.1(2) . . ?
 O3A Ca1 O5B 76.3(2) . 1_455 ?
 O3B Ca1 O1W 87.7(2) . . ?
 O3B Ca1 O2B 73.15(18) . . ?
 O3B Ca1 O2W 78.2(2) . . ?
 O3B Ca1 O3A 151.3(2) . . ?
 O3B Ca1 O4A 143.40(19) . . ?
 O3B Ca1 O4B 93.0(2) . 1_455 ?
 O3B Ca1 O5B 79.7(2) . 1_455 ?
 O4A Ca1 O2B 71.03(18) . . ?
 O4A Ca1 O3A 65.25(19) . . ?
 O4A Ca1 O5B 130.7(2) . 1_455 ?
 O4B Ca1 O1W 148.7(2) 1_455 . ?
 O4B Ca1 O2B 76.3(2) 1_455 . ?
 O4B Ca1 O3A 90.7(2) 1_455 . ?
 O4B Ca1 O4A 85.8(2) 1_455 . ?
 O4B Ca1 O5B 64.2(2) 1_455 1_455 ?
 C1A O1A C5A 111.8(6) . . ?
 C1B O1B C4B 110.2(7) . . ?
 Ca1 O1W H1WA 107.9 . . ?
 Ca1 O1W H1WB 120.7 . . ?
 H1WA O1W H1WB 128.1 . . ?
 C1A O2A H2A 109.5 . . ?
 Ca1 O2B H2B 116.9 . . ?
 C1B O2B Ca1 130.6(5) . . ?
 C1B O2B H2B 109.5 . . ?
 Ca1 O2W H2WA 128.3 . . ?
 Ca1 O2W H2WB 121.4 . . ?
 H2WA O2W H2WB 102.7 . . ?
 Ca1 O3A H3A 130.5 . . ?
 C3A O3A Ca1 117.6(4) . . ?
 C3A O3A H3A 109.5 . . ?
 Ca1 O3B H3B 116.9 . . ?
 C3B O3B Ca1 133.3(5) . . ?
 C3B O3B H3B 109.5 . . ?
 Ca1 O4A H4A 128(3) . . ?
 C4A O4A Ca1 119.2(4) . . ?
 C4A O4A H4A 108(2) . . ?
 Ca1 O4B H4B 126.9 1_655 . ?
 C5B O4B Ca1 122.9(5) . 1_655 ?
 C5B O4B H4B 109.5 . . ?
 C6A O5A H5A 109.5 . . ?
 Ca1 O5B H5B 111.9 1_655 . ?
 C6B O5B Ca1 116.1(5) . 1_655 ?
 C6B O5B H5B 109.5 . . ?
 O1A C1A H1A 109.3 . . ?
 O1A C1A C2A 109.3(7) . . ?
 O2A C1A O1A 107.5(7) . . ?
 O2A C1A H1A 109.3 . . ?
 O2A C1A C2A 112.1(7) . . ?
 C2A C1A H1A 109.3 . . ?
 O1B C1B O2B 110.8(8) . . ?
 O1B C1B H1B 110.3 . . ?
 O1B C1B C2B 106.1(7) . . ?
 O2B C1B H1B 110.3 . . ?
 O2B C1B C2B 109.1(7) . . ?
 C2B C1B H1B 110.3 . . ?
 C1A C2A H2AA 109.6 . . ?
 C1A C2A H2AB 109.6 . . ?
 C1A C2A C3A 110.1(7) . . ?
 H2AA C2A H2AB 108.1 . . ?
 C3A C2A H2AA 109.6 . . ?
 C3A C2A H2AB 109.6 . . ?
 C1B C2B H2BA 111.2 . . ?
 C1B C2B H2BB 111.2 . . ?
 C1B C2B C3B 102.6(7) . . ?
 H2BA C2B H2BB 109.2 . . ?
 C3B C2B H2BA 111.2 . . ?
 C3B C2B H2BB 111.2 . . ?
 O3A C3A C2A 110.3(7) . . ?
 O3A C3A H3AA 108.7 . . ?
 O3A C3A C4A 107.7(7) . . ?
 C2A C3A H3AA 108.7 . . ?
 C4A C3A C2A 112.6(7) . . ?
 C4A C3A H3AA 108.7 . . ?
 O3B C3B C2B 108.3(7) . . ?
 O3B C3B H3BA 111.4 . . ?
 O3B C3B C4B 111.3(7) . . ?
 C2B C3B H3BA 111.4 . . ?
 C2B C3B C4B 102.6(7) . . ?
 C4B C3B H3BA 111.4 . . ?
 O4A C4A C3A 108.3(7) . . ?
 O4A C4A H4AA 109.1 . . ?
 O4A C4A C5A 112.1(7) . . ?
 C3A C4A H4AA 109.1 . . ?
 C3A C4A C5A 109.1(7) . . ?
 C5A C4A H4AA 109.1 . . ?
 O1B C4B C3B 105.9(7) . . ?
 O1B C4B H4BA 110.1 . . ?
 O1B C4B C5B 108.0(7) . . ?
 C3B C4B H4BA 110.1 . . ?
 C5B C4B C3B 112.4(7) . . ?
 C5B C4B H4BA 110.1 . . ?
 O1A C5A C4A 110.0(7) . . ?
 O1A C5A H5AA 108.2 . . ?
 O1A C5A C6A 108.6(7) . . ?
 C4A C5A H5AA 108.2 . . ?
 C6A C5A C4A 113.5(7) . . ?
 C6A C5A H5AA 108.2 . . ?
 O4B C5B C4B 109.1(7) . . ?
 O4B C5B H5BA 109.3 . . ?
 O4B C5B C6B 105.8(7) . . ?
 C4B C5B H5BA 109.3 . . ?
 C6B C5B C4B 113.9(8) . . ?
 C6B C5B H5BA 109.3 . . ?
 O5A C6A C5A 108.3(7) . . ?
 O5A C6A H6AA 110.0 . . ?
 O5A C6A H6AB 110.0 . . ?
 C5A C6A H6AA 110.0 . . ?
 C5A C6A H6AB 110.0 . . ?
 H6AA C6A H6AB 108.4 . . ?
 O5B C6B C5B 107.9(7) . . ?
 O5B C6B H6BA 110.1 . . ?
 O5B C6B H6BB 110.1 . . ?
 C5B C6B H6BA 110.1 . . ?
 C5B C6B H6BB 110.1 . . ?
 H6BA C6B H6BB 108.4 . . ?

loop_
  _geom_hbond_atom_site_label_D
  _geom_hbond_atom_site_label_H
  _geom_hbond_atom_site_label_A
  _geom_hbond_distance_DH
  _geom_hbond_distance_HA
  _geom_hbond_distance_DA
  _geom_hbond_angle_DHA
  _geom_hbond_site_symmetry_A
  _geom_hbond_publ_flag
 O1W H1WA Br2 0.85 2.58 3.398(7) 163.4 . yes
 O1W H1WB O5A 0.85 2.56 3.229(10) 136.2 2_545 yes
 O2A H2A Br1 0.82 2.49 3.255(6) 155.6 . yes
 O2B H2B Br2 0.82 2.54 3.283(6) 151.6 . yes
 O2W H2WA Br2 0.85 2.51 3.273(6) 150.7 2_545 yes
 O2W H2WB O1A 0.85 2.07 2.800(9) 143.1 2_545 yes
 O3A H3A O5A 0.82 2.08 2.818(8) 148.8 2_445 yes
 O3B H3B O2A 0.82 1.90 2.710(8) 168.4 2_545 yes
 O4B H4B Br1 0.82 2.60 3.410(6) 168.8 1_656 yes
 O5A H5A Br1 0.82 2.46 3.272(7) 170.5 2 yes
 O5B H5B Br1 0.82 2.59 3.368(6) 158.7 2_645 yes
 C1B H1B O2A 0.98 2.57 3.481(12) 155.5 1_656 yes
 C4B H4BA O3A 0.98 2.76 3.549(11) 137.8 1_655 yes

loop_
  _geom_torsion_atom_site_label_1
  _geom_torsion_atom_site_label_2
  _geom_torsion_atom_site_label_3
  _geom_torsion_atom_site_label_4
  _geom_torsion
  _geom_torsion_site_symmetry_1
  _geom_torsion_site_symmetry_2
  _geom_torsion_site_symmetry_3
  _geom_torsion_site_symmetry_4
  _geom_torsion_publ_flag
 Ca1 O2B C1B O1B 81.7(8) . . . . ?
 Ca1 O2B C1B C2B -34.8(10) . . . . ?
 Ca1 O3A C3A C2A 78.6(7) . . . . ?
 Ca1 O3A C3A C4A -44.6(8) . . . . ?
 Ca1 O3B C3B C2B 35.6(10) . . . . ?
 Ca1 O3B C3B C4B -76.4(9) . . . . ?
 Ca1 O4A C4A C3A -37.1(8) . . . . ?
 Ca1 O4A C4A C5A -157.4(5) . . . . ?
 Ca1 O4B C5B C4B -86.1(8) 1_655 . . . ?
 Ca1 O4B C5B C6B 36.8(9) 1_655 . . . ?
 Ca1 O5B C6B C5B 46.8(8) 1_655 . . . ?
 O1A C1A C2A C3A 56.4(9) . . . . ?
 O1A C5A C6A O5A 66.5(9) . . . . ?
 O1B C1B C2B C3B -34.9(9) . . . . ?
 O1B C4B C5B O4B -49.4(9) . . . . ?
 O1B C4B C5B C6B -167.3(8) . . . . ?
 O2A C1A C2A C3A 175.6(7) . . . . ?
 O2B C1B C2B C3B 84.5(8) . . . . ?
 O3A C3A C4A O4A 50.7(8) . . . . ?
 O3A C3A C4A C5A 172.9(6) . . . . ?
 O3B C3B C4B O1B 95.4(8) . . . . ?
 O3B C3B C4B C5B -146.9(7) . . . . ?
 O4A C4A C5A O1A 64.3(8) . . . . ?
 O4A C4A C5A C6A -57.5(9) . . . . ?
 O4B C5B C6B O5B -51.1(9) . . . . ?
 C1A O1A C5A C4A 63.6(8) . . . . ?
 C1A O1A C5A C6A -171.7(7) . . . . ?
 C1A C2A C3A O3A -172.5(6) . . . . ?
 C1A C2A C3A C4A -52.2(9) . . . . ?
 C1B O1B C4B C3B -1.2(10) . . . . ?
 C1B O1B C4B C5B -121.8(8) . . . . ?
 C1B C2B C3B O3B -85.0(8) . . . . ?
 C1B C2B C3B C4B 32.8(8) . . . . ?
 C2A C3A C4A O4A -71.1(9) . . . . ?
 C2A C3A C4A C5A 51.1(9) . . . . ?
 C2B C3B C4B O1B -20.3(9) . . . . ?
 C2B C3B C4B C5B 97.4(8) . . . . ?
 C3A C4A C5A O1A -55.6(9) . . . . ?
 C3A C4A C5A C6A -177.4(7) . . . . ?
 C3B C4B C5B O4B -165.9(7) . . . . ?
 C3B C4B C5B C6B 76.2(10) . . . . ?
 C4A C5A C6A O5A -170.9(7) . . . . ?
 C4B O1B C1B O2B -95.5(8) . . . . ?
 C4B O1B C1B C2B 22.8(10) . . . . ?
 C4B C5B C6B O5B 68.7(9) . . . . ?
 C5A O1A C1A O2A 174.3(6) . . . . ?
 C5A O1A C1A C2A -63.8(9) . . . . ?

_shelx_res_file
;
TITL cadgalbr_new_a.res in P2(1)
    cadgalbr_new.res
    created by SHELXL-2018/3 at 16:22:06 on 09-Feb-2021
REM Old TITL CaDGalBr_new in P2(1)
REM SHELXT solution in P2(1): R1 0.071, Rweak 0.032, Alpha 0.002
REM <I/s> 0.230 for 7 systematic absences, Orientation as input
REM Flack x = -0.008 ( 0.017 ) from 944 Parsons' quotients
REM Formula found by SHELXT: C13 O11 Ca Br2
CELL 1.54184 7.5022 14.2259 10.4517 90 109.931 90
ZERR 2 0.0004 0.0006 0.0006 0 0.006 0
LATT -1
SYMM -X,0.5+Y,-Z
SFAC C H Br Ca O
UNIT 24 56 4 2 24
EQIV $1 -X,-0.5+Y,-Z
EQIV $2 -1-X,-0.5+Y,-Z
EQIV $3 -X,0.5+Y,-Z
EQIV $4 1+X,+Y,1+Z
EQIV $5 1-X,-0.5+Y,-Z
EQIV $6 1+X,+Y,+Z
DFIX 0.85 0.01 O3A H3A
DFIX 0.85 0.01 O3B H3B
DFIX 0.85 0.01 O2B H2B
DFIX 0.85 H1Wa O1W
DFIX 0.85 H2Wb O2W
DFIX 0.85 H2Wa O2W
DANG 1.908902 0.02 C3A H3A
DANG 3.106448 0.02 Ca1 H3A
DANG 1.91536 0.02 C3B H3B
DANG 2.88019 0.02 Ca1 H3B
DANG 1.895331 0.02 C1B H2B
DANG 3.015166 0.02 Ca1 H2B
DANG 2.9 H1Wa Ca1
DANG 3.094445 0.02 Ca1 H4A
DFIX 0.85 0.01 O4A H4A
DANG 1.900765 0.02 C4A H4A

L.S. 20
PLAN  5
CONF
HTAB O1W Br2
HTAB O1W O5A_$1
HTAB O2A Br1
HTAB O2B Br2
HTAB O2W Br2_$1
HTAB O2W O1A_$1
HTAB O3A O5A_$2
HTAB O3B O2A_$1
HTAB O4B Br1_$4
HTAB O5A Br1_$3
HTAB O5B Br1_$5
HTAB C1B O2A_$4
HTAB C4B O3A_$6
FREE Br2 O2B
FREE Br2 O4A
BOND
LIST 6
MORE -1
BOND $H
fmap 2
acta
REM <olex2.extras>
REM <HklSrc "%.\\CaDGalBr_new.hkl">
REM </olex2.extras>

WGHT    0.028300
FVAR       0.56426
BR1   3    0.085951    0.606270   -0.254336    11.00000    0.05121    0.03810 =
         0.05429    0.00068    0.01327    0.00513
BR2   3    0.268733    0.763319    0.219687    11.00000    0.04026    0.04577 =
         0.04542    0.00584    0.01142   -0.00390
CA1   4   -0.009447    0.475330    0.245702    11.00000    0.02746    0.02885 =
         0.03133   -0.00139    0.00879    0.00118
O1A   5   -0.273734    0.759671   -0.039349    11.00000    0.03735    0.02892 =
         0.03608   -0.00099    0.00975    0.00257
O1B   5    0.555280    0.545398    0.434495    11.00000    0.04779    0.03008 =
         0.08932    0.01033    0.03503    0.00445
O1W   5    0.169222    0.538459    0.108457    11.00000    0.07101    0.06953 =
         0.05356   -0.02015    0.03759   -0.01741
AFIX   3
H1WA  2    0.218542    0.590179    0.143907    11.00000   -1.50000
H1WB  2    0.147642    0.519359    0.027507    11.00000   -1.50000
AFIX   0
O2A   5   -0.301421    0.708260   -0.252240    11.00000    0.05618    0.03458 =
         0.03202    0.00402    0.01946    0.00339
AFIX 147
H2A   2   -0.222549    0.667693   -0.249486    11.00000   -1.50000
AFIX   0
O2B   5    0.239026    0.578956    0.400304    11.00000    0.03699    0.02799 =
         0.03562    0.00019    0.00535    0.00360
AFIX 147
H2B   2    0.237120    0.634442    0.378623    11.00000   -1.50000
AFIX   0
O2W   5   -0.028216    0.360765    0.071877    11.00000    0.04530    0.06452 =
         0.04870   -0.02852    0.00490    0.00486
AFIX   3
H2WA  2   -0.124616    0.344816    0.004567    11.00000   -1.50000
H2WB  2    0.062534    0.352956    0.041607    11.00000   -1.50000
AFIX   0
O3A   5   -0.343551    0.496115    0.098570    11.00000    0.03203    0.02402 =
         0.03777    0.00833    0.00382   -0.00284
AFIX 147
H3A   2   -0.425207    0.457116    0.061224    11.00000   -1.50000
AFIX   0
O3B   5    0.258247    0.377712    0.356591    11.00000    0.02839    0.02698 =
         0.04458   -0.00729    0.00453   -0.00290
AFIX 147
H3B   2    0.257091    0.324448    0.326328    11.00000   -1.50000
AFIX   0
O4A   5   -0.114128    0.640292    0.203625    11.00000    0.02714    0.02532 =
         0.04571    0.00174    0.00603    0.00102
H4A   2   -0.051681    0.687488    0.191443    11.00000   -1.50000
O4B   5    0.902030    0.486659    0.446569    11.00000    0.03708    0.04104 =
         0.03737   -0.01209    0.01611   -0.01201
AFIX 147
H4B   2    0.947372    0.522104    0.511437    11.00000   -1.50000
AFIX   0
O5A   5   -0.326367    0.923290    0.097267    11.00000    0.06651    0.02334 =
         0.05096   -0.00091   -0.00197    0.00805
AFIX 147
H5A   2   -0.269972    0.967210    0.144735    11.00000   -1.50000
AFIX   0
O5B   5    0.827437    0.334260    0.297612    11.00000    0.04987    0.03068 =
         0.04909    0.00060    0.02488   -0.00077
AFIX 147
H5B   2    0.865045    0.285280    0.274152    11.00000   -1.50000
AFIX   0
C1A   1   -0.370091    0.694702   -0.144582    11.00000    0.03207    0.03274 =
         0.03049   -0.00272    0.00520   -0.00331
AFIX  13
H1A   2   -0.506415    0.707970   -0.176141    11.00000   -1.20000
AFIX   0
C1B   1    0.419720    0.556764    0.497810    11.00000    0.03173    0.03125 =
         0.03845   -0.00422    0.00020    0.00228
AFIX  13
H1B   2    0.459506    0.606075    0.567265    11.00000   -1.20000
AFIX   0
C2A   1   -0.335687    0.595527   -0.088863    11.00000    0.03780    0.02882 =
         0.03046   -0.00394    0.00424   -0.00438
AFIX  23
H2AA  2   -0.201932    0.580527   -0.063192    11.00000   -1.20000
H2AB  2   -0.405945    0.551420   -0.158604    11.00000   -1.20000
AFIX   0
C2B   1    0.407564    0.464316    0.562234    11.00000    0.03896    0.04117 =
         0.03159   -0.00219    0.00714    0.00332
AFIX  23
H2BA  2    0.284317    0.455770    0.571589    11.00000   -1.20000
H2BB  2    0.505222    0.458615    0.651016    11.00000   -1.20000
AFIX   0
C3A   1   -0.398390    0.586349    0.034717    11.00000    0.02929    0.03622 =
         0.02941    0.00147    0.00464   -0.00332
AFIX  13
H3AA  2   -0.536821    0.591619    0.004613    11.00000   -1.20000
AFIX   0
C3B   1    0.438332    0.394656    0.462263    11.00000    0.02901    0.02725 =
         0.03735   -0.00046    0.01096    0.00363
AFIX  13
H3BA  2    0.494800    0.336118    0.507568    11.00000   -1.20000
AFIX   0
C4A   1   -0.313423    0.660388    0.139885    11.00000    0.03130    0.02595 =
         0.02886   -0.00160    0.00512    0.00179
AFIX  13
H4AA  2   -0.374925    0.658155    0.208861    11.00000   -1.20000
AFIX   0
C4B   1    0.574412    0.447439    0.406908    11.00000    0.03389    0.03290 =
         0.03600    0.00145    0.01565    0.00067
AFIX  13
H4BA  2    0.538854    0.437142    0.308655    11.00000   -1.20000
AFIX   0
C5A   1   -0.347797    0.757802    0.070852    11.00000    0.02992    0.02542 =
         0.03495   -0.00269    0.00885    0.00302
AFIX  13
H5AA  2   -0.484932    0.768445    0.033006    11.00000   -1.20000
AFIX   0
C5B   1    0.781062    0.419363    0.478781    11.00000    0.02637    0.04832 =
         0.03383    0.00502    0.01489   -0.00700
AFIX  13
H5BA  2    0.808108    0.418841    0.577367    11.00000   -1.20000
AFIX   0
C6A   1   -0.260691    0.836852    0.166199    11.00000    0.04100    0.03053 =
         0.03726    0.00150    0.00914    0.00475
AFIX  23
H6AA  2   -0.296768    0.832539    0.246736    11.00000   -1.20000
H6AB  2   -0.123558    0.833576    0.194267    11.00000   -1.20000
AFIX   0
C6B   1    0.832483    0.325602    0.435025    11.00000    0.03962    0.03436 =
         0.05551    0.01103    0.01911    0.01063
AFIX  23
H6BA  2    0.958332    0.307147    0.493574    11.00000   -1.50000
H6BB  2    0.743032    0.278057    0.441099    11.00000   -1.50000
AFIX   0
HKLF 4


REM  cadgalbr_new_a.res in P2(1)
REM wR2 = 0.0764, GooF = S = 1.057, Restrained GooF = 1.063 for all data
REM R1 = 0.0350 for 2457 Fo > 4sig(Fo) and 0.0420 for all 2698 data
REM 254 parameters refined using 17 restraints

END

WGHT      0.0282      0.0000

REM Highest difference peak  0.333,  deepest hole -0.281,  1-sigma level  0.071
Q1    1   0.2122  0.7594  0.1183  11.00000  0.05    0.33
Q2    1   0.1663  0.6076 -0.1436  11.00000  0.05    0.31
Q3    1   0.3563  0.7578  0.3307  11.00000  0.05    0.31
Q4    1  -0.0408  0.5991 -0.2126  11.00000  0.05    0.29
Q5    1   0.0236  0.5999 -0.3756  11.00000  0.05    0.27
;
_shelx_res_checksum                12475
_shelx_hkl_file
;
   0 -15   0   -1.98    6.40
   0 -15  -1  102.09   14.96
   0 -15   1   95.61   17.32
   0 -15   2    4.45    9.44
   0 -15  -2    3.88    5.85
   0 -15  -3   46.61    9.73
   0 -15   3   51.84   11.68
   0 -14   0  545.57   36.98
   0 -14  -1   -1.68    7.58
   0 -14   1   -2.13    7.68
   0 -14   2  273.52   24.21
   0 -14  -2  256.49   25.07
   0 -14   3   68.54   13.80
   0 -14  -3   72.35   13.86
   0 -14  -4  285.00   23.96
   0 -14  -5    4.13    6.01
   0 -13   0   -0.06   11.25
   0 -13  -1   63.13   17.16
   0 -13   1   69.64   15.59
   0 -13   2   26.59   10.55
   0 -13  -2   19.94    8.37
   0 -13  -3   51.58   12.54
   0 -13   3   63.13   12.40
   0 -13  -4   21.54    9.00
   0 -13   4    0.78    8.39
   0 -13  -5  122.13   15.84
   0 -13  -6   90.86   11.89
   0 -12   0  354.03   28.80
   0 -12   1  220.13   22.44
   0 -12  -1  232.60   24.20
   0 -12  -2  189.92   25.10
   0 -12   2  210.21   22.35
   0 -12   3    0.16    6.38
   0 -12  -3   16.43    8.02
   0 -12  -4   46.65   11.90
   0 -12   4   72.70   13.03
   0 -12  -5   -5.38    5.92
   0 -12  -6   68.39   11.14
   0 -11   0    1.19    7.19
   0 -11  -1 1534.81   57.83
   0 -11   1 1429.42   52.99
   0 -11  -2   61.64   14.05
   0 -11   2   43.12   11.77
   0 -11  -3  379.97   29.86
   0 -11   3  421.27   28.63
   0 -11  -4  116.09   17.71
   0 -11   4  136.76   17.13
   0 -11  -5  240.69   22.50
   0 -11  -6   27.22    8.87
   0 -10   0  325.59   23.65
   0 -10  -1   16.69    7.64
   0 -10   1   11.34    7.57
   0 -10  -2   57.53   11.09
   0 -10   2   57.37   10.23
   0 -10   3   33.16   10.00
   0 -10   4   93.67   13.77
   0 -10  -7  164.45   19.66
   0 -10   8  105.85   15.15
   0  -9   0    2.33    7.48
   0  -9   1 1228.75   42.10
   0  -9  -1 1320.34   45.56
   0  -9   2   64.26   10.98
   0  -9   3  946.32   37.94
   0  -9   4  266.53   21.52
   0  -9   8   47.09   10.18
   0  -8   0 1421.97   42.08
   0  -8   1  293.02   19.15
   0  -8   2 1154.89   38.22
   0  -8   3  154.26   14.70
   0  -8   4  650.05   30.72
   0  -8   8   81.35   15.32
   0  -8   9  106.02   14.65
   0  -7   1 1560.40   39.72
   0  -7   2  519.47   23.54
   0  -7   3  349.65   20.26
   0  -7   4  106.02   11.96
   0  -7   8  241.25   22.94
   0  -7   9   40.86   12.57
   0  -6  -1   53.42   11.49
   0  -6   1   35.03    9.88
   0  -6   2 1403.02   35.39
   0  -6   2 1555.56   64.96
   0  -6  -2 1449.31   64.39
   0  -6   3   11.89    3.44
   0  -6   4 1636.18   42.76
   0  -6   8   77.90   13.60
   0  -6   9   37.08   10.26
   0  -6  10   23.37    7.53
   0  -5   1 1074.62   45.31
   0  -5  -1 1079.27   45.97
   0  -5  -2   86.49   15.77
   0  -5  -3  241.87   27.74
   0  -5   3  257.81   26.61
   0  -5   4  184.62   13.66
   0  -5  -4  163.58   23.56
   0  -5   7  321.27   26.05
   0  -5   8  160.38   18.65
   0  -5   9   85.86   13.84
   0  -5  10   37.81   11.25
   0  -4   0  575.10   27.70
   0  -4   1   99.79   13.26
   0  -4  -1   92.21   11.94
   0  -4  -2    7.56    7.81
   0  -4   2    6.30    4.37
   0  -4  -3  359.95   27.32
   0  -4   3  474.03   32.69
   0  -4  -4  142.40   17.87
   0  -4   7  116.92   16.90
   0  -4   9  202.68   23.37
   0  -4  10   58.12   11.17
   0  -3   0    0.25    4.18
   0  -3   1 4082.00   66.89
   0  -3  -1 4173.61   68.12
   0  -3  -2  260.66   20.05
   0  -3   2  209.95   18.26
   0  -3  -3 3192.48   73.49
   0  -3  -3 3960.15   94.82
   0  -3  -4  215.81   25.94
   0  -3   4  185.50   22.05
   0  -3  -4  152.34   18.34
   0  -3   7  635.49   35.66
   0  -3   8  314.78   28.31
   0  -3   9  142.68   18.51
   0  -3  10    6.06    3.59
   0  -2   0  382.47   15.48
   0  -2  -1 1671.60   36.95
   0  -2   1 1670.83   37.12
   0  -2  -2 2583.25   55.12
   0  -2   3   37.20    7.81
   0  -2  -3   46.52    9.59
   0  -2  -3   56.76   11.92
   0  -2  -4  405.14   26.23
   0  -2  -4  454.67   35.86
   0  -2   4  469.23   37.29
   0  -2   6  360.51   24.15
   0  -2   8  259.74   25.24
   0  -2   9   27.40   10.79
   0  -1   1  364.46   14.84
   0  -1   2 1138.24   34.68
   0  -1   3 1530.17   50.28
   0  -1  -4 1325.37   61.24
   0  -1   4 1148.25   53.06
   0  -1   5  186.38   15.40
   0  -1   6  497.35   28.32
   0  -1   7   43.53   12.67
   0  -1   8  228.89   22.27
   0  -1   9  128.03   19.12
   0  -1  10   95.14   13.81
   0   0   1   69.50    6.97
   0   0  -1   82.09    5.74
   0   0  -2 1680.69   34.36
   0   0   2 1545.46   41.58
   0   0  -3 1281.05   37.22
   0   0   3 1247.76   47.06
   0   0   4 2323.07   77.34
   0   0   5   54.84    8.32
   0   0   6 2753.25   65.94
   0   0   7  169.39   19.19
   0   0   8  239.06   23.56
   0   0  10   78.65   13.18
   0   1   2 1434.79   36.90
   0   1  -3 1460.51   38.37
   0   1  -3 1631.27   53.19
   0   1  -4 1133.99   40.23
   0   1  -4 1191.97   55.01
   0   1   5  193.55   15.64
   0   1  -5  191.03   16.81
   0   1  -6  511.41   24.97
   0   1   6  536.64   28.89
   0   1   7   45.71    9.16
   0   1   8  221.22   24.32
   0   1   9  124.24   19.33
   0   1  10  111.32   15.55
   0   2  -3   37.78    8.37
   0   2   3   34.23   10.69
   0   2  -4  465.88   26.02
   0   2  -4  517.30   36.63
   0   2  -5  497.34   22.80
   0   2  -5  429.08   19.94
   0   2  -5  478.92   26.44
   0   2   5  462.59   24.72
   0   2  -6  393.16   22.64
   0   2   6  383.68   25.10
   0   2   7  259.31   23.12
   0   2   8  297.39   26.69
   0   2   9   33.33   11.90
   0   2  10   34.36   10.44
   0   3  -1 4294.22   64.32
   0   3  -3 3958.97   89.38
   0   3   3 3685.19   82.89
   0   3   4  218.35   22.04
   0   3  -4  203.36   15.55
   0   3   4  189.53   14.28
   0   3  -4  213.81   24.17
   0   3  -5 1401.88   36.19
   0   3  -5 1309.20   39.21
   0   3  -5 1491.19   47.17
   0   3   5 1441.46   43.56
   0   3   6  126.04   15.24
   0   3  -6   91.66   12.58
   0   3  -6  109.56   15.20
   0   3   7  703.42   36.57
   0   3  -7  729.21   34.45
   0   3   8  293.09   26.34
   0   3   9  178.62   21.75
   0   3  10   -5.98    5.43
   0   4   1  127.34   15.79
   0   4  -1  107.16   12.54
   0   4  -2    0.04    1.79
   0   4  -3  330.23   23.54
   0   4  -3  356.73   28.20
   0   4  -4  172.43   19.23
   0   4   4  180.40   14.73
   0   4  -4  185.06   14.73
   0   4   4  189.34   23.46
   0   4  -5  249.13   18.01
   0   4  -5  256.15   19.91
   0   4   5  254.16   19.26
   0   4  -5  241.18   16.41
   0   4  -6   97.35   15.25
   0   4   6  109.79   13.62
   0   4  -6  101.27   14.03
   0   4   7  167.97   18.63
   0   4  -7  125.66   14.91
   0   4   8   11.15    8.17
   0   4   9  165.25   19.57
   0   4  10   22.45    7.56
   0   5   0    7.11    4.98
   0   5  -1 1176.41   45.28
   0   5   1 1260.75   51.09
   0   5  -2   71.64   11.70
   0   5  -3  204.47   13.58
   0   5   3  227.04   17.88
   0   5  -3  176.49   19.60
   0   5  -4  244.28   17.62
   0   5   4  202.03   28.82
   0   5  -4  229.22   23.59
   0   5   4  225.16   18.76
   0   5  -5  526.39   24.05
   0   5  -5  521.05   29.71
   0   5   5  519.36   28.98
   0   5  -5  537.00   28.02
   0   5   6  304.29   24.09
   0   5  -6  272.17   23.30
   0   5  -6  287.47   21.81
   0   5   7  415.70   29.87
   0   5  -7  450.75   28.56
   0   5   8  150.86   18.55
   0   5   9   78.70   15.45
   0   5  10   35.16   11.22
   0   6   0 2316.86   72.89
   0   6   1   49.63    7.34
   0   6  -1   47.94    7.34
   0   6   1   47.38   11.26
   0   6  -1   59.25   13.65
   0   6  -2 1527.41   59.92
   0   6   2 1545.23   41.30
   0   6  -3   32.96    5.84
   0   6  -3   47.24   16.95
   0   6  -3   41.49    6.65
   0   6   3   35.57    7.94
   0   6  -4 1458.54   43.80
   0   6   4 1426.42   47.36
   0   6  -5  281.51   18.61
   0   6  -5  280.31   22.66
   0   6   5  268.71   21.65
   0   6  -5  276.17   20.98
   0   6  -6  618.66   36.69
   0   6  -6  647.59   34.75
   0   6   6  672.08   36.52
   0   6  -7  270.08   23.29
   0   6   7  234.07   24.82
   0   6  -7  249.04   25.99
   0   6   8   42.28   13.82
   0   6   9   27.06    9.18
   0   6  10   23.84    9.85
   0   7   0   -3.17    3.51
   0   7   0   -0.75    4.94
   0   7  -1 1604.83   42.98
   0   7   1 1610.47   43.12
   0   7   2  521.73   26.64
   0   7  -2  531.71   22.64
   0   7  -2  514.10   22.55
   0   7   3  348.21   23.49
   0   7  -3  326.32   19.72
   0   7  -3  322.59   19.73
   0   7   4   77.32   12.56
   0   7  -4   69.13    9.89
   0   7  -5  135.64   15.52
   0   7  -5   99.79   13.55
   0   7   5   99.20   14.89
   0   7  -6  137.69   18.98
   0   7   6  157.62   21.49
   0   7  -6  182.57   18.88
   0   7  -7  140.44   16.79
   0   7  -7  101.92   17.55
   0   7   7  137.19   17.79
   0   7   8  241.82   25.49
   0   7   9   46.70   10.42
   0   8   0 1264.50   41.34
   0   8  -1  244.65   18.92
   0   8   1  239.92   18.43
   0   8  -1  249.29   15.93
   0   8   1  257.12   19.01
   0   8  -2 1081.41   34.21
   0   8  -2 1064.19   34.73
   0   8   2 1132.95   41.83
   0   8   3  181.40   19.12
   0   8  -3  171.75   15.53
   0   8  -3  175.83   15.11
   0   8  -4  649.06   32.47
   0   8   4  667.62   36.50
   0   8  -5   93.18   14.79
   0   8  -5  108.70   15.12
   0   8   5   99.78   17.02
   0   8  -6  458.03   32.86
   0   8  -6  457.64   31.30
   0   8   6  461.93   34.56
   0   8   7  330.73   29.17
   0   8  -7  343.13   27.83
   0   8   8   63.49   12.81
   0   8   9   92.28   13.77
   0   9   0   -9.40    7.52
   0   9  -1 1100.32   36.01
   0   9   1 1128.64   43.46
   0   9   2   70.24   11.18
   0   9  -2   65.09    9.08
   0   9  -2   71.63   10.12
   0   9   3  780.88   40.76
   0   9  -3  827.70   35.12
   0   9  -3  828.18   34.66
   0   9   4  189.95   21.60
   0   9  -4  233.63   21.27
   0   9  -5  340.67   27.35
   0   9  -5  318.60   27.65
   0   9   5  300.20   28.04
   0   9  -6    6.41    5.46
   0   9  -6   -5.18   12.39
   0   9   6   -2.19    8.76
   0   9   7  194.24   21.33
   0   9  -7  190.13   21.27
   0   9   8   24.39    7.85
   0  10   0  285.32   23.61
   0  10   1    6.77    7.68
   0  10   2   74.11   14.70
   0  10  -2   82.51   11.61
   0  10   3   29.39   14.54
   0  10  -3   39.31    8.03
   0  10   4  105.20   17.86
   0  10  -4   96.68   14.59
   0  10   5  246.81   27.63
   0  10  -5  252.08   24.94
   0  10  -5  236.21   22.73
   0  10  -6  146.24   19.59
   0  10  -6  138.41   17.91
   0  10   6  106.72   17.42
   0  10   7  110.83   16.05
   0  10  -7  147.46   18.19
   0  10   8   90.26   14.52
   0  11   0    0.05    8.04
   0  11   1 1402.35   55.68
   0  11   2   34.79   12.65
   0  11   3  456.80   35.81
   0  11   4  117.36   18.73
   0  11  -5  298.59   27.07
   0  11   5  274.89   27.90
   0  11   6   28.78   12.09
   0  11  -6   28.27    9.47
   0  11   7  156.12   19.24
   0  11  -7  160.17   18.87
   0  12   1  200.40   23.01
   0  12   2  208.23   24.44
   0  12   3    4.46    5.84
   0  12   4   24.21    7.92
   0  12   5   17.10    7.85
   0  12  -5   -6.33    5.64
   0  12  -6   62.06   11.83
   0  12   6   61.20   14.75
   0  12  -7   24.06    8.54
   0  12   7   24.82    7.43
   0  13   2   13.67    6.70
   0  13   3   72.52   15.20
   0  13   4   12.78    9.27
   0  13   5  133.36   18.09
   0  13  -5  133.72   17.56
   0  13  -6   97.78   14.96
   0  13   6   75.85   13.96
   0  14   3   47.44   14.19
   0  14  -4  331.26   28.18
   0  14   4  299.28   25.38
   0  14   5    5.65    7.84
   0  14  -5    5.79    6.05
   0  15  -3   41.04   12.25
  -1 -15   3   31.86    8.40
   1 -15  -3   17.11    6.42
   1 -15  -2   49.94   10.53
  -1 -15   2   59.00   11.21
   1 -15  -1   30.07    7.91
  -1 -15   1   34.02    8.65
  -1 -15   0   17.14   11.91
   1 -15   0   10.27    5.87
   1 -15   1   11.84    4.78
  -1 -15  -1   -3.21    3.54
  -1 -15  -2   28.09   10.64
   1 -14  -5   76.99   12.98
  -1 -14   4   98.16   14.06
   1 -14  -4   76.52   15.00
   1 -14  -3   97.78   15.18
  -1 -14   3   72.07   15.81
  -1 -14   2   39.33   13.23
   1 -14  -2   18.21    7.22
   1 -14  -1   10.74    9.36
  -1 -14   1   12.66    6.21
  -1 -14   0   96.17   17.08
   1 -14   0   86.06   16.87
  -1 -14  -1   38.96   14.03
   1 -14   1   27.00    8.59
   1 -14   2  497.42   30.44
  -1 -14  -2  374.07   30.52
  -1 -14  -3   86.43   14.73
  -1 -14  -4  112.45   14.42
   1 -13  -6   30.79    9.84
  -1 -13   5  242.97   22.05
   1 -13  -5  214.51   20.46
   1 -13  -4   86.03   18.05
  -1 -13   4   90.33   15.93
   1 -13  -3  250.14   24.44
  -1 -13   3  244.43   24.22
   1 -13  -2  452.57   33.26
  -1 -13   2  458.00   33.01
  -1 -13   1  161.78   23.19
   1 -13  -1  152.61   19.74
   1 -13   0  299.37   25.46
  -1 -13   0  351.41   30.57
  -1 -13  -1  431.87   33.92
   1 -13   1  445.03   29.77
  -1 -13  -2  199.78   23.47
   1 -13   2  246.55   22.34
  -1 -13  -3   82.84   16.41
  -1 -13  -4  144.75   17.69
  -1 -13  -5   41.54    8.05
   1 -12  -7   24.83    6.97
   1 -12  -6  180.26   19.29
  -1 -12   5   91.27   13.52
   1 -12  -5   80.10   14.01
   1 -12  -4  112.20   18.32
  -1 -12   4   97.86   15.51
   1 -12  -3   55.16   12.97
  -1 -12   3   55.49   12.61
  -1 -12   2   28.28    8.22
   1 -12  -2   30.58   10.21
   1 -12  -1  149.03   18.47
  -1 -12   1  121.42   16.64
  -1 -12   0   23.52   10.68
   1 -12   0   13.64    5.23
   1 -12   1  119.45   17.66
  -1 -12  -1  149.07   20.78
  -1 -12  -2   98.18   18.29
   1 -12   2   96.32   13.92
  -1 -12  -3   29.49   10.31
  -1 -12  -4  109.63   15.43
  -1 -12  -5   49.34    9.44
   1 -11  -8   12.38    5.54
  -1 -11   8    7.17    5.60
  -1 -11   5  463.39   31.73
  -1 -11   4  214.99   23.38
  -1 -11   3  485.28   32.94
  -1 -11   2  167.59   19.70
   1 -11  -2  200.12   21.16
   1 -11  -1  735.62   39.52
  -1 -11   1  685.46   37.80
  -1 -11   0   58.13   11.79
   1 -11   0   47.35   10.01
   1 -11   1  131.98   16.56
  -1 -11  -1  138.40   18.62
  -1 -11  -2  618.66   40.66
   1 -11   2  684.81   34.49
  -1 -11  -3  295.49   26.48
  -1 -11  -4   40.77    9.33
  -1 -11  -5  321.72   24.77
   1 -11   7  194.32   19.38
  -1 -10   8  115.29   16.20
  -1 -10   5  104.78   16.26
  -1 -10   4  172.70   19.77
  -1 -10   3  163.61   18.34
  -1 -10   2  203.41   20.81
  -1 -10   1  784.79   37.81
   1 -10  -1  845.52   39.17
  -1 -10   0  165.06   17.56
   1 -10   0  135.46   16.94
   1 -10   1  426.34   26.27
  -1 -10  -1  411.42   28.78
  -1 -10  -2   10.51    5.71
   1 -10   2   23.01    9.25
  -1 -10  -3  157.30   18.24
  -1 -10  -4  129.63   17.99
  -1 -10  -5  165.65   17.80
   1 -10   7    9.44    5.36
  -1  -9   9  118.26   14.85
  -1  -9   5   61.13   12.92
  -1  -9   4   57.79   10.81
  -1  -9   3  102.75   15.77
  -1  -9   2  212.86   18.30
  -1  -9   1  445.98   26.29
  -1  -9   0   68.93   11.28
   1  -9   0   59.62    9.84
  -1  -9  -1  435.30   27.13
   1  -9   1  412.52   23.77
  -1  -9  -2  122.53   15.86
   1  -9   2  129.09   13.76
  -1  -9  -3  576.94   33.84
  -1  -9  -4   84.91   13.82
  -1  -9  -5  195.15   20.06
   1  -9   7  181.88   19.26
   1  -9   8   12.00   10.78
  -1  -8   9    2.72    3.96
  -1  -8   8  174.16   20.90
  -1  -8   5  286.76   23.31
  -1  -8   4  610.95   31.86
  -1  -8   3  298.41   21.80
  -1  -8   2  600.27   28.76
  -1  -8   1  616.08   28.73
  -1  -8   0 1300.10   41.44
  -1  -8  -1  361.31   22.67
   1  -8   1  363.28   20.76
   1  -8   2  508.60   25.20
   1  -8   7    8.82    4.60
   1  -8   8  107.38   16.60
  -1  -7  10   22.66    9.08
  -1  -7   9   40.05   10.75
  -1  -7   8  129.09   18.02
  -1  -7   5  311.06   22.55
  -1  -7   4 1205.82   41.53
  -1  -7   3  966.13   35.60
  -1  -7   2  731.53   29.22
  -1  -7   1  180.25   14.38
  -1  -7   1  188.16   23.93
  -1  -7   0  259.92   17.52
  -1  -7  -1  140.31   13.52
   1  -7   1  107.72   10.64
   1  -7   2 2523.02   50.13
   1  -7   7   30.26    9.05
   1  -7   9   12.89    9.25
  -1  -6  10   80.35   12.51
  -1  -6   8   86.51   16.85
  -1  -6   5  -11.69    6.26
  -1  -6   4 1142.98   37.65
  -1  -6   3  197.85   24.76
  -1  -6   3  194.58   14.84
  -1  -6   2  687.79   40.51
   1  -6  -2  803.85   49.83
  -1  -6   2  790.11   27.75
  -1  -6   1 2126.34   68.59
  -1  -6   1 2234.78   45.19
   1  -6  -1 2196.04   74.59
  -1  -6   0 1328.21   34.58
   1  -6   0 1280.10   53.51
   1  -6   0 1291.58   58.19
   1  -6   1  975.86   51.85
   1  -6   7   30.83   10.26
   1  -6   8  352.42   27.59
   1  -6   9   34.32    8.29
  -1  -5  10   65.57   14.25
  -1  -5   9  526.06   35.15
  -1  -5   8  182.72   22.25
  -1  -5   5 1837.25   50.07
  -1  -5   4  139.26   12.31
  -1  -5   3 2595.72   48.86
   1  -5  -3 2655.94   85.41
  -1  -5   3 2556.29   76.12
   1  -5  -2 3027.47   87.52
  -1  -5   2 2783.87   72.72
   1  -5  -1  861.54   42.32
  -1  -5   1  782.59   37.39
   1  -5   0 3122.08   80.00
   1  -5   0 3150.79   74.43
   1  -5   1 2619.84   75.55
   1  -5   2  961.87   50.27
  -1  -5  -3  853.01   29.78
  -1  -5  -4  457.27   23.20
  -1  -5  -5  541.76   26.19
   1  -5   7  179.67   21.75
   1  -5   8  112.09   16.00
   1  -5   9   65.80   12.21
  -1  -4  10   64.53   14.40
  -1  -4   9  119.74   18.85
  -1  -4   8   86.15   13.64
  -1  -4   7    6.78    4.48
  -1  -4   4  641.88   25.37
   1  -4  -4  690.00   46.92
   1  -4  -4  684.26   42.55
  -1  -4   4  728.95   41.91
   1  -4  -3 3466.37   90.71
  -1  -4   3 3434.56   80.30
  -1  -4   2 1823.01   52.26
   1  -4  -2 2043.03   66.31
   1  -4  -1 1186.38   45.14
  -1  -4   1 1121.97   37.94
   1  -4   0  756.53   32.03
   1  -4   0  764.79   35.26
   1  -4   1 2961.75   71.45
   1  -4   2  437.00   31.20
  -1  -4  -3 1981.89   75.11
  -1  -4  -3 1866.90   41.54
  -1  -4  -4   50.44    7.98
  -1  -4  -5  346.50   20.71
  -1  -4  -6  115.03   12.29
   1  -4   6  115.24   15.15
   1  -4   7  102.65   14.78
   1  -4   8   79.59   15.88
   1  -4   9   19.70    6.71
   1  -4  10   58.57    9.55
  -1  -3  11   18.23    6.54
  -1  -3  10   57.23   14.16
  -1  -3   9   67.37   14.92
  -1  -3   7  110.20   15.02
   1  -3  -5  334.97   30.60
  -1  -3   4  156.34   18.78
   1  -3  -4  174.17   22.14
  -1  -3   2  350.43   19.95
   1  -3  -2  367.83   25.77
   1  -3  -1  511.52   27.63
  -1  -3   1  452.64   20.38
   1  -3   0  179.10   14.04
   1  -3   0  172.66   14.73
   1  -3   1 1807.64   50.21
   1  -3   2  696.26   35.63
  -1  -3  -2  699.41   37.74
   1  -3   3 2299.33   73.21
  -1  -3  -3 2319.92   77.94
  -1  -3  -3 2244.50   62.16
  -1  -3  -4    7.94    2.97
  -1  -3  -5 1476.17   41.93
   1  -3   6   16.39    5.90
  -1  -3  -6   20.14    5.25
   1  -3   7  727.89   39.41
   1  -3   8    1.25    3.72
   1  -3   9  752.80   39.48
   1  -3  10   30.45    9.15
  -1  -2  11   33.13    8.30
  -1  -2  10  357.15   27.08
  -1  -2   9   78.77   14.98
  -1  -2   8  701.01   39.56
  -1  -2   7    2.01    6.38
  -1  -2   6 1212.01   41.11
  -1  -2   4 1706.17   59.44
   1  -2  -4 1935.00   69.48
  -1  -2   3 1108.98   39.79
   1  -2  -3 1245.59   48.68
  -1  -2   1  914.75   22.21
   1  -2   0  294.85   15.64
   1  -2   0  280.33   15.80
   1  -2   1 2546.46   53.13
  -1  -2  -2 1626.41   55.24
  -1  -2  -3 1496.05   40.87
   1  -2   3 1493.34   56.64
  -1  -2  -4  127.62   12.16
  -1  -2  -5  803.61   30.88
   1  -2   5  764.46   32.70
   1  -2   6    3.27    7.19
  -1  -2  -7   33.99    7.96
   1  -2   7   48.98   11.74
   1  -2   8   14.53    7.22
   1  -2   9  106.48   15.47
   1  -2  10   -7.24    5.91
  -1  -1  11  112.52   15.28
  -1  -1   9  242.94   24.52
  -1  -1   8  236.36   22.85
  -1  -1   7  358.56   25.87
  -1  -1   6  208.60   17.73
  -1  -1   5 1329.70   37.60
  -1  -1   5 1206.17   60.43
   1  -1  -4 1708.86   64.50
  -1  -1   4 1531.86   56.93
  -1  -1   3  395.69   23.47
   1  -1  -3  454.04   28.19
   1  -1  -2 1717.86   47.99
  -1  -1   2 1652.40   36.25
   1  -1  -1   79.51   10.45
  -1  -1   0  190.75    9.54
   1  -1   0  194.21   10.57
  -1  -1  -1 2348.15   47.77
   1  -1   2  972.60   37.32
  -1  -1  -2  980.96   39.62
  -1  -1  -3  128.15   19.71
  -1  -1  -3  128.18    8.45
   1  -1   3  132.63   16.36
  -1  -1  -4  339.37   19.15
   1  -1   4  302.99   17.53
   1  -1   5   26.98    7.59
  -1  -1  -5   23.62    6.13
  -1  -1  -6  156.70   15.29
   1  -1   6  153.52   16.47
   1  -1   7    4.10    7.07
   1  -1   8    3.01    7.57
   1  -1   9   47.34   14.49
   1  -1  10   31.44    8.20
  -1   0  11   51.61   10.47
  -1   0  10    2.53    9.65
  -1   0   9    1.00   10.40
  -1   0   8   -7.49    8.70
  -1   0   7   23.52    9.00
  -1   0   6   66.02   12.03
  -1   0   6   66.07    9.14
   1   0  -5   53.41   15.79
  -1   0   5   52.75   10.33
   1   0  -4 1117.36   49.25
   1   0  -4 1024.47   45.87
   1   0  -3   72.94   11.45
   1   0  -3   83.50   12.57
   1   0  -2 3578.36   63.45
   1   0  -2 3522.98   55.15
   1   0  -1   88.20    9.30
   1   0  -1   89.63    6.10
  -1   0   0  372.00   10.62
   1   0   0  352.76   12.79
   1   0   1    3.29    3.38
   1   0   2 3094.38   66.17
   1   0   3  424.44   30.22
  -1   0  -4 1934.86   78.29
   1   0   4 1768.90   74.05
  -1   0  -4 1784.76   43.67
   1   0   4 1742.39   43.79
   1   0   5   13.92    4.36
  -1   0  -5   16.45    7.65
   1   0   6 2384.34   63.10
  -1   0  -6 2479.58   61.19
   1   0   7    6.38    8.63
  -1   0  -7   10.12    7.75
   1   0   8  484.59   33.02
   1   0   9   -4.83    3.32
   1   0  10  311.90   23.32
  -1   1  11   88.19   13.25
  -1   1  10   37.52   13.03
  -1   1   9  189.51   22.12
  -1   1   8  222.95   20.16
  -1   1   8  233.63   23.02
  -1   1   7  280.24   22.25
   1   1  -6  246.28   20.11
  -1   1   6  264.66   18.85
   1   1  -5 1358.17   64.59
   1   1  -5 1238.00   38.75
  -1   1   5 1311.41   38.82
  -1   1   5 1284.90   38.28
   1   1  -4 1501.52   54.31
   1   1  -4 1685.33   60.86
   1   1  -3  418.44   24.46
   1   1  -2 1836.04   38.02
   1   1  -1  150.62    6.54
  -1   1   0  213.81   12.56
   1   1   1 2509.09   30.13
  -1   1  -1 2528.59   48.13
  -1   1  -2 1144.33   40.97
   1   1   2 1149.50   23.41
  -1   1  -3  132.66   17.83
  -1   1  -4  381.03   35.20
   1   1   4  320.42   18.82
  -1   1  -4  326.74   17.93
  -1   1  -4  335.86   19.78
  -1   1  -5   17.63    4.92
   1   1   5   22.37    6.63
   1   1   6  158.11   16.33
  -1   1  -6  156.04   16.88
   1   1   7    9.88    8.32
  -1   1  -7   16.20    9.59
   1   1   8    4.20    5.35
   1   1   9   59.17   11.77
   1   1  10   28.61    7.82
  -1   2  11   16.31    8.56
  -1   2  10  401.87   28.48
  -1   2   9   70.83   15.36
  -1   2   8  690.68   38.02
   1   2  -7   -0.48    5.99
  -1   2   7    8.29    4.46
  -1   2   6 1433.75   45.15
   1   2  -6 1382.06   47.19
  -1   2   6 1493.10   42.65
   1   2  -5  588.21   27.26
  -1   2   5  587.90   25.61
   1   2  -5  672.08   46.08
   1   2  -5  628.72   40.02
  -1   2   5  644.53   27.94
   1   2  -4 1908.29   64.20
  -1   2   4 1991.33   68.76
   1   2  -3 1285.81   43.59
  -1   2   3 1394.43   52.64
   1   2  -2 3185.73   53.57
   1   2   1 2563.48   42.10
  -1   2  -1 2518.38   53.46
  -1   2  -2 1675.83   52.15
  -1   2  -2 1726.44   34.18
   1   2   3 1639.14   40.31
  -1   2  -3 1622.00   61.16
  -1   2  -3 1698.92   34.87
   1   2   4  144.47   13.50
  -1   2  -4  143.99   13.66
  -1   2  -4  143.44   12.52
  -1   2  -5  689.63   29.43
  -1   2  -5  757.25   33.41
   1   2   5  737.70   32.13
  -1   2  -6   12.27    7.49
   1   2   6   11.70    4.15
  -1   2  -7   33.49    9.54
   1   2   7   28.38    9.46
   1   2   8   26.04    9.35
   1   2   9  109.46   16.44
   1   2  10    1.37    4.17
  -1   3  11   26.88    9.12
  -1   3  10   28.66    9.20
  -1   3   9   95.30   15.00
  -1   3   8  149.44   18.78
  -1   3   7  165.78   17.44
   1   3  -7  171.64   19.32
  -1   3   6   83.16   10.98
   1   3  -6   63.26   10.64
  -1   3   6   69.26    9.73
   1   3  -5  290.74   19.35
  -1   3   5  285.73   18.86
  -1   3   5  294.91   18.15
   1   3  -4  168.73   21.07
   1   3  -4  167.95   12.63
  -1   3   4  153.70   20.28
  -1   3   3  281.57   25.09
   1   3  -3  273.69   21.01
   1   3   0  224.63   15.59
  -1   3  -1 1839.25   45.88
   1   3   1 1739.20   42.59
  -1   3  -2  735.67   28.33
  -1   3  -2  739.42   38.14
   1   3   3 2354.89   59.68
  -1   3  -3 2360.40   76.48
  -1   3  -3 2464.64   54.71
  -1   3  -4    0.89    4.40
  -1   3  -4   12.14    5.49
   1   3   4    8.43    3.91
  -1   3  -4   11.82    3.56
  -1   3  -5 1270.68   40.04
  -1   3  -5 1305.52   44.06
   1   3   5 1321.06   44.55
  -1   3  -6    9.45    5.55
   1   3   6   14.93    6.63
   1   3   7  645.93   37.02
  -1   3  -7  651.85   35.54
  -1   3  -8    4.03    8.05
   1   3   8   -6.72   11.24
   1   3   9  747.28   39.19
   1   3  10   35.97   10.91
  -1   4  10   65.24   11.41
  -1   4   9  107.93   16.16
  -1   4   8   91.43   16.43
  -1   4   7    8.82    8.81
   1   4  -7   -6.59    5.92
   1   4  -6  560.00   31.19
  -1   4   6  552.46   29.70
   1   4  -5  495.07   26.05
  -1   4   5  514.41   25.88
  -1   4   5  507.33   23.33
   1   4  -4  683.53   26.24
   1   4  -4  691.06   41.96
  -1   4   4  720.08   46.75
  -1   4   4  660.23   26.87
  -1   4   3 3576.51   96.77
   1   4  -3 3424.34   81.21
   1   4  -1 1242.56   42.51
   1   4   0  805.30   33.14
  -1   4   0  848.83   37.62
  -1   4  -1 2906.69   67.25
   1   4   1 2905.15   64.28
  -1   4  -2  505.45   28.10
   1   4   3 1838.95   45.98
  -1   4  -3 1957.19   58.99
  -1   4  -3 1839.40   46.47
  -1   4  -3 1822.53   42.77
  -1   4  -3 2014.55   75.42
  -1   4  -4   43.75    9.52
   1   4   4   52.98    8.46
  -1   4  -4   51.05    9.69
  -1   4  -4   53.19    7.75
   1   4   5  347.22   23.56
  -1   4  -5  324.30   21.12
  -1   4  -5  362.54   24.81
   1   4   6  139.76   15.99
  -1   4  -6  149.62   18.78
  -1   4  -6  154.44   15.45
  -1   4  -7  120.13   16.97
   1   4   7  147.67   19.43
   1   4   8   84.48   15.28
  -1   4  -8  120.62   17.10
   1   4   9   15.04    6.60
   1   4  10   84.47   14.14
  -1   5  10   46.31   10.47
  -1   5   9  499.59   33.11
   1   5  -8  169.39   22.00
  -1   5   8  142.71   19.64
   1   5  -7  282.53   26.28
  -1   5   7  308.10   25.27
   1   5  -6  550.79   27.91
  -1   5   6  503.93   30.11
   1   5  -6  509.63   30.72
   1   5  -5 1800.45   50.67
  -1   5   5 1795.40   51.09
  -1   5   4  150.39   15.63
   1   5  -4  162.02   13.67
  -1   5   3 2629.33   52.58
  -1   5   3 2753.91   93.05
   1   5  -2 2855.61   75.28
   1   5  -1  939.58   41.77
  -1   5   0 3250.82   82.72
   1   5   0 3144.60   74.65
  -1   5  -1 2738.44   74.19
   1   5   1 2746.96   72.12
   1   5   2  933.85   31.49
  -1   5  -2  937.36   29.87
  -1   5  -2  891.95   42.91
   1   5   3 1006.82   36.83
  -1   5  -3 1021.79   33.60
  -1   5  -3  954.45   33.61
  -1   5  -3 1046.16   50.64
   1   5   4  484.38   26.96
  -1   5  -4  460.85   26.78
  -1   5  -4  480.78   27.18
  -1   5  -5  569.26   28.30
  -1   5  -5  552.66   32.47
  -1   5  -5  581.93   32.40
   1   5   5  547.47   31.39
  -1   5  -6  130.16   16.10
   1   5   6  142.46   18.46
  -1   5  -6  117.86   14.64
   1   5   7  258.67   26.20
  -1   5  -7  242.24   23.26
  -1   5  -8  107.03   16.58
   1   5   8  107.95   15.90
   1   5   9   79.58   14.20
  -1   6  10   50.81   12.13
  -1   6  10   44.18    9.44
  -1   6   9  130.95   19.42
  -1   6   9  142.55   17.77
   1   6  -8   71.89   14.25
  -1   6   8   52.99   12.54
   1   6  -7  134.69   19.77
  -1   6   7  121.38   16.71
  -1   6   6  183.14   18.83
   1   6  -6  197.74   18.45
   1   6  -6  168.70   19.36
  -1   6   5    0.25    2.99
   1   6  -5    7.63    6.56
  -1   6   4  981.27   38.90
  -1   6   4 1113.99   41.24
   1   6  -4 1058.92   36.12
  -1   6   3  206.45   16.23
  -1   6   3  214.83   16.96
   1   6  -2  612.31   38.43
  -1   6   2  587.78   24.46
   1   6  -1 2038.85   44.59
   1   6  -1 2114.90   69.75
  -1   6   0 1349.19   36.10
   1   6   0 1380.86   55.73
   1   6   0 1332.69   35.75
  -1   6  -1  896.22   29.17
   1   6   1  946.33   31.78
  -1   6  -1  938.42   50.59
  -1   6  -1  909.43   30.69
   1   6   1 1013.90   49.79
  -1   6  -2 1482.76   63.34
  -1   6  -2 1369.35   38.22
   1   6   2 1378.96   41.54
   1   6   3   37.45    7.46
  -1   6  -3   55.64    9.11
  -1   6  -3   30.51    6.97
   1   6   4  865.99   38.22
  -1   6  -4  863.18   38.85
  -1   6  -4  855.44   37.20
  -1   6  -5   54.54   11.60
  -1   6  -5   49.18    8.40
  -1   6  -5   31.72    8.36
   1   6   5   49.45   11.35
   1   6   6  357.02   27.23
  -1   6  -6  356.56   27.32
  -1   6  -6  371.72   25.21
   1   6   7   23.44   12.33
  -1   6  -7   19.14    8.52
   1   6   8  311.35   27.29
  -1   6  -8  341.83   26.58
   1   6   9    8.97    6.99
  -1   7  10   35.67    8.32
  -1   7   9   41.95   11.04
  -1   7   9   30.33   11.00
   1   7  -8  144.42   21.52
  -1   7   8  138.37   17.49
  -1   7   8  116.96   16.19
  -1   7   7  146.45   18.65
   1   7  -7  135.72   19.41
  -1   7   7  178.24   20.80
   1   7  -7  204.26   19.22
   1   7  -6   -1.83    5.19
   1   7  -6    1.06    7.41
  -1   7   6   13.18    6.23
   1   7  -5  278.46   21.90
  -1   7   5  258.11   21.83
  -1   7   5  285.34   24.22
  -1   7   4 1128.95   43.81
   1   7  -4 1140.63   39.50
  -1   7   4 1172.35   45.36
  -1   7   3 1017.56   38.20
  -1   7   3 1083.56   39.24
  -1   7   2  662.58   28.14
  -1   7   2  715.38   29.17
  -1   7   1  174.53   13.97
   1   7  -1  165.68   14.15
  -1   7   1  165.99   14.13
  -1   7   1  191.39   15.09
  -1   7   0  237.01   16.11
  -1   7   0  252.69   17.95
   1   7   0  223.27   16.53
  -1   7   0  251.36   16.51
  -1   7  -1  112.11   12.43
  -1   7  -1  131.02   12.22
   1   7   2 2480.84   59.14
  -1   7  -2 2432.76   54.29
  -1   7  -3   77.69   11.10
   1   7   3   78.64   11.54
  -1   7  -3   73.93   10.99
  -1   7  -4  149.12   16.78
   1   7   4  133.34   16.75
  -1   7  -4  139.52   15.93
   1   7   5  461.76   32.16
  -1   7  -5  474.60   31.94
  -1   7  -5  498.99   28.48
  -1   7  -5  562.29   34.51
  -1   7  -6   97.21   15.68
  -1   7  -6  132.60   15.10
   1   7   6   90.32   18.77
   1   7   7   41.06   10.60
  -1   7  -7   25.35   12.30
   1   7   8   17.88    6.16
  -1   7  -8    6.29    8.37
   1   7   9   14.05    5.40
  -1   8   9   21.15    9.33
  -1   8   8  164.28   19.65
  -1   8   8  144.24   21.18
   1   8  -8  161.60   20.69
   1   8  -7  100.99   15.66
  -1   8   7   82.62   18.03
  -1   8   7   98.68   15.65
   1   8  -7   86.69   15.42
  -1   8   6  418.54   31.28
  -1   8   6  430.13   29.64
   1   8  -6  364.11   28.21
   1   8  -6  428.45   29.67
   1   8  -5  259.16   22.77
  -1   8   5  254.27   21.65
  -1   8   5  246.33   22.86
   1   8  -4  571.86   29.62
  -1   8   4  645.51   34.33
  -1   8   4  625.64   35.03
  -1   8   3  247.81   20.01
  -1   8   3  230.60   17.96
  -1   8   3  253.27   20.70
  -1   8   2  577.03   28.19
  -1   8   2  615.99   30.51
  -1   8   2  598.46   29.52
  -1   8   1  640.33   29.67
  -1   8   1  582.27   27.99
  -1   8   1  604.24   26.97
   1   8  -1  595.77   29.40
  -1   8   0 1225.12   38.27
   1   8   0 1307.14   43.02
  -1   8   0 1321.03   42.34
  -1   8   0 1238.79   40.74
   1   8   1  327.83   22.15
  -1   8  -1  303.74   19.93
   1   8   2  435.78   27.00
  -1   8  -2  423.38   24.81
  -1   8  -3  305.65   21.78
   1   8   3  276.94   23.34
  -1   8  -4  528.77   31.31
   1   8   4  486.51   32.79
  -1   8  -4  498.04   32.41
   1   8   5   52.22   13.77
  -1   8  -5   72.85   15.49
  -1   8  -5   69.06   13.39
  -1   8  -5   81.32   13.03
  -1   8  -6  397.06   30.66
  -1   8  -6  389.56   26.79
   1   8   6  403.60   31.76
   1   8   7   14.64    6.45
  -1   8  -7    6.02    6.73
  -1   8  -8  168.15   19.65
   1   8   8  144.04   18.57
  -1   9   9   88.90   15.33
  -1   9   8    8.45    4.97
   1   9  -8   -0.13    8.29
   1   9  -7   88.47   16.55
  -1   9   7  100.79   16.08
   1   9  -7  115.77   15.94
   1   9  -6   36.88   10.13
  -1   9   6   31.61   11.53
  -1   9   6   35.74    9.06
   1   9  -6   49.40   11.75
   1   9  -5   51.51   10.58
  -1   9   5   59.16   13.75
  -1   9   5   56.87   13.43
  -1   9   4   32.17   10.44
  -1   9   4   50.60   10.09
   1   9  -4   35.33    9.53
  -1   9   3  112.80   13.20
  -1   9   3  104.73   15.22
  -1   9   3  104.46   14.44
   1   9  -3   76.33   11.16
  -1   9   2  198.96   18.68
  -1   9   2  228.74   19.81
  -1   9   2  210.45   18.23
  -1   9   1  398.46   25.50
   1   9  -1  446.44   27.76
  -1   9   1  405.08   26.23
  -1   9   1  456.28   25.27
  -1   9   0   58.37   10.32
   1   9   0   50.62   10.57
  -1   9   0   54.14    9.71
  -1   9   0   55.12    8.84
  -1   9  -1  327.70   21.76
   1   9   1  341.54   24.84
   1   9   2  104.24   14.67
  -1   9  -2  105.79   12.99
  -1   9  -3  555.13   30.81
   1   9   3  543.24   35.62
   1   9   4   95.48   18.31
  -1   9  -4   98.26   17.64
  -1   9  -5  165.29   19.64
  -1   9  -5  202.79   19.12
   1   9   5  153.51   21.31
  -1   9  -6   39.38   12.54
   1   9   6   39.46   10.40
  -1   9  -6   56.83   11.57
  -1   9  -7  141.53   20.28
   1   9   7  155.06   20.71
  -1   9  -8    4.66    9.96
   1   9   8   14.46    7.93
  -1  10   8   88.76   15.92
  -1  10   7   54.62   13.98
   1  10  -7   71.37   13.72
   1  10  -7   57.19   12.27
  -1  10   6  211.92   25.04
   1  10  -6  246.54   25.08
   1  10  -6  235.67   24.38
  -1  10   5   83.39   14.83
   1  10  -5   96.34   15.92
   1  10  -4  220.26   20.42
  -1  10   4  199.79   22.75
  -1  10   4  205.45   19.68
  -1  10   3  188.92   17.98
  -1  10   3  143.39   18.33
  -1  10   3  178.24   18.31
   1  10  -3  177.57   17.77
  -1  10   2  207.03   19.40
  -1  10   2  198.81   19.17
  -1  10   2  211.51   21.52
  -1  10   1  734.17   36.91
   1  10  -1  766.18   38.64
  -1  10   1  816.88   35.51
  -1  10   1  865.22   40.71
  -1  10   0  177.30   17.93
  -1  10   0  157.80   16.07
   1  10   0  170.14   19.10
  -1  10  -1  458.41   26.99
   1  10   1  463.00   32.16
  -1  10  -2   25.83   10.39
   1  10   2   25.58   10.29
   1  10   3  152.77   21.75
  -1  10  -3  152.85   17.36
   1  10   4  169.65   23.83
  -1  10  -4  143.58   21.27
   1  10   5  173.36   22.68
  -1  10  -5  137.82   21.01
  -1  10  -5  154.97   16.78
  -1  10  -6  138.83   18.49
  -1  10  -6  163.38   17.11
   1  10   6  127.97   21.22
  -1  10  -7   10.29   11.34
   1  10   7   -0.27    6.58
  -1  11   8    9.32    5.46
   1  11  -7   75.03   13.01
  -1  11   7   68.72   12.82
   1  11  -7  111.44   14.96
   1  11  -6    6.65    8.99
  -1  11   6    3.55    9.31
  -1  11   5  319.15   29.75
   1  11  -5  381.87   28.94
  -1  11   4  186.76   22.19
   1  11  -4  198.02   20.43
  -1  11   3  454.35   33.75
   1  11  -3  454.83   28.75
  -1  11   2  156.16   20.20
  -1  11   1  662.38   37.87
  -1  11   1  769.26   35.98
   1  11   0   43.29   10.53
  -1  11   0   55.38   10.29
   1  11   1   83.63   14.22
  -1  11  -1   98.26   15.52
   1  11   2  588.24   40.23
  -1  11  -2  642.87   34.04
  -1  11  -3  345.88   26.57
   1  11   3  318.30   31.75
   1  11   4   53.64   15.29
   1  11   5  340.91   28.69
  -1  11  -5  345.00   30.27
  -1  11  -5  406.80   27.21
   1  11   6   71.56   15.64
  -1  11  -6   54.63   12.78
  -1  11  -7  180.67   20.95
   1  11   7  180.92   19.47
   1  12  -7   31.39    9.54
   1  12  -7   34.21   11.87
   1  12  -6  133.81   18.79
   1  12  -6  155.54   19.22
  -1  12   6  106.17   16.20
   1  12  -5   68.72   12.63
  -1  12   5   59.76   12.53
  -1  12   4  102.01   16.22
   1  12  -4  112.20   14.62
  -1  12   3   59.20   14.57
   1  12  -3   70.99   13.06
  -1  12   2   28.98    8.38
   1  12  -2   33.25    8.42
  -1  12   1  125.70   18.14
   1  12   0   15.67    7.94
  -1  12   0    8.89    7.45
   1  12   1  161.34   20.27
  -1  12  -1  162.95   18.07
   1  12   2   92.45   15.82
  -1  12  -2   74.09   13.04
   1  12   3   33.43   14.54
  -1  12  -4  127.53   18.31
   1  12   4  104.39   17.43
   1  12   5   33.51   10.72
  -1  12  -5   56.73   17.13
  -1  12  -5   72.55   12.45
   1  12   6   50.65   13.68
  -1  12  -6   77.63   12.35
   1  13  -6   54.58   11.85
  -1  13   6   33.25   11.34
  -1  13   5  206.75   23.11
   1  13  -5  230.52   23.64
  -1  13   4   59.46   13.33
  -1  13   3  305.93   31.01
  -1  13   2  379.38   31.28
   1  13   1  407.71   32.61
   1  13   2  196.38   23.68
  -1  13  -3  108.43   18.53
   1  13   3   79.32   14.08
  -1  13  -4  191.58   22.34
   1  13   4  129.70   18.31
  -1  13  -5   58.09   12.24
   1  13   5   48.63   11.33
  -1  14   5   64.55   12.28
  -1  14   4   56.60   13.51
  -1  14   3   87.48   17.80
   1  14   2  391.21   31.32
   1  14   3   91.99   14.73
  -1  14  -3   80.11   15.91
   1  14   4  112.60   14.68
  -1  14  -4  120.64   16.51
  -1  14  -4  116.99   14.21
  -2 -15   3   38.10   10.06
   2 -15  -3   24.43   10.15
  -2 -15   2   59.05   15.42
   2 -15  -2   63.91   13.29
   2 -15  -1    9.24    4.59
  -2 -15   1   19.13    7.87
  -2 -15   0   33.22   14.30
  -2 -15  -1   37.72   10.60
  -2 -15  -1   44.53    9.89
   2 -14  -5   92.15   13.04
   2 -14  -4   -8.26    5.87
  -2 -14   4   -7.18    7.79
  -2 -14   3   38.80   11.76
   2 -14  -3   34.82   10.58
  -2 -14   2   52.94   12.09
   2 -14  -2   60.18   12.24
   2 -14  -1  240.17   24.24
  -2 -14   1  273.39   26.48
  -2 -14   0   52.61   12.43
   2 -14   0   51.73   11.05
  -2 -14  -1   15.20    9.25
  -2 -14  -2    7.54    4.00
  -2 -14  -3   15.69    9.24
   2 -13  -6    0.41    7.56
   2 -13  -5    8.12    4.78
  -2 -13   5   34.98    9.68
  -2 -13   4    0.85    6.26
   2 -13  -4   17.44    9.21
  -2 -13   3  256.76   26.21
   2 -13  -3  241.33   23.50
   2 -13  -2    7.35   10.45
  -2 -13   2   -6.25    7.19
  -2 -13   1  253.42   23.26
   2 -13  -1  198.69   21.43
  -2 -13   1  245.80   25.83
   2 -13   0  250.47   21.98
  -2 -13   0  235.61   25.16
  -2 -13  -1  265.57   26.99
  -2 -13  -2   65.35   16.05
  -2 -13  -3  159.55   19.74
  -2 -12   5  150.59   19.80
  -2 -12   4  168.71   21.16
  -2 -12   3  383.01   30.80
   2 -12  -3  357.33   28.81
   2 -12  -2  119.08   17.04
  -2 -12   2  127.36   19.41
   2 -12  -1  139.24   19.17
  -2 -12   1  152.67   22.37
  -2 -12   0  456.71   34.59
   2 -12   0  513.13   31.67
  -2 -12  -1   75.21   17.83
  -2 -12  -2   86.54   15.81
  -2 -12  -3   64.72   11.79
  -2 -11   5  277.80   26.22
  -2 -11   4  372.04   30.38
  -2 -11   3  240.16   24.32
  -2 -11   2  307.89   28.10
  -2 -11   2  318.97   23.18
  -2 -11   1  599.06   37.89
   2 -11  -1  613.46   34.47
   2 -11   0  231.51   20.63
  -2 -11   0  232.16   24.02
  -2 -11  -1   84.12   15.42
   2 -11   1  101.62   14.61
  -2 -11  -2   99.67   15.51
  -2 -11  -3  123.68   18.75
  -2 -11  -4  164.72   17.27
  -2 -11  -5  194.78   17.00
   2 -11   6    8.58    9.42
  -2 -11  -6   26.68    6.33
  -2 -10   5   47.82   12.53
  -2 -10   4  246.21   24.55
  -2 -10   3   39.86   13.55
  -2 -10   2  106.73   15.75
  -2 -10   1   38.37   11.89
  -2 -10   0  153.59   20.82
   2 -10   0  193.90   17.10
  -2 -10  -1  342.44   27.92
   2 -10   1  384.53   24.81
  -2 -10  -2  418.58   25.93
  -2 -10  -2  369.81   29.99
  -2 -10  -3   59.11   11.80
  -2 -10  -3   47.50   13.65
  -2 -10  -4   73.73   11.92
  -2 -10  -5  285.62   23.59
   2 -10   6   31.41    9.94
  -2 -10  -6   57.69    9.71
   2 -10   7   59.47   11.64
  -2 -10  -7   80.64   10.88
  -2  -9   9    7.74    5.46
  -2  -9   6  253.29   25.00
  -2  -9   5  195.24   22.16
  -2  -9   4  605.02   34.90
  -2  -9   3  292.68   24.45
  -2  -9   3  301.21   21.15
  -2  -9   2 1045.31   42.85
  -2  -9   1  175.34   17.75
  -2  -9   0  469.94   29.86
   2  -9   0  448.57   25.02
  -2  -9  -1  505.73   31.85
  -2  -9  -1  498.49   25.75
   2  -9   1  511.29   26.41
  -2  -9  -2  190.20   19.23
  -2  -9  -2  229.21   22.44
  -2  -9  -3  403.34   29.62
  -2  -9  -3  404.98   27.58
   2  -9   6   34.81    8.38
  -2  -9  -7   47.71   10.87
  -2  -8   9   57.90   11.78
  -2  -8   5  539.06   33.63
  -2  -8   4  195.06   19.27
  -2  -8   3  128.68   14.03
  -2  -8   3  111.33   14.61
  -2  -8   2  628.62   31.01
  -2  -8   1  415.45   24.88
  -2  -8   0  766.46   27.97
  -2  -8   0  742.23   33.25
  -2  -8  -1  831.43   36.73
  -2  -8  -1  817.78   31.29
   2  -8   1  811.82   30.37
  -2  -8  -2  287.27   23.14
  -2  -8  -2  283.15   21.32
  -2  -8  -3  140.91   17.44
   2  -8   6  371.94   27.46
   2  -8   8   75.10   10.56
  -2  -8  -8   69.28   11.28
  -2  -7  10   55.24   13.22
  -2  -7   9  159.22   20.98
  -2  -7   5  150.20   17.99
  -2  -7   4   80.75   12.01
  -2  -7   3   72.51    7.93
  -2  -7   3   74.16    9.26
  -2  -7   3   79.27   11.51
  -2  -7   2  249.42   14.40
  -2  -7   2  209.02   16.94
  -2  -7   1  541.29   21.46
  -2  -7   1  541.68   26.23
  -2  -7   0  196.17   13.72
  -2  -7   0  223.39   17.33
  -2  -7  -1   74.63    9.95
  -2  -7  -1   90.95   11.29
  -2  -7  -2   39.77    8.11
  -2  -7  -3  387.78   26.72
   2  -7   6  138.16   16.40
   2  -7   8  161.84   17.09
  -2  -6  10   60.32   10.79
  -2  -6   9  252.61   24.37
  -2  -6   8  263.30   24.50
  -2  -6   5  650.23   32.65
  -2  -6   4  169.05   13.04
  -2  -6   4  191.79   16.76
  -2  -6   4  162.06   13.18
  -2  -6   3 1413.20   41.49
  -2  -6   3 1359.97   32.47
  -2  -6   3 1399.91   56.93
  -2  -6   2  523.06   24.17
  -2  -6   2  525.28   19.83
  -2  -6   2  558.75   33.48
  -2  -6   1  775.46   24.68
  -2  -6   1  738.16   27.83
  -2  -6   1  739.10   38.63
   2  -6   0  647.63   39.37
  -2  -6   0  667.59   24.24
  -2  -6   0  667.77   26.30
  -2  -6  -1  132.24   12.97
  -2  -6  -2  424.25   23.59
   2  -6   6   68.04   14.99
   2  -6   7   23.11    9.55
   2  -6   8   37.03   10.99
  -2  -5  10   84.17   15.16
  -2  -5   9   61.71   15.45
  -2  -5   8  282.39   24.85
  -2  -5   5  433.65   25.91
  -2  -5   4  475.77   24.84
  -2  -5   4  458.90   34.42
  -2  -5   4  451.29   19.71
  -2  -5   4  444.16   20.48
  -2  -5   3 1527.15   40.69
  -2  -5   3 1538.01   36.83
  -2  -5   2  740.94   34.09
  -2  -5   2  765.06   27.12
   2  -5  -1 2540.91   76.96
  -2  -5   1 2318.60   57.90
   2  -5   0  240.43   21.42
   2  -5   0  226.71   22.95
   2  -5   1 2439.85   80.76
  -2  -5  -2  144.27   14.01
  -2  -5  -2  163.13   27.33
  -2  -5  -3 1797.25   48.92
  -2  -5  -5  195.78   18.68
  -2  -5  -6  444.27   27.39
   2  -5   6  470.90   30.33
   2  -5   7  363.09   28.07
   2  -5   8   62.44   11.25
  -2  -4  11   36.86    8.34
  -2  -4  11   44.91    9.52
  -2  -4  10   67.54   13.85
  -2  -4   9   74.75   13.00
  -2  -4   8   -8.98    5.07
  -2  -4   4  220.29   21.50
  -2  -4   4  249.27   14.49
  -2  -4   4  220.82   16.69
  -2  -4   3   43.91    6.43
   2  -4  -3   60.55   13.66
   2  -4  -2  781.68   45.01
  -2  -4   2  728.35   28.63
  -2  -4   1  145.11   12.22
   2  -4  -1  166.76   20.16
   2  -4   0  635.11   34.01
   2  -4   0  614.10   31.27
  -2  -4  -1 2311.71   67.41
  -2  -4  -1 2303.83   48.06
   2  -4   1 2342.54   54.27
  -2  -4  -2  137.48   13.17
   2  -4   2  138.66   19.97
  -2  -4  -2  154.99   21.79
  -2  -4  -3  183.57   15.49
  -2  -4  -4  622.41   30.14
  -2  -4  -5  330.03   23.89
   2  -4   5  324.00   22.92
  -2  -4  -6  164.58   17.74
   2  -4   6  175.41   18.46
  -2  -4  -7  400.86   26.22
   2  -4   7  360.46   27.43
   2  -4   8   20.51    8.22
   2  -4   9   30.62    5.71
  -2  -3  11   22.20    6.04
  -2  -3  11   59.90   13.84
  -2  -3  10  172.37   20.57
  -2  -3   9  221.88   22.38
  -2  -3   7  112.35   13.59
  -2  -3   6 1092.22   35.37
  -2  -3   5  150.77   20.67
  -2  -3   4 1192.29   46.94
   2  -3  -4 1313.91   59.47
  -2  -3   4 1267.58   37.16
  -2  -3   4 1287.57   31.81
  -2  -3   3  269.66   19.03
  -2  -3   1   44.08    6.07
   2  -3  -1   31.55    7.75
   2  -3   0 1468.16   45.87
   2  -3   0 1378.15   42.22
   2  -3   1  301.41   17.91
   2  -3   1  334.19   25.07
  -2  -3  -1  312.19   24.59
  -2  -3  -2  195.70   14.72
  -2  -3  -2  249.05   24.76
  -2  -3  -3  138.63   14.44
  -2  -3  -3  164.03   23.48
   2  -3   4   97.95   11.88
  -2  -3  -4   95.24   12.26
   2  -3   5  135.72   15.45
  -2  -3  -5  129.87   14.99
  -2  -3  -6   17.89    7.29
   2  -3   6   21.57    7.06
   2  -3   7  154.98   18.07
  -2  -3  -7  145.74   15.54
   2  -3   8   64.57   12.18
   2  -3   9   38.77    8.71
  -2  -2  11   64.00   12.10
  -2  -2  10    4.88    3.66
  -2  -2   9   34.32    9.82
  -2  -2   8    9.15    5.94
  -2  -2   7  411.96   26.24
  -2  -2   6  380.27   22.64
  -2  -2   6  332.57   20.22
   2  -2  -5  745.33   47.31
   2  -2  -4 2257.28   71.56
  -2  -2   4 1922.60   58.98
  -2  -2   3  663.52   27.49
  -2  -2   2 1728.31   30.04
   2  -2   0 4324.60   69.45
   2  -2   0 4116.48   67.34
  -2  -2   0 4225.34   53.33
   2  -2   1  612.10   19.88
  -2  -2  -1  605.30   28.41
  -2  -2  -2 2109.72   65.60
   2  -2   2 2202.92   65.93
  -2  -2  -3  899.94   32.94
   2  -2   3  934.46   52.28
  -2  -2  -4 1477.20   45.28
   2  -2   4 1438.43   42.14
   2  -2   5  474.68   28.36
  -2  -2  -5  464.32   27.85
   2  -2   6  309.03   24.16
  -2  -2  -6  302.80   23.38
   2  -2   7  226.38   21.41
  -2  -2  -7  253.76   22.30
   2  -2   8   20.73    7.35
   2  -2   9  103.71   13.82
  -2  -1  11   16.44    6.51
  -2  -1  10   33.49    8.28
  -2  -1   9   61.81   12.22
  -2  -1   8  293.81   24.00
  -2  -1   7   25.20    8.85
  -2  -1   7   27.27    7.09
  -2  -1   6  386.41   22.92
  -2  -1   6  393.60   22.50
  -2  -1   5  441.79   21.01
  -2  -1   5  417.88   20.23
   2  -1  -5  433.79   35.01
   2  -1  -4  456.69   32.18
   2  -1  -4  443.04   37.66
   2  -1  -3  577.13   29.01
   2  -1  -3  564.92   35.66
   2  -1  -2 1711.00   56.09
   2  -1  -1 2352.48   37.57
   2  -1  -1 2372.11   59.69
  -2  -1   0 2281.02   32.72
   2  -1   0 2162.66   42.42
   2  -1   1 1499.76   22.00
   2  -1   1 1407.87   41.92
   2  -1   2  481.60   30.20
  -2  -1  -3  715.48   45.39
  -2  -1  -3  736.86   30.34
   2  -1   3  689.91   44.33
  -2  -1  -4  546.46   28.36
   2  -1   4  537.31   26.49
  -2  -1  -5  657.62   33.12
   2  -1   5  685.40   32.55
  -2  -1  -6  484.89   30.31
   2  -1   6  504.29   29.92
   2  -1   7  240.14   21.72
  -2  -1  -7  270.61   22.45
   2  -1   8  213.45   21.19
  -2  -1  -8  224.87   21.04
   2  -1   9   18.17    8.23
  -2   0  11   98.66   13.57
  -2   0  10  108.07   15.10
  -2   0  10   75.73   15.02
  -2   0   9  369.15   28.37
  -2   0   9  341.14   26.55
  -2   0   8   70.94   12.72
  -2   0   7  361.62   24.19
  -2   0   7  383.16   26.10
  -2   0   6   96.40   12.40
  -2   0   6   87.07   11.06
   2   0  -6   97.71   12.73
  -2   0   5 1622.41   42.11
  -2   0   5 1650.75   40.89
   2   0  -5 1556.44   40.68
   2   0  -4 1190.67   46.02
   2   0  -4 1255.03   58.01
   2   0  -3 4730.64   97.42
   2   0  -3 4658.31   72.26
   2   0  -2  516.32   29.44
   2   0  -2  511.64   16.99
   2   0  -1 3490.92   67.34
   2   0   0  802.68   28.45
  -2   0   0  857.92   22.19
   2   0   0  809.14   22.45
  -2   0  -1  497.31   23.67
   2   0   1  409.35   22.88
  -2   0  -2    0.38    7.70
  -2   0  -3 1685.63   66.93
  -2   0  -3 1635.07   45.00
   2   0   3 1552.89   65.85
   2   0   4   53.20    8.74
  -2   0  -4   40.28   10.31
   2   0   5   67.38   10.43
  -2   0  -5   93.47   13.74
  -2   0  -6   62.72   11.39
   2   0   6   46.47    9.52
  -2   0  -7   52.93   13.83
   2   0   7   27.59    9.22
   2   0   8   -4.13   10.52
  -2   0  -8    7.73    4.02
   2   0   9   25.91    7.39
  -2   1  11   35.66    9.86
  -2   1  10   16.12   12.12
  -2   1   9   67.28   13.29
  -2   1   9   57.05   13.23
  -2   1   8  310.50   23.47
  -2   1   8  322.12   25.34
  -2   1   7   28.81    8.80
  -2   1   7   27.26    6.64
   2   1  -7   25.68    6.87
  -2   1   6  455.75   27.38
  -2   1   6  479.01   24.52
   2   1  -6  438.97   25.37
  -2   1   5  510.90   25.31
  -2   1   5  530.15   23.33
   2   1  -5  414.87   32.93
   2   1  -5  485.39   42.08
   2   1  -5  500.94   23.18
   2   1  -4  341.02   30.10
   2   1  -4  308.87   23.20
   2   1  -3  623.21   25.04
   2   1  -2 1766.39   24.22
   2   1   1 1689.79   29.20
  -2   1  -1 1655.76   45.43
  -2   1  -2  548.57   32.42
  -2   1  -3  614.24   28.27
  -2   1  -3  676.83   43.20
  -2   1  -3  630.56   26.08
   2   1   4  544.01   25.82
  -2   1  -4  532.08   28.67
  -2   1  -4  523.02   26.35
  -2   1  -5  603.81   32.59
   2   1   5  647.13   32.14
  -2   1  -6  495.07   32.26
   2   1   6  467.20   29.26
  -2   1  -7  270.60   23.27
   2   1   7  256.49   23.05
   2   1   8  203.18   20.73
  -2   1  -8  209.58   20.07
   2   1   9    0.13    6.87
  -2   2  11   56.05    9.75
  -2   2  10   -0.36    7.64
  -2   2   9   33.95   10.36
  -2   2   9   56.45   14.31
  -2   2   8   47.20    9.34
  -2   2   8   22.55    8.29
   2   2  -8   41.43    9.93
   2   2  -7  411.64   28.03
  -2   2   7  467.57   26.94
  -2   2   7  455.54   28.00
  -2   2   7  421.05   27.83
  -2   2   6  364.87   25.65
  -2   2   6  353.60   21.19
   2   2  -6  335.15   22.28
  -2   2   6  318.79   22.73
  -2   2   5  677.90   31.78
   2   2  -5  725.04   28.49
  -2   2   5  716.07   27.11
  -2   2   5  694.66   29.68
   2   2  -4 2425.24   64.81
   2   2  -3  767.67   28.00
  -2   2   3  769.07   44.87
  -2   2   2 2137.27   67.32
  -2   2   1 1471.86   50.27
  -2   2   0 4282.39   73.64
  -2   2  -1  726.54   23.62
   2   2   1  686.25   23.54
  -2   2  -1  696.58   32.49
  -2   2  -2 2218.97   67.13
   2   2   3  821.37   28.99
  -2   2  -3  884.12   34.14
  -2   2  -3  828.51   30.28
  -2   2  -3  885.64   29.33
  -2   2  -3  953.64   53.04
   2   2   4 1412.15   42.55
  -2   2  -4 1478.20   47.83
  -2   2  -4 1456.03   43.67
   2   2   5  434.42   26.26
  -2   2  -5  430.75   29.00
  -2   2  -6  236.47   22.47
   2   2   6  265.08   22.24
   2   2   7  282.10   25.62
  -2   2  -7  314.54   25.42
  -2   2  -8   45.92   11.47
   2   2   8   40.87    9.40
   2   2   9   91.18   12.65
  -2   3  11   85.06   12.74
  -2   3  10  203.43   21.50
  -2   3   9  204.73   21.56
  -2   3   8  850.57   39.96
  -2   3   8  938.19   42.13
   2   3  -8  822.93   44.50
   2   3  -7   87.72   13.43
  -2   3   7   79.04   13.10
  -2   3   7   78.34   11.33
  -2   3   6 1113.59   43.92
  -2   3   6 1094.58   38.44
   2   3  -6 1103.45   40.75
  -2   3   6 1097.79   40.67
  -2   3   5  160.42   14.65
  -2   3   5  142.32   12.91
  -2   3   5  148.98   15.65
   2   3  -5  149.90   19.98
   2   3  -5  141.86   13.97
   2   3  -4 1387.24   49.76
  -2   3   4 1348.87   41.97
   2   3  -4 1331.98   34.86
  -2   3   4 1316.82   38.57
  -2   3   3  371.40   32.27
  -2   3   2 1802.41   68.25
  -2   3   1   43.21   14.39
  -2   3   0 1394.00   52.40
  -2   3  -1  309.28   21.24
   2   3   1  328.27   19.26
  -2   3  -2  162.28   13.89
  -2   3  -2  159.76   20.11
  -2   3  -2  161.78   12.91
  -2   3  -2  142.72   10.86
   2   3   3  170.70   14.20
  -2   3  -3  175.24   16.14
  -2   3  -3  166.69   13.89
  -2   3  -3  172.98   13.78
   2   3   4  109.16   12.60
  -2   3  -4  119.51   14.56
  -2   3  -4  117.14   13.35
  -2   3  -5   95.15   16.58
  -2   3  -5   86.81   13.59
   2   3   5   89.68   13.16
  -2   3  -6    6.29    7.43
   2   3   6   26.59    7.35
  -2   3  -7  117.51   17.68
   2   3   7  124.66   17.99
   2   3   8   56.58   12.48
  -2   3  -8   69.48   13.45
   2   3   9   54.11   11.52
  -2   4  11   24.78    9.22
  -2   4  11   30.34    8.70
  -2   4  10   61.06   11.10
  -2   4   9   14.04    5.33
  -2   4   8   11.79    5.41
   2   4  -8    4.86    7.23
   2   4  -7   81.88   13.94
  -2   4   7   74.05   13.20
  -2   4   7   73.28   12.75
   2   4  -6   69.19   10.44
  -2   4   6   75.17   10.94
  -2   4   6   89.84   13.03
  -2   4   5  457.55   27.03
  -2   4   5  415.79   23.22
  -2   4   5  371.97   23.11
   2   4  -5  411.88   23.11
  -2   4   4  184.95   15.90
   2   4  -4  178.32   13.81
  -2   4   4  187.45   16.53
  -2   4   3   30.02   10.12
  -2   4   3   36.58    7.14
  -2   4   2  820.38   48.55
  -2   4   1  137.50   23.89
   2   4   0  624.22   31.41
  -2   4  -1 2391.65   46.25
   2   4   1 2484.45   61.15
   2   4   2  168.78   17.09
  -2   4  -2  163.07   15.17
  -2   4  -2  149.17   13.06
   2   4   2  160.87   13.31
  -2   4  -2  176.96   13.35
   2   4   3  196.40   16.49
  -2   4  -3  196.19   18.09
  -2   4  -3  183.02   15.36
   2   4   4  511.49   28.09
  -2   4  -4  582.63   32.07
  -2   4  -4  560.85   28.38
   2   4   5  330.85   24.43
  -2   4  -5  314.85   26.01
  -2   4  -5  310.03   22.95
  -2   4  -6  129.17   17.52
   2   4   6  132.60   16.06
   2   4   7  317.10   26.22
  -2   4  -7  310.59   26.69
  -2   4  -8  -14.95    6.85
   2   4   8    2.09    5.87
   2   4   9   53.79   11.38
  -2   5  10   46.63   11.36
  -2   5  10   55.14   12.75
  -2   5   9   59.69   13.23
  -2   5   8  292.45   25.44
   2   5  -8  320.83   28.25
  -2   5   7  293.43   23.76
   2   5  -7  300.80   27.11
  -2   5   6   79.92   12.96
   2   5  -6  125.77   14.62
  -2   5   5  510.36   27.39
   2   5  -5  488.19   26.59
  -2   5   4  493.67   25.19
  -2   5   4  442.52   27.56
  -2   5   4  459.66   26.98
  -2   5   3 1401.84   42.42
  -2   5   3 1472.26   44.01
  -2   5   2  704.43   28.04
  -2   5   2  819.62   52.76
   2   5  -1 2230.33   68.70
  -2   5   1 2204.00   46.52
   2   5   0  211.50   21.21
  -2   5   0  210.20   14.53
  -2   5   0  221.98   15.23
  -2   5  -1 2428.70   49.88
  -2   5  -1 2372.22   49.94
   2   5   1 2475.86   70.23
   2   5   2  218.39   22.09
  -2   5  -2  221.83   18.70
  -2   5  -2  229.12   16.98
   2   5   2  237.52   16.66
  -2   5  -3 2025.44   58.64
   2   5   3 1992.97   54.96
  -2   5  -3 2026.00   52.20
   2   5   4  750.40   35.59
  -2   5  -4  829.71   39.98
  -2   5  -4  776.63   34.51
  -2   5  -5  198.27   21.82
  -2   5  -5  197.98   18.26
   2   5   5  190.36   19.14
  -2   5  -6  460.61   32.08
  -2   5  -6  452.90   29.75
   2   5   6  438.38   30.23
   2   5   7  314.01   27.08
  -2   5  -7  341.56   30.67
  -2   5  -8   54.18   13.85
   2   5   8   70.65   12.84
   2   5   9   97.70   13.87
  -2   6  10   31.47    8.32
  -2   6  10   52.01   11.20
  -2   6   9  204.67   22.75
   2   6  -9  255.61   27.83
  -2   6   9  250.82   25.71
   2   6  -8  198.23   23.64
  -2   6   8  209.93   22.43
  -2   6   8  202.43   21.51
  -2   6   7  925.80   43.07
   2   6  -7  949.75   46.39
  -2   6   6  196.66   18.76
  -2   6   6  188.19   19.46
   2   6  -6  222.80   20.93
   2   6  -5  655.22   31.92
  -2   6   5  576.82   31.64
  -2   6   5  545.13   33.22
  -2   6   4  187.35   16.70
  -2   6   4  170.33   17.81
  -2   6   3 1362.35   45.07
  -2   6   3 1414.96   39.65
  -2   6   2  421.51   20.36
  -2   6   2  420.23   22.92
  -2   6   1  769.04   29.65
   2   6  -1  791.01   28.15
   2   6   0  691.20   27.49
  -2   6   0  621.19   27.20
  -2   6   0  638.23   26.66
  -2   6  -1  115.74   13.33
   2   6   1  146.88   19.94
  -2   6  -1  126.05   12.97
   2   6   1  126.54   12.30
   2   6   2  369.39   22.77
  -2   6  -2  338.20   23.53
  -2   6  -2  365.55   22.34
  -2   6  -3  105.04   14.98
   2   6   3  109.66   14.17
  -2   6  -3  131.95   14.06
  -2   6  -4  135.13   16.54
   2   6   4  111.23   15.27
  -2   6  -4  121.88   15.01
  -2   6  -4  122.35   14.68
  -2   6  -5  104.46   17.11
  -2   6  -5  103.15   13.74
   2   6   5  105.96   18.07
  -2   6  -6   86.70   17.47
   2   6   6  109.66   16.95
  -2   6  -6   92.25   14.01
  -2   6  -7   24.23   11.31
   2   6   7   51.12   13.71
  -2   6  -8   45.36   10.83
   2   6   8   38.17    9.26
  -2   7  10   34.16    9.47
  -2   7  10   45.99   10.79
  -2   7   9  111.29   15.88
   2   7  -9  162.98   21.06
  -2   7   9  149.81   18.92
  -2   7   8   12.48    7.68
   2   7  -8   15.67    9.52
  -2   7   8    2.77    5.73
   2   7  -7   67.12   15.61
  -2   7   7   51.83   14.94
  -2   7   7   52.18   13.26
   2   7  -6   95.68   13.92
  -2   7   6   64.05   12.64
  -2   7   6   61.54   15.38
  -2   7   5  145.66   17.08
  -2   7   5  169.00   20.43
   2   7  -5  159.10   16.85
  -2   7   4   70.29   11.80
  -2   7   4   88.15   14.44
  -2   7   3   77.73   11.53
  -2   7   3   75.22   12.42
  -2   7   2  228.96   17.99
  -2   7   2  207.60   15.41
  -2   7   1  562.17   24.69
   2   7  -1  566.32   26.48
  -2   7   1  552.15   27.58
  -2   7   1  537.32   26.77
   2   7   0  170.34   15.63
  -2   7   0  176.98   15.56
  -2   7   0  169.84   15.94
  -2   7  -1   72.41   10.87
   2   7   1   70.04   10.85
  -2   7  -1   62.56   11.17
   2   7   2   21.75    8.59
  -2   7  -2   20.14    6.30
  -2   7  -2   28.05    7.91
   2   7   3  384.42   27.26
  -2   7  -3  387.62   28.49
  -2   7  -3  401.05   25.70
   2   7   4  432.09   30.35
  -2   7  -4  467.95   32.80
  -2   7  -4  473.03   30.51
  -2   7  -5  243.14   23.98
  -2   7  -5  219.73   20.34
   2   7   5  244.17   23.23
   2   7   6  109.18   17.26
  -2   7  -6  127.27   16.67
  -2   7  -6  111.28   20.86
  -2   7  -7    4.27   10.34
   2   7   7    1.03   11.16
  -2   7  -8  189.37   21.85
   2   7   8  164.74   17.53
   2   8  -9   79.67   14.52
  -2   8   9   94.73   14.01
  -2   8   8  109.92   17.84
  -2   8   8  106.30   16.82
   2   8  -8  102.95   17.69
  -2   8   7  189.03   20.66
  -2   8   7  201.42   23.21
   2   8  -7  211.13   23.91
  -2   8   6  108.79   16.96
   2   8  -6  111.56   18.93
  -2   8   6  124.54   16.40
  -2   8   5  519.11   33.71
  -2   8   5  543.47   34.88
   2   8  -5  550.00   32.57
   2   8  -4  244.68   20.51
  -2   8   4  236.62   22.53
  -2   8   4  259.53   22.18
  -2   8   3  107.36   12.86
  -2   8   3  112.86   14.72
  -2   8   2  565.62   30.69
  -2   8   2  551.20   29.32
  -2   8   2  511.48   26.90
   2   8  -1  413.45   25.09
  -2   8   1  410.33   25.25
  -2   8   1  397.95   25.02
  -2   8   1  397.84   22.75
   2   8   0  678.99   31.85
  -2   8   0  689.40   33.17
  -2   8   0  729.93   33.01
  -2   8  -1  820.99   36.83
  -2   8  -1  742.10   34.52
   2   8   1  794.76   35.77
  -2   8  -2  299.40   24.33
   2   8   2  288.40   22.70
  -2   8  -2  265.97   21.47
  -2   8  -3  164.38   20.32
  -2   8  -3  159.30   18.23
   2   8   3  146.23   19.97
   2   8   4  506.25   33.56
  -2   8  -4  539.99   36.70
   2   8   5   96.31   18.08
  -2   8  -5   89.51   13.01
  -2   8  -5   84.52   15.35
   2   8   6  326.94   27.50
  -2   8  -6  340.31   30.16
  -2   8  -6  408.99   27.62
   2   8   7  224.05   21.55
  -2   8  -7  238.59   23.26
  -2   8  -8   89.66   16.12
   2   8   8   67.25   10.46
  -2   9   9   16.66    7.54
  -2   9   9    1.44    6.12
   2   9  -8  353.80   30.96
  -2   9   8  376.56   27.92
  -2   9   8  292.06   25.48
  -2   9   7   10.33   10.54
   2   9  -7   18.12    8.07
  -2   9   7    7.40    8.33
  -2   9   6  254.15   25.43
  -2   9   6  247.08   23.28
   2   9  -6  249.91   25.01
  -2   9   5  195.02   20.63
  -2   9   5  184.52   22.38
   2   9  -5  206.14   22.16
   2   9  -4  634.56   34.50
  -2   9   4  687.87   37.87
  -2   9   4  610.71   36.95
  -2   9   4  569.96   32.32
  -2   9   3  339.37   24.66
  -2   9   3  320.07   25.49
  -2   9   3  286.16   24.48
  -2   9   2  956.40   39.47
  -2   9   2 1078.05   45.16
  -2   9   2  954.16   40.47
   2   9  -1  139.70   15.54
  -2   9   1  147.09   16.53
  -2   9   1  130.69   17.39
  -2   9   1  158.30   17.09
   2   9   0  461.53   28.38
  -2   9   0  436.11   28.99
  -2   9   0  432.00   26.84
   2   9   1  501.42   30.79
  -2   9  -1  500.01   29.76
  -2   9  -2  198.44   21.30
  -2   9  -2  199.03   19.25
   2   9   2  218.75   22.49
   2   9   3  391.85   30.02
  -2   9  -3  384.32   28.36
  -2   9  -3  424.24   31.76
   2   9   4   36.80   12.39
  -2   9  -4   47.35   12.70
   2   9   5  141.42   18.93
  -2   9  -5  143.42   18.25
  -2   9  -5  148.58   22.13
   2   9   6   35.04    9.90
  -2   9  -6   37.51   13.46
  -2   9  -6   27.88    7.80
  -2   9  -7   21.08   10.42
   2   9   7   30.58    8.67
  -2  10   8   25.55   10.64
   2  10  -8   18.59    6.85
  -2  10   7   31.24    9.83
   2  10  -7   52.25   11.37
  -2  10   7   55.48   13.56
   2  10  -6   21.39    9.48
  -2  10   6   15.74    9.56
  -2  10   6   26.73    8.20
  -2  10   5   55.80   13.67
   2  10  -5   51.65   12.58
  -2  10   5   38.39   12.27
  -2  10   4  192.92   24.75
  -2  10   4  222.33   20.73
   2  10  -4  223.64   22.04
  -2  10   4  233.77   22.60
  -2  10   3   53.04   13.44
  -2  10   3   40.35    9.48
  -2  10   3   67.21   13.59
  -2  10   2  133.83   17.00
  -2  10   2  117.29   14.94
  -2  10   2  111.02   15.07
  -2  10   1   60.24   12.83
   2  10  -1   53.84   10.64
  -2  10   1   66.29   12.56
  -2  10   1   56.73   10.86
   2  10   0  187.12   20.30
  -2  10   0  189.77   21.17
  -2  10   0  175.23   18.98
   2  10   1  320.66   27.33
  -2  10  -1  318.20   26.25
   2  10   2  387.31   30.44
  -2  10  -2  391.42   31.72
  -2  10  -2  368.58   26.81
   2  10   3   31.63   12.21
  -2  10  -3   51.91   17.69
  -2  10  -3   49.27   11.95
  -2  10  -4   89.35   21.49
   2  10   4   77.82   13.49
   2  10   5  296.32   26.40
  -2  10  -5  331.02   29.87
  -2  10  -5  329.39   25.77
   2  10   6   49.20   14.53
  -2  10  -6   79.96   17.23
  -2  10  -6   53.13   12.32
   2  10   7   80.30   11.87
  -2  10  -7   80.49   12.03
  -2  11   8   88.73   13.79
   2  11  -8  126.67   15.56
  -2  11   7   62.59   11.45
   2  11  -7   52.71   14.68
  -2  11   6  202.76   20.34
  -2  11   6  160.03   20.01
   2  11  -6  164.29   19.92
  -2  11   5  254.87   27.91
  -2  11   5  284.68   24.79
   2  11  -5  282.11   25.16
   2  11  -4  339.91   26.78
  -2  11   4  319.35   24.25
  -2  11   4  361.33   30.47
  -2  11   4  379.13   31.62
  -2  11   3  202.20   21.33
  -2  11   3  292.25   25.53
  -2  11   3  249.34   24.07
   2  11  -3  230.82   21.38
  -2  11   2  244.72   24.08
  -2  11   2  279.19   24.75
  -2  11   2  307.05   25.42
  -2  11   1  481.80   32.32
  -2  11   1  492.24   34.88
   2  11   0  204.18   22.13
  -2  11   0  182.32   20.11
  -2  11  -1  103.88   17.78
   2  11   1   75.79   14.01
   2  11   2   94.60   15.82
  -2  11  -2   96.30   17.76
  -2  11  -2   93.62   13.54
   2  11   3   82.86   15.53
  -2  11  -3  125.16   16.14
  -2  11  -3  115.52   19.67
   2  11   4  136.27   18.49
  -2  11  -4  139.40   20.00
   2  11   5  163.36   18.44
  -2  11  -5  184.69   21.22
  -2  11  -5  196.67   19.02
   2  11   6   21.31    6.51
  -2  11  -6   23.05   10.62
  -2  11  -6   13.74    6.12
   2  12  -7  217.97   22.32
  -2  12   7  154.67   17.05
   2  12  -6   45.97   11.82
  -2  12   6   54.24   11.49
   2  12  -6   61.33   11.59
  -2  12   5  126.61   18.16
   2  12  -5  108.50   15.87
  -2  12   4  155.71   20.18
  -2  12   4  176.84   20.76
   2  12  -4  203.30   22.29
  -2  12   3  343.93   29.50
  -2  12   3  325.46   26.67
  -2  12   3  335.91   26.58
   2  12  -3  342.19   26.52
  -2  12   2   96.51   15.30
  -2  12   1  123.67   19.07
  -2  12   0  447.25   30.24
   2  12   1   77.02   15.00
  -2  12  -1   80.17   13.37
   2  12   2   89.37   17.01
  -2  12  -2  109.26   15.70
   2  12   3   45.69   11.95
  -2  12  -3   58.78   14.50
   2  12   4   52.47   11.10
  -2  12  -4   92.29   15.70
  -2  12  -4   90.63   13.38
   2  12   5  -19.42    6.69
  -2  12  -5   -3.76    6.79
  -2  12  -5  -11.41   10.11
   2  13  -6  -20.72    7.15
   2  13  -6   -4.36    6.05
   2  13  -5   10.67    9.15
  -2  13   5   15.08    5.91
  -2  13   4   17.78    9.29
   2  13  -4   -1.55   11.40
   2  13  -3  325.38   26.26
   2  13  -2    4.51   11.20
  -2  13   2    5.40    8.54
  -2  13   1  239.20   22.13
  -2  13   0  226.58   22.23
  -2  13  -1  306.50   30.89
  -2  13  -1  316.66   24.90
   2  13   2   96.84   17.07
  -2  13  -2   97.16   20.18
  -2  13  -2  109.43   14.42
   2  13   3  194.41   20.73
  -2  13  -3  215.31   24.83
  -2  13  -4  174.47   17.72
  -2  13  -4  161.91   20.00
   2  13   4  113.19   15.88
  -2  14   1  256.13   24.02
  -2  14   0   32.68   10.57
  -2  14  -1    9.36    6.49
  -2  14  -1   45.05    9.44
  -2  14  -2   -4.73   12.19
   2  14   3   24.55    9.86
  -2  14  -3   19.99    9.21
  -2  15   0   13.24    5.28
  -2  15  -1   63.32   15.68
  -3 -14   4   77.66   12.60
   3 -14  -4  101.63   13.27
  -3 -14   3   83.26   14.07
   3 -14  -3   72.08   12.72
  -3 -14   2   71.92   17.21
   3 -14  -2  118.18   16.77
  -3 -14   1  100.98   16.78
  -3 -14   1   87.28   15.36
  -3 -14   0   12.95    7.79
  -3 -14   0    0.92    1.85
  -3 -14  -1   74.54   11.65
  -3 -14  -1  124.76   16.52
   3 -13  -6   57.39   12.10
   3 -13  -5   70.15   12.66
  -3 -13   5   67.79   12.84
   3 -13  -4   43.51    9.44
  -3 -13   4   36.52   12.54
   3 -13  -3  116.12   18.48
  -3 -13   3  135.70   19.84
  -3 -13   2   43.54    9.09
  -3 -13   2   47.95   13.14
   3 -13  -2   45.89    9.60
  -3 -13   1   29.72    7.97
  -3 -13   1   13.94    6.15
  -3 -13   0   18.83    7.88
  -3 -13   0  -16.27   10.57
  -3 -13  -1    8.56    4.59
  -3 -12   5  173.17   21.92
  -3 -12   4   65.95   17.90
   3 -12  -3  172.82   19.53
  -3 -12   3  159.63   21.46
   3 -12  -2   20.28   10.87
  -3 -12   2    7.44    8.59
  -3 -12   2   23.71   10.63
  -3 -12   1  217.93   22.64
  -3 -12   1  203.75   23.09
   3 -12  -1  253.79   21.21
  -3 -12   0   20.02   12.94
  -3 -12  -1  270.06   25.59
  -3 -12  -2   71.49   13.23
  -3 -11   8   18.38    7.96
  -3 -11   5  147.46   21.23
  -3 -11   4  231.46   25.68
  -3 -11   3   81.76   17.53
  -3 -11   3   76.79   13.84
  -3 -11   2  221.82   22.86
  -3 -11   2  205.31   21.76
  -3 -11   1  183.52   21.79
   3 -11  -1  180.70   17.97
  -3 -11   0  275.76   27.75
  -3 -11  -1  267.34   26.40
  -3 -11  -2  448.05   31.44
  -3 -11  -2  554.57   31.95
  -3 -11  -3   30.72    9.18
  -3 -11  -4  107.14   13.53
  -3 -11  -5   24.98    7.27
  -3 -10   8   96.66   13.35
  -3 -10   5   69.86   15.49
  -3 -10   4  455.43   28.18
  -3 -10   4  387.87   31.57
  -3 -10   3  151.31   17.01
  -3 -10   3  132.42   18.60
  -3 -10   2   98.98   13.87
  -3 -10   2   78.06   16.80
   3 -10  -1   57.99   11.96
  -3 -10   1   54.98    9.96
  -3 -10   1   53.51   10.65
  -3 -10   0  324.24   28.68
  -3 -10  -1   91.74   12.33
  -3 -10  -1   85.09   15.11
  -3 -10  -2   68.44   12.82
  -3 -10  -2   94.29   12.99
  -3 -10  -3   34.53    8.74
  -3 -10  -4   25.27    7.01
  -3 -10  -5   28.76   10.63
  -3 -10  -6   34.04    6.99
  -3  -9   9   38.66   10.03
  -3  -9   5   61.73   14.84
  -3  -9   4  302.33   22.48
  -3  -9   4  279.11   25.78
  -3  -9   3  190.87   18.04
  -3  -9   3  165.93   18.89
  -3  -9   2  956.26   41.42
  -3  -9   2 1016.58   35.76
  -3  -9   2  935.19   43.41
  -3  -9   1   17.41    7.44
  -3  -9   0  557.14   28.27
  -3  -9   0  590.01   35.82
  -3  -9  -1   60.44   12.31
  -3  -9  -1   49.36    9.51
  -3  -9  -2  825.94   39.73
  -3  -9  -2  891.99   47.97
  -3  -9  -3   67.59   13.42
  -3  -9  -4  316.93   26.09
  -3  -9  -5  134.77   18.18
  -3  -9  -6  208.79   19.80
  -3  -8   9   55.90   10.67
  -3  -8   8   30.11    8.59
  -3  -8   5  344.14   22.08
  -3  -8   5  314.77   29.11
  -3  -8   4   27.53    7.61
  -3  -8   4   44.01    8.41
  -3  -8   4   34.24    9.89
  -3  -8   3  355.90   23.68
  -3  -8   3  320.32   24.82
  -3  -8   3  366.08   20.86
  -3  -8   2  114.05   11.49
  -3  -8   2  113.16   14.15
  -3  -8   1  598.53   31.96
  -3  -8   1  564.54   26.92
  -3  -8   0  219.48   17.80
  -3  -8   0  205.28   19.29
  -3  -8  -1  735.84   33.83
  -3  -8  -1  766.04   38.83
  -3  -8  -2  237.29   20.78
  -3  -8  -3  145.17   18.84
  -3  -8  -4   85.59   15.11
  -3  -8  -5  132.05   18.83
  -3  -8  -6  167.38   18.68
  -3  -8  -7  123.42   14.82
  -3  -7  10   93.37   12.96
  -3  -7   9  222.36   20.87
  -3  -7   8  209.39   20.59
  -3  -7   5  526.08   26.50
  -3  -7   5  472.55   31.80
  -3  -7   4  347.89   20.40
  -3  -7   4  342.59   22.93
  -3  -7   4  339.33   25.23
  -3  -7   3  821.04   34.18
  -3  -7   3  791.60   29.82
  -3  -7   3  778.77   36.05
  -3  -7   2  132.38   11.91
  -3  -7   2  122.18   14.34
  -3  -7   1  392.39   21.61
  -3  -7   1  398.94   23.95
  -3  -7   0  280.94   18.92
  -3  -7   0  296.48   21.48
  -3  -7  -1  378.70   23.83
  -3  -7  -1  356.05   23.62
  -3  -7  -2  414.16   26.76
  -3  -7  -3  114.79   15.37
  -3  -7  -6   -1.35    9.39
  -3  -7  -7    3.55    9.06
  -3  -6  10   37.77   10.36
  -3  -6   8  173.40   19.34
  -3  -6   5  563.64   26.82
  -3  -6   5  593.58   33.87
  -3  -6   4  251.41   18.29
  -3  -6   4  225.61   16.76
  -3  -6   4  254.53   21.22
  -3  -6   3  929.34   34.79
  -3  -6   3  868.50   30.23
  -3  -6   3  903.45   36.36
  -3  -6   2  111.42   12.78
  -3  -6   1 1364.04   37.97
  -3  -6   1 1359.22   41.22
  -3  -6   0  123.68   12.65
  -3  -6   0  126.85   12.52
  -3  -6  -1 1659.35   46.62
  -3  -6  -1 1554.90   45.79
  -3  -6  -2   35.07    8.12
  -3  -6  -3  528.77   30.79
  -3  -5  11   37.22    9.31
  -3  -5  11   42.17    8.39
  -3  -5  10   93.61   12.81
  -3  -5   9    5.56    4.13
  -3  -5   8   46.26   12.93
  -3  -5   5  179.56   15.20
  -3  -5   4  422.30   23.00
  -3  -5   4  423.73   21.28
  -3  -5   4  422.07   25.55
  -3  -5   3   36.97    7.09
  -3  -5   3   51.91    8.21
  -3  -5   3   46.52    7.80
   3  -5  -2   75.56   16.80
  -3  -5   2   83.01   10.09
  -3  -5   2   85.87   10.94
   3  -5  -1   68.65   15.75
   3  -5  -1   69.82   14.99
  -3  -5   1   81.52    9.65
  -3  -5   1   74.95    9.63
  -3  -5   0  683.55   27.19
  -3  -5   0  662.44   26.44
  -3  -5  -1   62.24   11.75
  -3  -5  -1   82.97   11.20
  -3  -5  -2  542.66   29.44
  -3  -5  -5  263.64   23.73
  -3  -5  -6  151.43   18.10
  -3  -5  -8  105.29   13.04
  -3  -4  11   54.27   10.22
  -3  -4  10  136.81   16.27
  -3  -4   9  154.90   19.88
  -3  -4   8  301.13   24.84
  -3  -4   7  340.55   23.46
  -3  -4   7  303.08   22.93
  -3  -4   5   42.69    8.77
  -3  -4   4 1816.90   42.47
  -3  -4   4 1759.66   49.57
  -3  -4   3  184.58   14.70
  -3  -4   3  192.87   13.76
  -3  -4   3  178.40   14.60
   3  -4  -2 1077.51   59.18
  -3  -4   2 1074.02   33.31
   3  -4  -2  993.52   45.63
  -3  -4   2 1040.41   32.82
  -3  -4   1  248.87   15.03
   3  -4  -1  225.94   23.63
   3  -4  -1  239.62   24.50
  -3  -4   0 1085.38   35.94
   3  -4   0 1067.62   49.58
   3  -4   0 1053.75   43.17
  -3  -4   0 1049.42   32.15
  -3  -4  -1  147.06   14.66
   3  -4   1  149.67   23.72
  -3  -4  -1  135.72   12.57
  -3  -4  -2  169.66   15.95
  -3  -4  -3   15.98    8.85
  -3  -4  -4    2.81    4.65
  -3  -4  -5  229.04   21.70
  -3  -4  -7   83.55   12.16
  -3  -3  11   33.04    7.21
  -3  -3  11   38.30   10.38
  -3  -3  10    9.22    5.70
  -3  -3   9   73.76   12.63
  -3  -3   8   33.21    8.85
  -3  -3   7  489.71   29.24
  -3  -3   7  491.00   28.33
  -3  -3   5  289.64   18.18
  -3  -3   4  683.91   25.64
   3  -3  -4  717.26   42.64
  -3  -3   3  773.04   25.54
  -3  -3   3  781.76   29.47
  -3  -3   3  828.58   29.05
  -3  -3   2 2316.98   46.66
   3  -3  -2 2155.42   58.11
   3  -3  -1  634.21   38.43
  -3  -3   1  617.52   22.47
  -3  -3   0 1228.97   28.73
  -3  -3   0 1332.16   37.88
   3  -3   0 1182.42   46.22
   3  -3   0 1243.86   43.64
  -3  -3   0 1337.83   34.64
  -3  -3  -1  684.66   29.18
  -3  -3  -1  677.68   26.67
  -3  -3  -2 2130.90   54.51
  -3  -3  -3  189.49   18.75
  -3  -3  -4  667.57   34.46
  -3  -3  -5   59.10   10.92
  -3  -3  -6  436.55   29.65
  -3  -3  -7   65.70   13.85
  -3  -2  11   82.94   11.34
  -3  -2  11   94.63   18.61
  -3  -2  10   38.15   11.68
  -3  -2  10   34.63    8.18
  -3  -2   9   72.73   12.17
  -3  -2   8  197.65   20.13
  -3  -2   8  180.07   18.77
  -3  -2   7  292.85   22.69
  -3  -2   7  329.56   22.41
  -3  -2   6  490.89   25.15
  -3  -2   5  783.13   29.71
   3  -2  -5  757.85   46.77
  -3  -2   4   74.50    8.91
   3  -2  -4   65.11   11.59
  -3  -2   3  922.99   29.51
  -3  -2   3  920.75   26.90
   3  -2  -2  208.01   15.61
   3  -2  -1 1355.67   39.04
  -3  -2   0   45.83    6.12
   3  -2   0   44.04    7.74
  -3  -2   0   36.53    4.29
   3  -2   1  283.77   23.48
  -3  -2  -1  268.97   18.91
  -3  -2  -1  287.03   20.60
  -3  -2  -2  498.51   26.70
   3  -2   2  462.72   37.24
  -3  -2  -3  849.99   36.94
  -3  -2  -4   43.31   11.53
  -3  -2  -5  221.30   22.32
   3  -2   5  261.49   21.13
  -3  -2  -6  374.17   28.00
   3  -2   6  437.16   28.26
  -3  -2  -7    9.34    2.45
  -3  -2  -8  170.34   16.75
  -3  -1  11   46.97   11.06
  -3  -1  11   76.78   15.88
  -3  -1  10  161.69   17.33
  -3  -1  10  172.61   19.89
  -3  -1   9  168.60   18.52
  -3  -1   9  176.00   22.53
  -3  -1   8  262.40   23.84
  -3  -1   8  262.82   21.84
  -3  -1   7  135.40   17.54
  -3  -1   7  156.91   16.27
  -3  -1   6  204.96   17.35
  -3  -1   6  250.76   18.05
  -3  -1   5  846.29   30.77
   3  -1  -5  945.13   48.84
  -3  -1   4  697.85   24.78
   3  -1  -4  713.34   35.06
   3  -1  -3  948.83   53.21
   3  -1  -3  954.45   33.32
  -3  -1   3  888.85   25.56
   3  -1  -2  586.59   18.58
   3  -1  -2  627.13   40.17
   3  -1   0   45.20    8.34
  -3  -1  -1   48.31    7.34
   3  -1   1   40.53   10.88
  -3  -1  -1   40.63    7.79
   3  -1   1   35.47    3.30
  -3  -1  -1   38.55    8.96
   3  -1   2  152.52   20.41
  -3  -1  -2  155.61   15.84
  -3  -1  -3  606.61   31.18
  -3  -1  -4  653.24   34.97
  -3  -1  -5  212.01   21.70
   3  -1   5  202.92   18.15
   3  -1   6   -6.62    4.86
  -3  -1  -7  148.98   19.25
  -3  -1  -8   66.98   10.69
  -3   0  11   -1.37    5.93
  -3   0  11   -7.93   11.85
  -3   0  10  327.05   24.75
  -3   0  10  332.43   26.23
  -3   0   9   13.70    7.06
  -3   0   9    1.27    4.10
  -3   0   8  412.88   30.49
  -3   0   8  370.22   24.95
  -3   0   8  335.55   27.99
  -3   0   7   19.92   11.71
  -3   0   7   23.56    7.62
   3   0  -7   35.03    7.55
  -3   0   6 2116.56   57.11
   3   0  -6 2130.12   52.81
   3   0  -5 2095.50   45.19
  -3   0   4  481.70   20.59
   3   0  -3  435.96   15.85
   3   0  -3  449.04   34.97
   3   0  -2  105.87   17.76
   3   0  -1 1303.61   50.96
   3   0   0 1022.23   40.81
   3   0   1 9313.99  123.59
  -3   0  -1 9639.98  107.72
  -3   0  -1 9667.95   97.53
  -3   0  -1 9999.00  117.26
   3   0   1 9225.50   55.34
  -3   0  -2  504.26   27.11
  -3   0  -2  484.47   33.66
  -3   0  -2  471.59   24.33
  -3   0  -3  798.78   37.23
  -3   0  -4   15.13    9.19
   3   0   5  982.39   38.96
  -3   0  -5  945.95   44.60
  -3   0  -6   16.31   14.57
   3   0   6   20.35    8.64
   3   0   7  494.87   30.64
  -3   0  -7  466.21   31.30
  -3   0  -8   15.47    9.37
  -3   1  11   63.48   10.14
  -3   1  10  170.80   18.67
  -3   1  10  189.41   21.22
  -3   1   9  183.75   18.53
  -3   1   9  199.71   23.15
  -3   1   8  288.47   24.65
  -3   1   8  237.77   20.48
   3   1  -8  273.56   24.80
  -3   1   8  263.36   25.37
  -3   1   7  146.63   17.49
  -3   1   7  152.24   14.97
   3   1  -7  160.81   17.20
  -3   1   7  164.70   20.01
  -3   1   6  169.70   17.28
  -3   1   6  180.65   14.60
   3   1  -6  206.55   16.98
  -3   1   6  206.53   19.63
  -3   1   5  866.88   34.84
  -3   1   5  794.53   35.32
  -3   1   4  646.05   23.50
  -3   1   4  611.37   28.98
   3   1  -3 1062.32   54.11
   3   1  -2  594.51   37.82
   3   1  -1   72.54   14.02
   3   1   0   15.81    8.59
  -3   1  -1   80.15   11.49
   3   1   1   92.57    7.16
  -3   1  -1   73.73    8.74
   3   1   1  102.07   10.75
  -3   1  -1   79.18   11.85
  -3   1  -2  162.92   17.71
  -3   1  -2  155.38   13.79
  -3   1  -2  156.25   11.74
  -3   1  -2  130.00   18.40
  -3   1  -3  531.05   30.59
  -3   1  -3  513.10   27.45
  -3   1  -4  629.50   35.90
   3   1   5  141.93   15.29
  -3   1  -5  162.45   20.74
  -3   1  -6   16.42    9.74
   3   1   6    1.90    5.70
   3   1   7  162.49   17.56
  -3   1  -7  152.16   19.02
  -3   1  -8   46.64   10.59
  -3   2  11   76.27   12.57
  -3   2  10   25.40    9.67
  -3   2  10   10.02   10.57
  -3   2   9  111.38   14.74
  -3   2   9   75.66   14.70
  -3   2   8  151.79   20.45
  -3   2   8  135.60   16.00
  -3   2   8  134.13   20.77
   3   2  -8  139.93   18.03
  -3   2   7  335.45   27.17
  -3   2   7  317.14   21.31
  -3   2   7  327.45   26.30
   3   2  -7  314.10   23.58
  -3   2   6  437.91   23.23
  -3   2   6  386.05   27.41
  -3   2   6  413.62   27.60
   3   2  -6  416.31   24.60
  -3   2   5  821.48   35.32
   3   2  -5  814.95   30.00
  -3   2   5  735.64   34.28
  -3   2   4   90.76   11.00
  -3   2   4   87.85   12.78
  -3   2   3 1065.11   36.88
  -3   2  -1  284.53   19.79
   3   2   1  307.10   20.58
  -3   2  -1  286.76   17.60
   3   2   1  319.34   17.21
  -3   2  -1  280.39   15.81
  -3   2  -2  541.62   29.23
  -3   2  -2  536.64   26.31
  -3   2  -2  536.62   23.12
  -3   2  -2  581.75   39.33
  -3   2  -3  782.71   37.63
  -3   2  -3  803.11   34.71
  -3   2  -4   60.30   14.78
  -3   2  -4   47.09    8.90
   3   2   4   51.78    8.60
   3   2   5  249.54   20.48
  -3   2  -5  226.40   23.61
   3   2   6  416.86   27.50
  -3   2  -6  359.32   30.55
  -3   2  -7   11.50    8.50
   3   2   7    2.65    7.03
  -3   3  11   27.61    9.23
  -3   3  10    3.88    3.70
  -3   3   9   81.46   12.77
   3   3  -9   60.98   13.62
  -3   3   9   81.59   13.35
  -3   3   8   51.51    9.28
   3   3  -8   31.29   10.83
  -3   3   8   53.41   11.84
  -3   3   7  402.14   30.92
  -3   3   7  421.52   25.65
  -3   3   7  404.08   28.91
   3   3  -7  432.46   28.71
  -3   3   6  451.61   30.65
   3   3  -6  423.07   25.34
  -3   3   6  460.81   24.17
  -3   3   6  428.81   27.95
  -3   3   5  327.27   24.08
   3   3  -5  323.51   19.71
  -3   3   5  322.49   24.11
  -3   3   4  697.45   31.47
  -3   3   4  776.52   34.27
  -3   3   4  682.37   31.58
  -3   3   3  848.34   31.31
  -3   3   3  866.85   32.12
  -3   3   2 2243.93   47.49
  -3   3   2 2209.32   81.86
  -3   3   1  493.50   34.38
  -3   3   0 1320.35   34.49
  -3   3  -1  747.70   26.41
  -3   3  -1  706.86   31.12
  -3   3  -1  801.26   28.36
  -3   3  -2 2078.52   57.93
  -3   3  -2 2028.61   51.26
  -3   3  -2 2077.97   48.44
  -3   3  -3  214.11   21.40
  -3   3  -3  186.01   16.94
  -3   3  -3  209.60   16.75
   3   3   4  642.71   31.86
  -3   3  -4  656.49   37.54
  -3   3  -4  649.44   33.84
  -3   3  -5   46.83   15.34
   3   3   5   69.62   11.63
   3   3   6  471.87   29.78
  -3   3  -6  458.00   35.77
  -3   3  -7   76.74   14.15
   3   3   7   79.49   15.58
  -3   3  -8  199.31   19.18
  -3   4  11   64.53   13.73
  -3   4  10  164.24   17.54
  -3   4   9  139.74   18.04
   3   4  -9  132.30   21.34
  -3   4   8  331.75   25.47
   3   4  -8  248.99   24.47
  -3   4   7  341.49   24.23
  -3   4   7  379.81   30.07
   3   4  -7  336.65   25.75
  -3   4   7  350.82   27.39
  -3   4   6  309.15   26.24
  -3   4   6  288.47   20.98
   3   4  -6  295.72   21.81
  -3   4   6  283.13   23.49
  -3   4   5   27.99    7.43
   3   4  -5   26.95    6.01
  -3   4   5   29.62    7.70
  -3   4   4 1874.54   55.51
  -3   4   4 1940.59   56.53
  -3   4   3  192.65   17.04
  -3   4   3  211.62   16.79
  -3   4   2 1078.79   35.20
  -3   4   2 1177.76   66.83
  -3   4   1  180.05   26.06
  -3   4   1  250.62   16.18
  -3   4   0  912.05   34.05
   3   4   0 1016.14   44.01
  -3   4   0  952.23   48.90
  -3   4   0  985.30   32.19
  -3   4  -1  163.04   13.29
  -3   4  -1  159.68   15.59
  -3   4  -1  160.91   13.70
  -3   4  -2  169.63   17.66
  -3   4  -2  157.30   14.66
  -3   4  -2  156.75   14.46
  -3   4  -3   11.36    9.20
   3   4   3   12.47    4.37
  -3   4  -3   14.17    6.15
  -3   4  -3    5.61    3.22
  -3   4  -4    9.06    9.16
   3   4   4    2.45    6.22
  -3   4  -4   10.03    5.10
   3   4   5  219.82   19.72
  -3   4  -5  173.42   22.46
  -3   4  -5  208.18   22.32
  -3   4  -6   62.00   12.20
   3   4   6   79.58   14.88
  -3   4  -7   81.96   15.75
   3   4   7   73.66   14.20
  -3   4  -8   50.01   12.12
  -3   5  11   12.10    7.94
  -3   5  10   88.15   13.33
  -3   5  10   93.70   17.16
  -3   5   9   -0.78    7.90
   3   5  -9    3.14    6.91
  -3   5   9    2.36    8.68
  -3   5   8   23.85   10.75
   3   5  -8   31.99   11.71
  -3   5   8   30.38    9.45
   3   5  -7   -4.32    5.84
  -3   5   7   13.34    7.43
  -3   5   7   12.35   10.03
  -3   5   6   74.97   14.85
  -3   5   6   71.15   10.53
   3   5  -6   72.04   12.16
  -3   5   6   64.63   15.71
  -3   5   5  188.16   20.07
  -3   5   5  201.15   22.19
   3   5  -5  180.43   17.06
  -3   5   4  385.48   26.40
  -3   5   4  371.54   26.19
  -3   5   3   50.35    8.82
  -3   5   3   43.90   10.02
  -3   5   2  142.14   14.90
  -3   5   2  109.97   13.02
  -3   5   1   39.38    9.23
  -3   5   1   37.06   14.24
  -3   5   1   46.19    8.09
  -3   5   0  700.44   29.35
  -3   5   0  614.38   30.13
   3   5   0  695.12   41.27
  -3   5   0  665.55   28.73
  -3   5  -1   76.37   10.23
  -3   5  -1   80.59   11.64
  -3   5  -1   72.76   10.00
   3   5   2  649.07   29.19
  -3   5  -2  577.98   33.39
  -3   5  -2  596.43   29.10
  -3   5  -3  105.01   15.34
   3   5   3  117.91   14.51
  -3   5  -3  125.69   14.11
  -3   5  -3  117.62   13.75
  -3   5  -4  121.04   18.17
  -3   5  -4  125.06   16.79
   3   5   4  104.38   13.66
   3   5   5  237.70   21.63
  -3   5  -5  235.45   26.02
  -3   5  -5  226.47   22.15
   3   5   6  173.00   18.22
  -3   5  -6  153.85   22.33
   3   5   7  221.68   21.68
  -3   5  -7  201.68   21.92
  -3   5  -8   98.91   15.47
  -3   6  10   10.76    4.16
  -3   6  10   21.01    7.89
  -3   6   9    2.93    3.63
  -3   6   9    5.89    8.08
  -3   6   8  171.55   19.77
  -3   6   8  192.75   22.94
   3   6  -8  189.03   22.07
  -3   6   7   65.03   12.15
   3   6  -7   56.00   13.36
  -3   6   7   63.48   15.08
  -3   6   6  361.67   25.10
  -3   6   6  309.04   27.95
   3   6  -6  390.77   27.31
  -3   6   5  559.98   38.47
   3   6  -5  599.07   31.27
  -3   6   4  189.68   18.10
  -3   6   4  226.92   21.62
  -3   6   3  835.64   36.02
  -3   6   3  879.76   38.48
  -3   6   2   94.75   13.80
  -3   6   2  115.17   13.59
   3   6  -1 1263.09   36.86
  -3   6   1 1213.67   43.63
  -3   6   1 1288.52   42.32
   3   6   0  109.45   11.64
  -3   6   0   98.46   12.04
  -3   6   0   87.72   11.86
  -3   6   0  101.70   12.96
   3   6   1 1647.49   45.20
  -3   6  -1 1571.07   47.25
  -3   6  -1 1538.39   52.98
  -3   6  -1 1518.98   47.25
  -3   6  -2   63.21   12.52
   3   6   2   79.14   12.07
  -3   6  -2   57.97   11.41
   3   6   3  647.25   35.72
  -3   6  -3  575.99   36.02
  -3   6  -3  532.09   31.15
  -3   6  -3  583.44   32.22
  -3   6  -4   25.27   15.23
   3   6   4   36.18    8.67
  -3   6  -4   38.95    9.93
   3   6   5  324.10   25.99
  -3   6  -5  334.96   29.62
  -3   6  -5  333.30   26.72
  -3   6  -6  134.48   21.66
   3   6   6  138.27   17.73
  -3   6  -7  127.41   20.04
   3   6   7  101.44   14.51
  -3   7  10  104.77   14.81
  -3   7   9  241.38   25.95
  -3   7   9  233.62   21.29
   3   7  -9  251.16   25.40
  -3   7   8  209.47   21.18
  -3   7   8  187.91   21.32
   3   7  -8  190.33   22.53
  -3   7   7 1071.21   45.26
  -3   7   7  934.66   49.24
   3   7  -7 1074.14   50.37
  -3   7   6  115.45   15.20
   3   7  -6  137.92   17.19
  -3   7   6  103.19   19.22
  -3   7   5  561.70   31.74
  -3   7   5  467.39   34.18
   3   7  -5  514.57   31.13
  -3   7   4  302.77   25.62
  -3   7   3  720.84   36.44
  -3   7   2  140.48   15.58
   3   7  -1  474.54   25.41
  -3   7   1  449.05   27.69
  -3   7   1  426.03   28.61
  -3   7   1  436.16   26.21
   3   7   0  294.30   19.76
  -3   7   0  288.65   21.27
  -3   7   0  277.85   24.00
  -3   7   0  302.58   21.93
   3   7   1  386.06   23.76
  -3   7  -1  405.08   26.49
  -3   7  -1  378.16   28.68
  -3   7  -1  392.19   26.12
   3   7   2  430.71   27.13
  -3   7  -2  420.60   32.03
  -3   7  -2  417.02   27.58
  -3   7  -3  131.37   18.07
   3   7   3  113.06   16.10
  -3   7  -3   97.02   13.86
  -3   7  -4   64.76   17.57
   3   7   4   59.72   12.99
  -3   7  -4   39.31   10.27
  -3   7  -5   10.61    7.20
   3   7   5   32.17    8.95
  -3   7  -5   26.31    7.99
  -3   7  -6    6.40   12.15
   3   7   6   -6.78    9.33
  -3   7  -7    6.56    5.44
  -3   8   9   49.05   11.28
  -3   8   8   13.97   10.43
   3   8  -8   42.64   14.49
  -3   8   8   44.34   12.12
  -3   8   7   18.12   10.40
   3   8  -7   23.62    8.72
  -3   8   7   20.17   10.07
  -3   8   6  218.22   23.90
  -3   8   6  242.64   23.24
   3   8  -6  265.57   25.59
  -3   8   5  308.33   25.69
  -3   8   5  270.60   25.55
   3   8  -5  305.65   25.92
  -3   8   4   37.98   11.88
  -3   8   3  364.47   27.85
  -3   8   2  158.28   17.65
  -3   8   2  130.17   18.58
   3   8  -1  648.42   31.14
  -3   8   1  574.53   32.36
  -3   8   1  585.90   36.67
  -3   8   1  596.22   32.16
   3   8   0  240.19   19.43
  -3   8   0  235.24   20.68
  -3   8   0  212.55   22.47
  -3   8   0  220.66   20.87
   3   8   1  738.98   35.58
  -3   8  -1  701.73   36.26
  -3   8  -1  725.94   40.41
  -3   8  -1  722.32   36.49
   3   8   2  228.79   21.10
  -3   8  -2  207.74   22.79
  -3   8  -2  181.55   18.85
   3   8   3  157.89   19.70
  -3   8  -3  187.67   24.14
  -3   8  -3  186.83   22.39
   3   8   4   85.74   14.70
  -3   8  -4   93.97   16.65
  -3   8  -4  100.96   18.65
  -3   8  -5  132.37   21.84
   3   8   5  120.37   19.19
  -3   8  -5  137.33   16.55
   3   8   6  156.80   19.32
  -3   8  -6  180.82   22.58
  -3   8  -7   93.26   13.20
   3   9  -9   19.14   10.01
  -3   9   9   25.37    7.65
  -3   9   8   17.06    8.49
   3   9  -8   26.96    9.59
  -3   9   8   16.99    8.50
  -3   9   7    1.02    7.46
   3   9  -7    3.25    5.10
  -3   9   7    6.31    8.14
  -3   9   6  184.56   19.44
  -3   9   6  177.34   21.25
   3   9  -6  201.17   22.15
  -3   9   5   35.88   12.85
   3   9  -5   32.13   12.55
  -3   9   5   59.52   13.94
  -3   9   4  288.01   24.95
  -3   9   4  265.52   26.68
  -3   9   3  134.14   19.19
  -3   9   3  147.93   20.03
  -3   9   2  923.13   45.29
  -3   9   2  872.25   41.91
  -3   9   1   16.73    9.86
  -3   9   1   31.93    8.40
  -3   9   1    1.50    5.29
   3   9   0  582.47   33.03
  -3   9   0  568.72   34.44
  -3   9   0  530.99   38.15
  -3   9   0  569.80   33.68
   3   9   1   59.38   14.17
  -3   9  -1   58.23   16.01
  -3   9  -1   61.10   12.15
   3   9   2  830.98   42.30
  -3   9  -2  801.94   45.63
  -3   9  -2  831.64   41.92
   3   9   3   46.73   13.83
  -3   9  -3   50.91   11.95
  -3   9  -3   44.13   11.65
   3   9   4  381.72   29.04
  -3   9  -4  383.03   32.97
  -3   9  -4  362.24   28.65
  -3   9  -5  157.41   21.69
   3   9   5  125.44   18.94
  -3   9  -5  172.62   18.75
   3   9   6  206.06   21.38
  -3   9  -6  201.62   21.21
   3  10  -8   80.64   14.32
  -3  10   8   85.97   15.24
   3  10  -7  113.67   16.17
  -3  10   7  111.89   18.05
  -3  10   6  278.91   24.40
  -3  10   6  253.63   22.75
  -3  10   6  254.49   28.18
   3  10  -6  285.05   26.71
  -3  10   5   66.58   14.44
  -3  10   5   49.36   12.03
   3  10  -5   54.81   13.21
  -3  10   5   49.53   12.93
  -3  10   4  367.65   28.95
  -3  10   4  318.49   29.11
  -3  10   4  288.43   26.98
  -3  10   3  132.34   20.02
  -3  10   3  125.84   20.31
  -3  10   2   79.05   14.10
  -3  10   2   84.86   15.32
  -3  10   1   52.78   12.61
  -3  10   1   55.33   11.93
   3  10   0  354.16   27.06
  -3  10   0  364.87   29.75
  -3  10   0  309.01   33.41
  -3  10   0  341.79   27.84
  -3  10  -1  102.70   15.14
   3  10   1   95.76   14.16
  -3  10  -1   84.09   15.32
   3  10   2   81.45   14.49
  -3  10  -2  104.25   17.54
  -3  10  -2   82.37   14.23
   3  10   3   49.23   12.90
  -3  10  -3   66.47   17.17
  -3  10  -3   57.61   12.09
   3  10   4   25.48    9.07
  -3  10  -4   29.44    8.72
   3  10   5   17.65   10.28
  -3  10  -5   26.66   10.48
  -3  10  -5   34.57    9.52
  -3  10  -6   46.75   10.21
   3  11  -8   38.47   11.20
  -3  11   8   39.29   11.75
   3  11  -7  179.24   21.17
  -3  11   7  122.01   16.04
   3  11  -6  149.37   19.92
  -3  11   6  117.76   17.46
  -3  11   5  123.28   15.82
   3  11  -5  148.36   18.98
  -3  11   5  132.34   18.74
  -3  11   4  167.37   19.80
  -3  11   4  220.01   26.04
   3  11  -4  201.79   21.12
  -3  11   3   81.54   17.69
  -3  11   3   96.98   17.36
  -3  11   2  157.78   23.33
  -3  11   2  191.81   21.46
  -3  11   1  162.71   22.67
  -3  11   1  185.59   20.96
  -3  11   0  296.78   31.90
  -3  11   0  302.71   26.46
   3  11   1  287.08   27.20
  -3  11  -1  266.58   28.31
  -3  11  -1  256.82   23.97
   3  11   2  479.74   35.93
  -3  11  -2  480.56   37.97
  -3  11  -2  491.93   33.15
   3  11   3   20.36   12.30
  -3  11  -3   28.44   12.82
   3  11   4   92.40   15.15
  -3  11  -4  136.53   17.84
  -3  11  -4  138.97   15.83
   3  11   5    1.20    8.72
  -3  11  -5   -1.40    9.83
  -3  11  -5   14.01    6.93
   3  12  -7   40.59   10.52
  -3  12   7   21.39   10.90
   3  12  -6   51.26   10.43
  -3  12   6   56.55   11.25
  -3  12   5  129.91   17.24
  -3  12   5  154.13   17.70
   3  12  -5  139.10   17.30
  -3  12   4   43.37    8.61
  -3  12   4   14.58    6.35
   3  12  -4   28.04    9.95
  -3  12   3  140.61   19.23
  -3  12   3  140.33   21.65
  -3  12   2   35.05    9.36
  -3  12   2   11.59   12.17
  -3  12   1  282.04   27.85
  -3  12   1  279.84   25.08
  -3  12   0   40.98   17.32
  -3  12   0   23.74   11.39
  -3  12  -1  285.06   30.40
  -3  12  -1  326.70   26.78
   3  12   1  301.38   29.38
   3  12   2   72.46   16.13
  -3  12  -2   52.12   15.66
  -3  12  -2   59.15   11.47
   3  12   3  149.57   17.34
  -3  12  -3  164.63   23.05
  -3  12  -3  209.97   20.65
   3  12   4   27.52    7.02
  -3  12  -4   31.74   10.02
  -3  12  -4   33.24    7.92
   3  13  -6   54.20   10.52
  -3  13   5   55.82   12.73
   3  13  -5   62.89   12.26
   3  13  -4   30.10    8.26
  -3  13   4   26.40    9.04
   3  13  -3  105.69   16.24
  -3  13   3  116.69   16.95
  -3  13   2   24.63    8.72
  -3  13   1   25.25   10.46
  -3  13   0   23.82   15.76
  -3  13   0    3.98    3.63
  -3  13  -1   12.15   14.22
  -3  13  -1    4.76    4.31
  -3  13  -2   25.00   13.36
   3  13   3   26.14   10.70
  -3  13  -3   25.55   11.13
  -3  13  -3   19.97    9.60
   3  14  -4   91.01   14.72
   3  14  -3   86.65   13.74
  -3  14   3   57.42   12.84
  -3  14   2   90.75   15.60
   3  14  -2   91.46   14.86
  -3  14   1   52.32   11.41
  -3  14   0    3.28    8.65
  -3  14  -1  115.12   18.44
  -3  14  -1  135.67   15.32
   4 -13  -5   19.41    9.20
  -4 -13   4  194.20   22.50
   4 -13  -4  153.48   18.55
  -4 -13   3   99.51   19.04
  -4 -13   2  133.97   16.09
  -4 -13   2  143.84   20.06
  -4 -13   1  281.24   24.12
  -4 -13   1  206.86   22.85
  -4 -13   0   81.62   13.25
  -4 -13   0   47.33   14.31
  -4 -13  -1  151.02   18.56
  -4 -12   4   38.14   10.17
   4 -12  -3  158.28   18.09
  -4 -12   3  164.60   18.14
  -4 -12   3  137.41   20.50
  -4 -12   2   30.11    8.42
  -4 -12   2   21.90   10.57
  -4 -12   1   -5.51    6.51
  -4 -12   1  -25.82   14.69
  -4 -12   0    7.83   11.24
  -4 -12   0   10.37   11.78
  -4 -12  -1    8.67    5.33
  -4 -12  -2   16.85    7.88
  -4 -11   4  271.68   27.21
  -4 -11   3  110.65   16.96
  -4 -11   3  110.96   17.27
  -4 -11   2  185.00   20.67
  -4 -11   2  143.75   19.71
  -4 -11   1   56.75   14.69
  -4 -11   1   68.50   10.86
  -4 -11   1   39.27   12.20
  -4 -11   0  221.83   19.44
  -4 -11   0  172.00   22.19
  -4 -11   0  200.45   24.97
  -4 -11  -3  106.79   13.02
  -4 -10   5  222.63   24.31
  -4 -10   4  146.04   17.33
  -4 -10   4  136.90   18.68
  -4 -10   3  133.56   15.46
  -4 -10   3  144.01   17.39
  -4 -10   3  119.47   19.74
  -4 -10   2  441.64   26.11
  -4 -10   2  406.39   30.81
  -4 -10   2  360.72   30.40
  -4 -10   1  320.83   23.63
  -4 -10   1  333.24   27.67
  -4 -10   1  374.22   31.35
  -4 -10   0  550.42   40.39
  -4 -10  -1   28.60   10.99
  -4 -10  -2  393.36   28.39
  -4 -10  -3   18.87   10.30
  -4 -10  -4  119.67   13.99
  -4  -9   5   36.42   11.53
  -4  -9   5   25.08   12.04
  -4  -9   4   46.45   10.51
  -4  -9   4   46.98   10.47
  -4  -9   4   54.62   15.43
  -4  -9   3   15.37    5.21
  -4  -9   3   19.86    8.57
  -4  -9   3   27.39    8.16
  -4  -9   2   22.84    6.48
  -4  -9   2   18.80    8.77
  -4  -9   2   20.34    8.01
  -4  -9   1   15.17    8.21
  -4  -9   1    7.06   10.27
  -4  -9   0   43.03   12.16
  -4  -9   0   35.61   12.53
  -4  -9  -1   66.25   14.16
  -4  -9  -2   84.66   13.20
  -4  -9  -3   20.60   10.51
  -4  -9  -4   86.82   14.36
  -4  -9  -5    2.75    5.82
  -4  -9  -5   26.34   11.63
  -4  -8   5  161.30   16.02
  -4  -8   5  151.15   20.48
  -4  -8   4    8.55    6.96
  -4  -8   4    6.20    4.30
  -4  -8   4    7.95    5.83
  -4  -8   3  162.26   20.32
  -4  -8   3  172.08   19.69
  -4  -8   3  196.88   18.42
  -4  -8   2   -2.73    5.11
  -4  -8   2    8.43    4.38
  -4  -8   2    7.60    4.25
  -4  -8   1   43.26   11.93
  -4  -8   1   42.27   13.12
  -4  -8   0   80.79   12.96
  -4  -8   0   74.62   14.35
  -4  -8  -1  125.16   16.38
  -4  -8  -2  105.67   14.68
  -4  -8  -3  143.95   22.20
  -4  -8  -4   41.26   11.89
  -4  -8  -5  122.48   15.83
  -4  -7   6  197.84   19.63
  -4  -7   5  327.49   23.36
  -4  -7   4  525.62   28.37
  -4  -7   4  542.36   31.36
  -4  -7   4  497.49   33.30
  -4  -7   3  901.71   35.77
  -4  -7   3  860.13   39.38
  -4  -7   3  912.90   42.82
  -4  -7   2  646.07   34.74
  -4  -7   2  626.24   30.61
  -4  -7   2  624.70   34.24
  -4  -7   1  555.84   33.12
  -4  -7   1  577.95   29.42
  -4  -7   1  621.50   33.43
  -4  -7   0  359.15   24.07
  -4  -7  -1  416.77   28.06
  -4  -7  -2  245.29   24.86
  -4  -7  -3  780.94   44.43
  -4  -7  -4   24.94    9.47
  -4  -7  -5  216.05   21.88
  -4  -7  -6   57.91   12.56
  -4  -6   6  118.65   16.39
  -4  -6   5  146.92   14.81
  -4  -6   4   87.05   13.11
  -4  -6   4   98.72   14.35
  -4  -6   4   73.71   12.53
  -4  -6   3   74.91   10.99
  -4  -6   3   84.13   12.42
  -4  -6   3   74.53   11.86
  -4  -6   2  117.19   13.74
  -4  -6   2  109.64   14.45
  -4  -6   1   44.99   10.71
  -4  -6   1   49.78    9.27
  -4  -6   1   41.56    9.13
  -4  -6   0   99.38   13.55
  -4  -6  -1  174.76   18.50
  -4  -6  -2  126.19   17.63
  -4  -6  -3  365.80   30.67
  -4  -6  -4   38.94   12.94
  -4  -6  -5  144.07   19.31
  -4  -6  -6    7.99    8.00
  -4  -5   6  344.17   23.62
  -4  -5   5  287.59   21.33
  -4  -5   4  667.66   29.97
  -4  -5   4  646.39   32.21
  -4  -5   3    7.73    5.14
  -4  -5   3    6.50    5.15
  -4  -5   3    5.92    3.66
  -4  -5   2  396.79   24.60
  -4  -5   2  406.41   24.71
  -4  -5   1  273.28   19.28
  -4  -5   1  271.93   21.14
  -4  -5   1  254.71   19.44
  -4  -5   0  493.47   26.89
  -4  -5  -1  249.35   21.72
  -4  -5  -1  251.82   19.74
  -4  -5  -2  444.79   29.31
  -4  -5  -2  426.99   29.37
  -4  -5  -3   66.92   16.57
  -4  -5  -3   80.99   15.14
  -4  -5  -4   50.39   15.26
  -4  -5  -4  105.68   17.46
  -4  -5  -5   45.02   14.70
  -4  -5  -5   18.05   11.38
  -4  -5  -6  125.70   16.51
  -4  -5  -7   19.02    6.19
  -4  -4  11  102.94   14.39
  -4  -4  10   40.77   12.82
  -4  -4   8  202.58   20.51
  -4  -4   6   67.92   11.20
  -4  -4   5 1140.60   40.39
  -4  -4   4  933.29   34.59
  -4  -4   3  777.69   30.68
  -4  -4   3  835.16   34.39
  -4  -4   3  717.15   33.36
  -4  -4   2 1399.25   43.73
  -4  -4   2 1294.96   42.06
  -4  -4   1  885.00   32.78
  -4  -4   1  824.76   34.32
  -4  -4   0  670.06   32.50
  -4  -4   0  621.19   28.95
  -4  -4  -1   73.34   11.86
  -4  -4  -1   89.88   11.56
  -4  -4  -2 1035.92   43.22
  -4  -4  -2 1072.66   43.89
  -4  -4  -3  162.27   20.73
  -4  -4  -3  173.02   20.47
  -4  -4  -4 1048.73   47.59
  -4  -4  -4  999.51   53.68
  -4  -4  -5   27.20   11.76
  -4  -4  -6  169.53   19.29
  -4  -4  -6  181.64   21.51
  -4  -4  -7    9.32    5.57
  -4  -3  11   65.53   13.63
  -4  -3  10   33.51    9.49
  -4  -3   8  144.40   17.84
  -4  -3   7  159.45   17.86
  -4  -3   6    2.85    3.98
  -4  -3   5   14.42    7.00
  -4  -3   4   51.12    9.11
  -4  -3   3  338.80   19.98
  -4  -3   3  327.52   21.13
  -4  -3   2   33.36    6.70
  -4  -3   1  226.04   17.45
  -4  -3   1  200.61   16.98
  -4  -3   1  212.63   15.64
  -4  -3   0  132.27   14.50
  -4  -3   0  126.66   13.17
  -4  -3   0  128.11   13.19
  -4  -3  -1  292.62   21.65
  -4  -3  -1  339.65   21.56
  -4  -3  -2  192.45   18.80
  -4  -3  -2  189.86   18.48
  -4  -3  -3  545.90   32.97
  -4  -3  -3  559.21   34.24
  -4  -3  -4  578.88   36.83
  -4  -3  -4  530.69   38.49
  -4  -3  -5   67.44   16.68
  -4  -3  -5  117.71   15.50
  -4  -3  -6  217.77   21.74
  -4  -3  -6  190.57   20.78
  -4  -3  -7    2.76    2.84
  -4  -3  -7   34.06    9.39
  -4  -2  11   12.83    6.48
  -4  -2  10  121.73   18.71
  -4  -2   9  249.94   23.74
  -4  -2   9  187.80   23.80
  -4  -2   8  293.49   26.38
  -4  -2   7  579.52   33.79
  -4  -2   6   61.25   11.63
  -4  -2   5  494.35   25.82
  -4  -2   4  249.95   17.30
  -4  -2   3 1215.05   35.81
  -4  -2   3 1327.14   42.96
  -4  -2   2  654.92   28.02
  -4  -2   1 1703.97   43.82
  -4  -2   1 1568.65   40.23
  -4  -2   1 1579.02   42.83
  -4  -2   0 1126.25   39.99
  -4  -2   0 1128.18   36.96
  -4  -2   0 1071.65   34.83
  -4  -2  -1  235.57   19.35
  -4  -2  -1  241.29   17.36
  -4  -2  -1  225.34   16.87
  -4  -2  -2  139.19   16.98
  -4  -2  -2  139.56   14.86
  -4  -2  -3  127.85   19.29
  -4  -2  -3  138.20   15.65
  -4  -2  -4  171.59   20.12
  -4  -2  -4  204.30   23.15
  -4  -2  -5   38.13   15.52
  -4  -2  -5   24.40   12.93
  -4  -2  -6    6.57    8.73
  -4  -2  -6   17.48   11.87
  -4  -2  -7    2.25    6.77
  -4  -1  11   47.14   11.47
  -4  -1  10   79.57   17.22
  -4  -1   9  306.92   27.88
  -4  -1   9  271.53   28.27
  -4  -1   8   81.85   15.78
  -4  -1   8   56.18   13.98
  -4  -1   7  386.78   27.74
  -4  -1   7  381.21   30.43
  -4  -1   5   85.18   13.35
  -4  -1   5   95.86   12.33
  -4  -1   4 1278.74   37.60
  -4  -1   4 1217.27   47.69
  -4  -1   3  919.63   30.15
  -4  -1   3 1009.34   36.92
  -4  -1   2  322.40   17.75
  -4  -1   2  280.27   18.35
  -4  -1   1 1064.09   34.55
  -4  -1   1 1056.54   31.62
  -4  -1   1  992.99   33.00
  -4  -1   0   25.51    5.55
  -4  -1   0   23.35    7.91
  -4  -1   0   25.56    6.42
  -4  -1  -1  382.21   25.78
  -4  -1  -1  397.17   20.98
  -4  -1  -1  375.66   21.18
  -4  -1  -2  415.08   27.89
  -4  -1  -2  391.71   22.94
  -4  -1  -3  354.75   27.96
  -4  -1  -3  353.72   24.76
  -4  -1  -4   65.21   13.71
  -4  -1  -4   70.78   15.60
  -4  -1  -5  182.41   23.77
  -4  -1  -5  215.77   24.70
  -4  -1  -6   33.33   13.43
  -4  -1  -6   14.98    7.79
  -4  -1  -7  104.91   15.41
  -4   0  11   22.31    9.18
  -4   0  10   30.26   13.65
  -4   0   9    1.85   12.29
  -4   0   9    9.25    7.97
  -4   0   8   49.51   16.03
  -4   0   8   45.88   11.79
  -4   0   7   14.23    7.98
  -4   0   7   17.55    8.71
  -4   0   6   85.59   15.95
  -4   0   6   75.46   11.78
  -4   0   5  367.57   21.25
  -4   0   5  351.83   25.64
  -4   0   4   10.22    6.30
  -4   0   4   14.52    5.51
  -4   0   3   12.53    5.22
  -4   0   3    1.42    4.04
  -4   0   2 1255.31   33.04
   4   0  -2 1230.82   64.78
   4   0  -1  180.09   24.11
  -4   0   1  163.02   14.25
  -4   0   1  151.40   11.77
  -4   0   0  245.75   19.18
  -4   0   0  218.38   14.61
  -4   0   0  232.26   15.66
  -4   0  -1   38.50    6.79
  -4   0  -1   24.19    7.13
  -4   0  -2   23.37    5.57
  -4   0  -2   29.04    9.07
  -4   0  -3   14.02    5.48
  -4   0  -3   13.06    9.27
  -4   0  -4  237.83   24.32
  -4   0  -4  184.17   18.90
  -4   0  -5  310.59   27.49
  -4   0  -5  242.91   23.90
  -4   0  -6   90.88   17.76
  -4   0  -7  322.75   23.95
  -4   1  10   64.80   13.44
  -4   1   9  260.47   24.73
  -4   1   9  255.43   26.69
  -4   1   8   85.78   17.44
   4   1  -8   71.37   13.67
  -4   1   8   73.95   14.82
  -4   1   7  352.14   27.74
   4   1  -7  369.69   24.81
  -4   1   7  384.91   29.33
  -4   1   6  148.28   17.43
   4   1  -6  151.51   14.64
  -4   1   6  129.43   17.97
  -4   1   5   60.96    9.76
  -4   1   5   58.78    8.36
   4   1  -5   47.16    7.67
  -4   1   5   64.32   13.80
  -4   1   4 1260.07   36.64
  -4   1   4 1299.76   41.69
  -4   1   4 1365.65   49.88
  -4   1   3  988.38   29.95
  -4   1   3  959.06   32.45
  -4   1   3 1072.59   39.37
  -4   1   2  330.91   16.50
   4   1  -2  260.83   31.42
   4   1  -1  967.03   57.41
  -4   1   1 1064.41   36.45
  -4   1   0   24.64    7.40
  -4   1   0   12.21    4.56
  -4   1   0   11.12    4.55
  -4   1  -1  421.25   26.65
  -4   1  -1  408.54   24.02
  -4   1  -1  449.65   20.57
  -4   1  -2  367.39   27.52
  -4   1  -2  369.57   20.23
  -4   1  -3  515.48   34.11
  -4   1  -3  452.56   24.82
  -4   1  -4   57.98   15.11
  -4   1  -5  197.09   23.44
  -4   1  -6   13.55    9.56
  -4   1  -7  111.88   16.64
  -4   2  11   -6.60    7.46
  -4   2  10   76.98   15.38
  -4   2   9  189.07   24.37
  -4   2   9  194.65   23.81
  -4   2   8  315.16   29.88
   4   2  -8  322.01   26.56
  -4   2   8  330.69   30.55
  -4   2   7  695.53   41.71
   4   2  -7  643.06   33.72
  -4   2   7  659.86   39.17
  -4   2   6   36.86   12.58
   4   2  -6   37.36    7.89
  -4   2   6   25.73    9.29
  -4   2   5  445.88   29.31
  -4   2   5  416.58   28.45
   4   2  -5  462.96   23.56
  -4   2   5  406.97   29.95
  -4   2   4  193.49   16.91
  -4   2   4  196.63   14.75
  -4   2   4  186.36   18.64
  -4   2   4  198.53   20.63
  -4   2   3 1287.19   33.46
  -4   2   3 1256.66   39.21
  -4   2   2  649.38   22.41
  -4   2   2  623.62   25.91
  -4   2   1 1572.71   46.08
  -4   2   1 1603.57   41.26
  -4   2   1 1673.71   40.34
  -4   2   0  990.06   35.74
  -4   2   0 1056.23   32.54
  -4   2  -1  218.09   21.38
  -4   2  -1  226.84   18.07
  -4   2  -1  205.23   15.29
  -4   2  -2  120.72   15.07
  -4   2  -2  110.01   14.93
  -4   2  -2  138.86   12.94
  -4   2  -3  149.77   21.21
  -4   2  -4  170.47   23.18
  -4   2  -5   31.93    9.63
  -4   2  -6   12.62    7.67
  -4   2  -7    1.81    7.63
  -4   3  11   59.26   14.62
  -4   3  10   49.70   13.34
   4   3  -9   55.22   11.51
  -4   3   8  166.11   22.83
   4   3  -8  151.06   18.78
  -4   3   8  146.04   19.49
  -4   3   7  201.94   24.85
   4   3  -7  174.51   18.07
  -4   3   7  166.64   20.50
  -4   3   7  156.72   21.63
  -4   3   6   -1.25    5.40
   4   3  -6   14.24    7.37
  -4   3   6   -8.24    4.49
  -4   3   6   23.09   11.21
  -4   3   5    8.02    5.10
   4   3  -5    7.93    4.01
  -4   3   5   -2.24    8.31
  -4   3   5   11.70    6.61
  -4   3   4   55.40    9.80
  -4   3   4   36.85    8.99
  -4   3   3  358.80   22.67
  -4   3   3  364.79   18.30
  -4   3   3  360.15   22.39
  -4   3   2   21.78    6.27
  -4   3   2   26.39    7.64
  -4   3   1  153.00   15.66
  -4   3   1  192.44   14.82
  -4   3   0  129.01   12.24
  -4   3   0  109.53   14.09
  -4   3   0  142.86   14.13
  -4   3   0  108.33   12.14
  -4   3  -1  304.80   21.46
  -4   3  -1  337.27   20.41
  -4   3  -2  188.12   21.91
  -4   3  -2  169.94   17.70
  -4   3  -2  189.14   16.71
  -4   3  -3  594.60   37.56
  -4   3  -3  575.56   33.80
  -4   3  -4  591.98   40.71
  -4   3  -5  113.30   18.24
  -4   3  -6  257.57   24.29
  -4   3  -7   31.35    9.03
  -4   4  11  102.82   15.19
  -4   4  10   44.04   15.17
   4   4  -9  192.39   22.24
  -4   4   9  184.45   22.53
  -4   4   8  193.82   22.35
   4   4  -8  167.61   20.88
  -4   4   8  170.10   21.97
  -4   4   7  324.30   29.21
  -4   4   7  258.29   25.85
   4   4  -7  301.14   24.86
  -4   4   6   68.22   16.59
   4   4  -6   67.72   10.79
  -4   4   6   63.68   15.00
  -4   4   5 1119.47   48.68
  -4   4   5 1188.86   52.07
   4   4  -5 1175.80   41.33
  -4   4   4  879.94   39.78
  -4   4   4  886.94   40.02
  -4   4   3  692.41   32.91
  -4   4   3  761.48   33.73
  -4   4   2 1348.58   42.53
  -4   4   2 1376.55   42.89
  -4   4   1  790.88   35.63
  -4   4   1  818.58   32.40
  -4   4   0  647.46   28.96
  -4   4   0  612.93   33.47
  -4   4   0  676.94   29.70
  -4   4  -1   98.90   11.67
  -4   4  -1   71.32   14.10
  -4   4  -1   88.88   12.15
  -4   4  -1   85.52   11.31
  -4   4  -2 1098.59   48.95
  -4   4  -2 1045.21   43.94
  -4   4  -2 1163.07   41.82
  -4   4  -3  156.22   22.94
  -4   4  -3  179.40   19.10
  -4   4  -3  172.37   16.86
  -4   4  -4 1043.87   54.00
  -4   4  -4 1032.45   48.02
  -4   4  -5   70.31   17.48
  -4   4  -6  218.99   23.04
  -4   4  -7   11.36    8.33
  -4   5  10   64.46   13.14
  -4   5   9  197.52   22.63
   4   5  -9  243.00   24.89
  -4   5   8  370.04   32.62
   4   5  -8  412.06   31.15
  -4   5   7   16.40   10.44
   4   5  -7   32.64   10.60
  -4   5   7   12.98    6.37
  -4   5   6  382.08   31.85
  -4   5   6  347.74   32.63
   4   5  -6  362.65   25.70
  -4   5   5  272.60   25.16
  -4   5   5  274.94   26.65
  -4   5   4  658.48   37.07
  -4   5   4  675.03   36.75
  -4   5   3   13.04    8.55
  -4   5   3   13.47    5.57
  -4   5   2  387.17   24.54
  -4   5   2  384.73   24.49
  -4   5   1  253.71   21.19
  -4   5   1  252.45   20.15
  -4   5   0  491.60   26.75
  -4   5   0  453.18   30.21
  -4   5   0  507.47   27.24
  -4   5  -1  286.54   20.99
  -4   5  -1  228.69   22.78
  -4   5  -1  268.71   22.18
  -4   5  -1  256.43   21.09
  -4   5  -2  445.06   32.56
  -4   5  -2  438.23   29.86
  -4   5  -2  403.52   25.75
  -4   5  -3   54.11   16.01
  -4   5  -3   58.71   14.65
  -4   5  -3   66.99   12.47
  -4   5  -4  130.68   18.12
  -4   5  -4  121.76   16.59
  -4   5  -5   19.34   12.34
  -4   5  -6  169.98   21.78
  -4   5  -7    8.91    7.66
  -4   6  10  165.13   19.37
   4   6  -9   58.35   12.31
  -4   6   9   60.31   15.41
   4   6  -8  166.05   20.23
  -4   6   8  159.73   23.62
   4   6  -7   10.21    7.75
  -4   6   7    0.21   14.24
  -4   6   6  149.69   19.28
   4   6  -6  161.51   18.84
  -4   6   6  137.91   22.00
  -4   6   5  122.60   15.95
  -4   6   5  123.57   17.82
  -4   6   4   93.57   14.14
  -4   6   4   99.42   14.79
  -4   6   3   66.25   15.34
  -4   6   3   84.17   14.42
  -4   6   2  126.77   18.21
  -4   6   1   35.26    9.09
  -4   6   1   50.78   12.43
  -4   6   1   40.39    9.98
  -4   6   0   92.84   12.58
  -4   6   0   65.98   12.30
  -4   6   0   74.51   12.94
  -4   6  -1  208.33   19.42
  -4   6  -1  166.97   19.84
  -4   6  -1  210.03   18.86
  -4   6  -2   92.54   15.30
  -4   6  -2   89.90   14.82
  -4   6  -2   85.46   13.30
  -4   6  -3  343.48   32.39
  -4   6  -3  303.64   26.06
  -4   6  -3  329.64   25.50
  -4   6  -4   48.13   13.93
  -4   6  -4   46.65   11.41
  -4   6  -5  163.61   21.33
  -4   6  -6    9.87    9.79
   4   7 -10   75.43   16.07
  -4   7  10   42.09   11.80
   4   7  -9   35.77    9.46
  -4   7   9   27.02    8.78
  -4   7   8  305.62   28.65
   4   7  -8  341.20   30.02
  -4   7   7  338.90   31.47
   4   7  -7  357.72   28.69
  -4   7   6  192.88   23.50
   4   7  -6  183.27   19.65
  -4   7   5  301.93   30.53
   4   7  -5  299.79   24.44
  -4   7   4  503.12   34.75
  -4   7   3  907.41   43.74
  -4   7   2  623.71   33.78
  -4   7   1  550.60   33.02
  -4   7   1  552.18   38.37
  -4   7   1  589.44   33.31
  -4   7   0  340.56   25.61
  -4   7   0  314.29   28.02
  -4   7   0  327.09   25.13
  -4   7  -1  348.40   26.05
  -4   7  -1  308.64   28.46
  -4   7  -1  367.87   26.46
  -4   7  -2  245.76   28.14
  -4   7  -2  235.77   22.33
  -4   7  -2  252.39   22.69
  -4   7  -3  733.32   43.82
  -4   7  -3  713.51   39.44
  -4   7  -3  745.12   39.67
  -4   7  -4   35.45   11.64
  -4   7  -4   37.30    9.14
  -4   7  -5  246.28   25.59
  -4   7  -6   59.20   11.93
   4   8  -9   74.15   12.73
  -4   8   9   81.58   15.20
   4   8  -8   27.95    8.50
  -4   8   8   21.91    7.88
   4   8  -7   63.20   15.99
  -4   8   7   49.65   12.60
   4   8  -6  136.94   19.79
  -4   8   6   80.33   16.38
   4   8  -5  156.44   19.12
  -4   8   5  176.69   24.70
  -4   8   4    7.73    8.64
  -4   8   3  187.22   21.70
  -4   8   2   21.17    9.30
  -4   8   2   10.98    6.43
  -4   8   1   51.31   13.94
  -4   8   1   61.50   12.60
  -4   8   0   95.11   14.99
  -4   8   0   89.80   16.25
  -4   8   0  105.19   15.38
  -4   8  -1  135.99   19.35
  -4   8  -1  141.63   17.39
  -4   8  -2   78.16   17.78
  -4   8  -2   62.81   12.08
  -4   8  -2   64.59   14.30
  -4   8  -3   98.23   20.94
  -4   8  -3  119.45   18.23
  -4   8  -3  124.04   17.26
  -4   8  -4   82.32   15.15
  -4   8  -4   57.57   14.11
  -4   8  -5  156.59   22.01
  -4   8  -5  155.71   18.30
  -4   9   9  142.14   17.19
   4   9  -9  143.91   17.89
   4   9  -8    9.69    6.57
  -4   9   8   12.60    8.49
   4   9  -7   98.13   16.00
  -4   9   7   96.62   19.38
   4   9  -6   42.05   11.52
  -4   9   6   72.79   17.98
   4   9  -5   38.28   10.56
  -4   9   5   32.17   12.85
  -4   9   4   64.67   17.61
  -4   9   3   32.52   15.21
  -4   9   3   32.13   14.52
  -4   9   2   30.20   12.22
  -4   9   2   17.19    8.15
  -4   9   1    4.76   10.20
  -4   9   1   20.67   11.29
  -4   9   0   31.67   10.27
  -4   9   0   60.18   13.44
  -4   9   0   63.32   12.46
  -4   9  -1   92.42   16.00
  -4   9  -1  126.92   16.16
  -4   9  -2   59.83   16.58
  -4   9  -2   54.11   11.60
  -4   9  -2   60.40   12.03
  -4   9  -3   24.97    8.01
  -4   9  -3   25.90    9.91
  -4   9  -3   29.48    8.04
  -4   9  -4   94.09   17.75
  -4   9  -4   83.36   15.33
  -4   9  -5   -3.41    3.99
  -4   9  -5   10.96    4.90
   4  10  -8   38.26    9.83
  -4  10   8   33.29   11.03
  -4  10   7   91.75   12.63
   4  10  -7  135.82   17.97
  -4  10   7  128.32   17.63
  -4  10   6   55.46   12.79
   4  10  -6   95.89   17.63
  -4  10   6   57.97   13.75
  -4  10   5  205.10   21.68
  -4  10   5  217.69   27.53
   4  10  -5  255.37   24.32
  -4  10   4  143.40   19.04
  -4  10   4  153.10   22.99
  -4  10   3  117.20   21.44
  -4  10   3  117.12   16.55
  -4  10   2  335.18   31.31
  -4  10   2  335.98   27.58
  -4  10   1  295.38   26.50
  -4  10   1  315.73   30.83
  -4  10   0  530.04   43.97
  -4  10   0  509.99   34.70
  -4  10  -1   36.53   18.50
  -4  10  -1   27.35   11.14
  -4  10  -2  408.08   33.86
  -4  10  -2  447.67   31.18
  -4  10  -2  440.41   30.77
  -4  10  -3   11.04   13.58
  -4  10  -3   33.34    9.03
  -4  10  -4  127.55   18.79
  -4  10  -4  131.58   15.79
  -4  11   7    9.96    4.98
   4  11  -7    6.31    5.12
  -4  11   7    7.88    6.13
  -4  11   6   35.83    8.97
  -4  11   6   40.47    9.54
  -4  11   5   22.02    9.88
   4  11  -5   37.05    9.87
  -4  11   5   36.60   13.15
  -4  11   4  217.81   24.05
  -4  11   4  275.81   29.17
   4  11  -4  273.06   25.84
  -4  11   3  104.81   18.34
  -4  11   3  110.12   17.26
  -4  11   2  197.31   22.24
  -4  11   2  158.19   19.64
  -4  11   1   98.67   17.80
  -4  11   1   86.40   17.66
  -4  11   0  240.66   29.69
  -4  11   0  187.02   20.95
  -4  11  -1  150.85   25.03
  -4  11  -1  151.60   20.62
  -4  11  -2    6.33   14.90
  -4  11  -2   22.07    7.31
  -4  11  -2   17.78    7.21
  -4  11  -3  121.53   17.70
  -4  11  -3  141.16   16.49
  -4  12   6   58.78   11.68
   4  12  -6   84.42   13.32
  -4  12   6   67.35   11.97
  -4  12   5   44.15   11.45
   4  12  -5   67.44   14.41
  -4  12   5   68.49   13.27
  -4  12   4   41.92   11.09
  -4  12   4   51.99   12.88
   4  12  -4   63.12   13.42
  -4  12   3  149.49   18.91
  -4  12   3  153.04   18.76
  -4  12   2   39.19   12.40
  -4  12   2   41.54   10.02
  -4  12   1   -1.20    4.24
  -4  12   0    1.48    5.25
  -4  12  -1  -15.54    8.54
  -4  12  -1    2.13    2.84
  -4  12  -2   30.27   11.02
  -4  12  -2   26.50    8.01
  -4  12  -2   39.50    9.02
  -4  13   5   19.68    7.23
  -4  13   4  146.59   16.70
   4  13  -4  186.52   19.01
  -4  13   3   68.58   15.35
   4  13  -3   90.27   14.48
  -4  13   2  151.47   21.24
  -4  13   1  225.25   23.22
  -4  13   0   75.02   12.06
  -4  13  -1  157.78   18.94
  -4  13  -1  123.14   14.66
  -5 -12   2  201.21   21.57
  -5 -12   1   33.27    8.55
  -5 -12   0  200.58   21.25
  -5 -11   3   56.58   11.67
  -5 -11   2   32.26    8.14
  -5 -11   2   26.21   11.17
  -5 -11   1   61.86   12.19
  -5 -11   1   42.84   11.73
  -5 -11   0  197.59   19.81
  -5 -11   0  196.12   22.38
  -5 -11  -1   75.16   13.01
  -5 -11  -1   81.05   14.95
  -5 -10   5    8.72    9.81
  -5 -10   4   27.10   10.52
  -5 -10   3   59.64   12.01
  -5 -10   3   60.82   10.90
  -5 -10   2   46.13   10.40
  -5 -10   2   48.73   13.98
  -5 -10   2   50.57   11.91
  -5 -10   1   52.22   10.76
  -5 -10   1   40.96   11.37
  -5 -10   0   53.98   15.69
  -5 -10   0   71.62   13.53
  -5 -10  -1  161.27   21.90
  -5 -10  -2   66.89   14.69
  -5  -9   8   43.55   10.43
  -5  -9   5  470.28   29.45
  -5  -9   4   28.93    7.98
  -5  -9   3  738.84   35.83
  -5  -9   3  799.00   42.71
  -5  -9   2   14.90    7.83
  -5  -9   2   26.49    8.51
  -5  -9   2   -0.35    5.63
  -5  -9   1  434.11   28.30
  -5  -9   1  452.32   33.13
  -5  -9   0    6.61    7.41
  -5  -9  -1  212.83   26.76
  -5  -9  -2   74.49   17.96
  -5  -9  -2  109.77   16.60
  -5  -9  -3  127.56   17.12
  -5  -9  -3  108.52   16.33
  -5  -8   9    1.71    7.67
  -5  -8   6  156.00   19.11
  -5  -8   5   26.99    7.31
  -5  -8   4  184.76   19.69
  -5  -8   3  105.10   16.70
  -5  -8   3  113.26   14.86
  -5  -8   2  191.23   20.35
  -5  -8   2  181.24   23.79
  -5  -8   2  190.70   24.03
  -5  -8   1  220.15   21.15
  -5  -8   1  244.86   25.08
  -5  -8   0  261.97   26.52
  -5  -8  -1  287.95   25.65
  -5  -8  -1  270.43   31.05
  -5  -8  -2   18.71   12.28
  -5  -8  -2   28.69    9.45
  -5  -8  -3   52.33   14.56
  -5  -8  -3   67.16   11.64
  -5  -8  -4    8.87    7.13
  -5  -7   9   59.49   13.56
  -5  -7   6   59.83   11.64
  -5  -7   5   60.59   13.08
  -5  -7   4   31.88    8.54
  -5  -7   3   47.03   13.69
  -5  -7   3   41.52    8.93
  -5  -7   2  104.02   14.65
  -5  -7   2   98.49   15.08
  -5  -7   1  141.48   18.02
  -5  -7   0  264.45   23.21
  -5  -7   0  288.61   26.29
  -5  -7  -1  234.57   22.56
  -5  -7  -1  220.05   26.61
  -5  -7  -2  109.79   21.36
  -5  -7  -2  125.08   18.55
  -5  -7  -3  162.72   21.74
  -5  -7  -3  194.41   21.42
  -5  -7  -4   93.95   14.15
  -5  -6  10   58.24   13.47
  -5  -6   9   35.06   10.78
  -5  -6   8  138.00   20.41
  -5  -6   6  767.47   38.16
  -5  -6   5    3.53    9.86
  -5  -6   4  507.72   29.56
  -5  -6   3   56.92   13.33
  -5  -6   3   64.77   11.67
  -5  -6   2  805.71   36.62
  -5  -6   2  804.61   41.13
  -5  -6   1   -0.05    2.85
  -5  -6   0  275.11   23.88
  -5  -6   0  229.43   23.23
  -5  -6  -1  115.03   17.43
  -5  -6  -1  117.23   17.78
  -5  -6  -2  195.40   24.15
  -5  -6  -2  167.45   24.71
  -5  -6  -3  -13.86    6.28
  -5  -6  -3   -3.53    4.84
  -5  -6  -4   27.02   10.39
  -5  -6  -5   23.80    6.86
  -5  -5  10   10.38   10.00
  -5  -5   9   54.97   15.03
  -5  -5   8   15.94    6.37
  -5  -5   8   36.48   13.27
  -5  -5   6   22.90    8.94
  -5  -5   5  205.50   29.58
  -5  -5   5  231.01   21.60
  -5  -5   4   90.53   14.11
  -5  -5   3  458.96   27.43
  -5  -5   3  456.71   29.80
  -5  -5   2  264.81   21.16
  -5  -5   2  278.01   24.08
  -5  -5   1  103.12   14.79
  -5  -5   0  345.48   24.99
  -5  -5   0  325.87   25.88
  -5  -5  -1  142.45   17.12
  -5  -5  -1  124.50   17.50
  -5  -5  -2  150.76   20.75
  -5  -5  -2  189.08   20.45
  -5  -5  -2  170.55   23.08
  -5  -5  -3   90.06   17.86
  -5  -5  -4  114.91   17.92
  -5  -5  -5   44.33    9.40
  -5  -4  10  101.81   16.00
  -5  -4   9   41.37   12.57
  -5  -4   9   28.11    6.95
  -5  -4   8   54.42   16.42
  -5  -4   8   44.70   12.53
  -5  -4   7   -8.01   12.50
  -5  -4   6  162.81   21.02
  -5  -4   6  191.24   19.66
  -5  -4   5   73.21   19.45
  -5  -4   5   76.27   11.66
  -5  -4   4  284.91   21.17
  -5  -4   3  111.84   13.56
  -5  -4   3   77.86   13.75
  -5  -4   2   29.46    6.75
  -5  -4   2   29.62   10.69
  -5  -4   1  139.23   16.84
  -5  -4   0   72.95   13.11
  -5  -4   0   69.32   12.46
  -5  -4   0   74.79   12.31
  -5  -4  -1  151.29   19.44
  -5  -4  -1  146.08   16.68
  -5  -4  -1  147.67   17.08
  -5  -4  -2  740.45   39.95
  -5  -4  -2  786.49   41.08
  -5  -4  -3   76.23   14.96
  -5  -4  -3   81.49   16.01
  -5  -4  -4   25.82   11.89
  -5  -4  -4   19.76    8.09
  -5  -4  -5  100.79   16.27
  -5  -4  -5  127.39   16.14
  -5  -3  10   30.55    9.97
  -5  -3   9  125.69   20.25
  -5  -3   9  142.02   21.48
  -5  -3   8   85.81   16.09
  -5  -3   8   60.38   13.45
  -5  -3   7  209.88   24.50
  -5  -3   7  199.73   25.21
  -5  -3   6   56.36   17.11
  -5  -3   6   64.34   13.53
  -5  -3   5  273.13   21.93
  -5  -3   5  311.61   31.94
  -5  -3   4   15.51    7.50
  -5  -3   4   12.49    8.04
  -5  -3   3  432.46   25.18
  -5  -3   2   46.92    9.82
  -5  -3   2   54.85   10.16
  -5  -3   1  250.19   21.43
  -5  -3   1  204.81   19.61
  -5  -3   0  122.90   15.39
  -5  -3   0  127.59   15.72
  -5  -3   0  105.81   14.09
  -5  -3  -1  149.28   19.55
  -5  -3  -1  162.82   17.96
  -5  -3  -1  155.72   18.02
  -5  -3  -2  104.24   13.99
  -5  -3  -2   71.25   17.98
  -5  -3  -3   10.96    5.08
  -5  -3  -3   13.95   11.50
  -5  -3  -4   33.90   16.73
  -5  -3  -4    8.43   10.92
  -5  -3  -5   22.59   11.14
  -5  -3  -5   27.85    7.52
  -5  -3  -6    4.45    4.63
  -5  -3  -6   -0.04    8.40
  -5  -2  11   36.00   11.22
  -5  -2  10  119.82   16.95
  -5  -2  10   97.15   14.51
  -5  -2   9   19.16   10.48
  -5  -2   9   17.88   11.72
  -5  -2   8  213.93   24.34
  -5  -2   8  255.07   26.97
  -5  -2   7   45.45   11.51
  -5  -2   7   35.37    8.84
  -5  -2   6  751.46   36.75
  -5  -2   6  728.25   42.64
  -5  -2   5  101.72   19.32
  -5  -2   5   77.40   12.28
  -5  -2   4 1075.56   39.43
  -5  -2   4 1065.52   45.20
  -5  -2   3   77.71   12.54
  -5  -2   2  671.27   30.00
  -5  -2   1  334.01   22.92
  -5  -2   1  278.34   21.50
  -5  -2   0  778.13   37.93
  -5  -2   0  755.40   33.17
  -5  -2   0  785.94   35.76
  -5  -2  -1  451.06   30.94
  -5  -2  -1  504.82   28.59
  -5  -2  -1  445.80   26.74
  -5  -2  -2  262.23   24.49
  -5  -2  -2  238.88   21.27
  -5  -2  -3  202.16   24.32
  -5  -2  -3  222.53   23.18
  -5  -2  -4   93.36   14.85
  -5  -2  -4   89.36   16.88
  -5  -2  -5  288.60   25.61
  -5  -2  -5  274.63   25.31
  -5  -2  -6   57.14   11.67
  -5  -1  11   60.69   11.33
  -5  -1  11    9.36    8.32
  -5  -1  10   26.54    7.83
  -5  -1  10   46.90   10.63
  -5  -1   9  140.62   19.36
  -5  -1   9  145.00   19.85
  -5  -1   9  169.51   22.49
  -5  -1   8    3.21    6.79
  -5  -1   8   -8.58   10.09
  -5  -1   8    7.31    6.86
  -5  -1   7  425.54   31.65
  -5  -1   7  450.60   36.45
  -5  -1   7  338.91   30.95
  -5  -1   6   60.63   11.55
  -5  -1   6   53.20   15.69
  -5  -1   5  431.03   26.24
  -5  -1   5  445.10   36.06
  -5  -1   4   40.99    9.17
  -5  -1   4   50.14   10.25
  -5  -1   3  524.44   26.33
  -5  -1   2  115.87   12.97
  -5  -1   1  798.19   34.83
  -5  -1   0  397.66   27.63
  -5  -1   0  399.05   23.46
  -5  -1  -1  287.78   25.30
  -5  -1  -1  275.34   19.99
  -5  -1  -2  347.75   27.34
  -5  -1  -2  379.54   25.65
  -5  -1  -3  192.86   21.62
  -5  -1  -3  184.74   19.01
  -5  -1  -4  234.02   25.98
  -5  -1  -4  218.39   21.80
  -5  -1  -5  157.39   20.38
  -5  -1  -5  172.59   20.12
  -5  -1  -6  102.31   13.83
  -5   0  11   11.57    6.22
  -5   0  10   65.37   12.74
  -5   0  10   57.01   12.29
  -5   0  10   40.55   12.11
  -5   0   9  111.43   20.50
  -5   0   9   85.79   15.41
  -5   0   9   95.55   18.15
  -5   0   8  179.65   25.59
  -5   0   8  173.70   21.61
  -5   0   8  185.98   24.09
  -5   0   7  146.45   21.13
  -5   0   7  104.19   20.85
  -5   0   7  100.29   17.90
  -5   0   6  448.05   32.61
  -5   0   6  527.92   33.67
  -5   0   6  419.68   33.11
  -5   0   5   61.30   10.67
  -5   0   5   69.95   16.64
  -5   0   4  181.92   15.98
  -5   0   4  189.58   21.48
  -5   0   3    5.44    3.02
  -5   0   2  558.05   25.81
  -5   0   1   13.71    7.71
  -5   0   0  180.35   19.57
  -5   0   0  199.24   16.60
  -5   0  -1  257.99   23.98
  -5   0  -1  267.67   19.18
  -5   0  -2  234.20   23.93
  -5   0  -2  275.33   20.78
  -5   0  -3    2.79   10.46
  -5   0  -3   16.52    7.45
  -5   0  -4   17.85   10.59
  -5   0  -5   21.64   11.01
  -5   0  -6    9.70    7.14
  -5   1  11   41.81   10.74
  -5   1  10   13.48   10.04
  -5   1  10   30.94   10.07
  -5   1   9  168.92   22.88
  -5   1   9  174.79   24.06
  -5   1   9  162.01   21.26
  -5   1   8    0.21   11.92
  -5   1   8   11.00   14.14
  -5   1   8   -6.90   10.79
  -5   1   7  357.67   31.78
  -5   1   7  325.98   33.87
  -5   1   7  355.38   29.69
  -5   1   6   58.66   12.11
  -5   1   6   55.62   17.61
  -5   1   6   76.30   14.48
  -5   1   5  463.08   30.60
  -5   1   5  455.68   26.04
  -5   1   5  502.28   30.68
  -5   1   5  445.20   32.97
  -5   1   4   54.01   10.79
  -5   1   4   53.63    9.00
  -5   1   3  468.57   23.29
  -5   1   2  108.45   11.53
  -5   1   1  751.59   34.21
  -5   1   1  693.43   27.61
  -5   1   0  340.23   25.68
  -5   1  -1  272.82   25.97
  -5   1  -1  319.98   19.84
  -5   1  -2  360.97   29.51
  -5   1  -3  241.78   25.88
  -5   1  -4  202.61   25.06
  -5   1  -5  216.06   22.18
  -5   1  -6   80.51   11.85
  -5   2  11   59.10   12.64
  -5   2  10  109.38   18.42
  -5   2   9   16.38   10.19
  -5   2   9   12.25   12.02
  -5   2   8  245.83   30.43
  -5   2   8  223.37   25.06
  -5   2   8  243.34   26.01
  -5   2   7   45.98   11.76
  -5   2   7   47.34   16.47
  -5   2   7   38.95   15.73
  -5   2   6  633.94   39.34
  -5   2   6  726.42   43.48
  -5   2   6  626.63   39.59
  -5   2   5   46.92   10.71
  -5   2   5   64.31   11.27
  -5   2   4  942.79   41.44
  -5   2   4 1006.82   35.27
  -5   2   4 1024.07   40.84
  -5   2   3   98.14   10.54
  -5   2   3   88.32   12.68
  -5   2   2  616.88   25.51
  -5   2   2  639.09   27.96
  -5   2   1  261.10   21.60
  -5   2   0  729.25   38.82
  -5   2   0  747.18   34.90
  -5   2  -1  484.57   33.28
  -5   2  -2  279.53   26.35
  -5   2  -3  220.61   24.90
  -5   2  -4   85.85   16.08
  -5   2  -5  306.42   26.06
  -5   2  -6   44.89   10.72
  -5   3  10   30.73    9.73
  -5   3   9  141.27   18.62
  -5   3   9  118.99   19.98
  -5   3   8   34.00   15.26
   5   3  -8   35.75   10.45
  -5   3   8   49.86   12.72
  -5   3   7  232.12   25.88
  -5   3   7  257.40   29.61
   5   3  -7  283.89   23.15
  -5   3   6   38.83   16.41
   5   3  -6   66.23   10.69
  -5   3   6   44.98   14.27
  -5   3   5  353.96   28.17
  -5   3   5  343.49   27.02
   5   3  -5  367.11   23.58
  -5   3   4   18.04    8.28
  -5   3   4   16.06    5.77
  -5   3   4   13.01    5.22
  -5   3   3  466.42   28.60
  -5   3   3  458.94   26.28
  -5   3   2   68.46   10.50
  -5   3   2   70.19   11.11
  -5   3   1  292.05   21.15
  -5   3   1  245.65   18.65
  -5   3   0  120.89   23.25
  -5   3   0  108.85   14.62
  -5   3   0  118.91   14.16
  -5   3  -1  171.76   21.64
  -5   3  -1  150.29   16.76
  -5   3  -1  160.47   16.22
  -5   3  -2  105.88   18.12
  -5   3  -3   29.41   13.77
  -5   3  -4   26.63   14.73
  -5   3  -5   19.24   10.62
  -5   3  -6   12.21    9.05
  -5   4  10   80.49   13.44
   5   4  -9   22.70    7.99
  -5   4   9    9.72    6.69
  -5   4   8   41.10   14.26
   5   4  -8   53.55   12.46
  -5   4   8   34.46   12.66
  -5   4   7   -6.95   10.19
   5   4  -7    1.41    5.57
  -5   4   7    6.96    7.84
  -5   4   6  130.42   21.11
   5   4  -6  142.46   16.81
  -5   4   6  151.81   24.57
  -5   4   5   54.76   10.73
   5   4  -5   62.53   11.26
  -5   4   5   61.09   14.29
  -5   4   4  242.81   22.63
  -5   4   4  282.75   23.54
  -5   4   3  109.04   14.25
  -5   4   3   96.12   14.07
  -5   4   2   16.78    7.66
  -5   4   1  156.89   15.72
  -5   4   1  142.70   16.52
  -5   4   1  140.42   15.33
  -5   4   0   71.94   11.71
  -5   4   0   63.00   14.06
  -5   4   0   84.01   14.18
  -5   4   0   71.85   10.49
  -5   4  -1  142.97   20.79
  -5   4  -1  122.19   15.87
  -5   4  -1  130.04   14.38
  -5   4  -2  822.44   46.05
  -5   4  -2  833.54   42.86
  -5   4  -2  877.92   38.09
  -5   4  -3   62.15   16.40
  -5   4  -4  -30.90   38.93
  -5   4  -5   94.79   16.35
  -5   5  10   18.01   10.82
   5   5  -9   16.81    7.22
  -5   5   9   29.75   11.90
   5   5  -8   38.45    9.23
  -5   5   8   28.34   13.86
  -5   5   7  404.25   34.26
  -5   5   7  346.60   32.29
   5   5  -7  392.07   29.24
  -5   5   6   26.50    8.28
   5   5  -6   24.56    7.12
  -5   5   6   18.70    8.39
  -5   5   5  214.08   23.96
  -5   5   5  217.32   25.00
  -5   5   4   58.86   11.71
  -5   5   4   82.76   16.65
  -5   5   3  528.82   33.78
  -5   5   3  466.02   29.62
  -5   5   2  282.34   22.19
  -5   5   1   62.86   11.21
  -5   5   1   64.51   12.08
  -5   5   1   49.75    9.84
  -5   5   0  348.73   24.59
  -5   5   0  327.19   31.41
  -5   5   0  321.54   25.31
  -5   5   0  353.61   25.15
  -5   5  -1  117.86   17.19
  -5   5  -1  134.43   16.53
  -5   5  -1  130.13   14.71
  -5   5  -2  181.20   21.43
  -5   5  -2  169.75   19.10
  -5   5  -2  159.18   16.67
  -5   5  -3  121.74   20.68
  -5   5  -3   97.14   14.72
  -5   5  -4  169.40   22.07
  -5   5  -5   72.73   13.93
  -5   6  10   56.95   11.65
   5   6  -9   30.75   10.68
  -5   6   9   32.16    9.17
   5   6  -8  110.20   15.72
  -5   6   8  119.37   18.65
   5   6  -7   69.48   15.49
  -5   6   7   33.73   15.32
  -5   6   6  702.53   42.29
  -5   6   6  765.62   50.16
   5   6  -6  761.31   39.48
  -5   6   5   -7.94    5.63
  -5   6   5  -10.20   10.60
  -5   6   4  521.10   33.53
  -5   6   4  556.73   36.97
  -5   6   3   61.42   13.32
  -5   6   2  850.94   39.71
  -5   6   1    0.97    5.72
  -5   6   1    8.46    6.13
  -5   6   1    3.32    5.29
  -5   6   0  292.31   24.14
  -5   6   0  281.38   30.41
  -5   6   0  286.05   24.23
  -5   6   0  297.52   25.01
  -5   6  -1  143.87   23.05
  -5   6  -1  136.11   17.82
  -5   6  -1  168.26   17.84
  -5   6  -2  181.39   23.22
  -5   6  -2  165.12   18.83
  -5   6  -2  165.98   17.71
  -5   6  -3   11.92    8.82
  -5   6  -3    7.17    6.31
  -5   6  -4    5.31    7.97
  -5   6  -5   21.16    9.91
   5   7  -9   57.62   11.29
  -5   7   9   57.75   12.77
   5   7  -8  105.22   17.72
  -5   7   8  132.28   18.75
   5   7  -7   57.50   11.58
  -5   7   7   76.09   16.12
   5   7  -6   70.46   13.07
  -5   7   6   62.19   17.90
  -5   7   5   39.36   13.49
  -5   7   4   29.35    9.96
  -5   7   3   35.13   13.53
  -5   7   2  115.05   16.25
  -5   7   2  114.87   17.21
  -5   7   1  111.57   16.71
  -5   7   1  110.83   15.55
  -5   7   0  277.04   23.59
  -5   7   0  261.71   28.53
  -5   7   0  252.59   23.37
  -5   7   0  275.94   24.15
  -5   7  -1  207.75   26.35
  -5   7  -1  177.17   19.66
  -5   7  -1  211.01   20.58
  -5   7  -2  104.57   19.14
  -5   7  -2  122.38   17.55
  -5   7  -2  102.18   13.81
  -5   7  -3  189.00   24.15
  -5   7  -3  162.53   18.99
  -5   7  -4  108.48   16.04
   5   8  -9   10.83    9.18
  -5   8   9    9.94    7.35
   5   8  -8   58.32   11.33
  -5   8   8   61.85   13.09
   5   8  -7   19.42   10.39
  -5   8   7   20.11   10.88
   5   8  -6  132.62   18.33
  -5   8   6   98.63   17.29
   5   8  -5   21.62    8.82
  -5   8   5   27.30   13.25
  -5   8   4  139.22   21.58
  -5   8   3  118.28   21.26
  -5   8   3  138.07   19.72
  -5   8   2  221.45   22.91
  -5   8   2  208.15   23.88
  -5   8   1  187.65   22.28
  -5   8   1  180.35   21.35
  -5   8   0  248.49   22.63
  -5   8   0  226.71   31.73
  -5   8   0  239.55   25.31
  -5   8   0  239.85   22.35
  -5   8  -1  274.89   29.95
  -5   8  -1  258.78   24.00
  -5   8  -1  272.28   24.90
  -5   8  -2   29.97    9.11
  -5   8  -2   28.60    9.49
  -5   8  -2    6.50    7.16
  -5   8  -3   53.08   16.47
  -5   8  -3   51.18   12.68
  -5   8  -4    7.22    7.38
   5   9  -8   57.53   11.68
  -5   9   8   48.76   10.17
  -5   9   7  297.36   26.19
   5   9  -7  330.82   27.16
   5   9  -6   84.54   13.38
  -5   9   6   63.22   17.05
  -5   9   5  430.99   33.65
  -5   9   5  480.35   38.17
   5   9  -5  479.23   32.59
  -5   9   4   61.79   15.84
  -5   9   4   38.02   16.10
  -5   9   3  769.07   47.10
  -5   9   3  820.17   44.29
  -5   9   2   27.67   14.14
  -5   9   2   29.07   10.17
  -5   9   1  430.84   32.03
  -5   9   1  447.56   32.21
  -5   9   0    3.26   12.19
  -5   9   0    5.37    9.87
  -5   9  -1  216.00   25.66
  -5   9  -1  199.34   21.36
  -5   9  -1  209.64   20.43
  -5   9  -2  131.18   22.53
  -5   9  -2  166.36   18.75
  -5   9  -2  120.05   16.25
  -5   9  -3  131.21   22.24
  -5   9  -3  149.62   17.37
  -5  10   7   -0.05    1.21
   5  10  -7    7.48    5.71
  -5  10   7    3.37    5.60
  -5  10   6    8.01    8.54
   5  10  -6   19.90    7.43
  -5  10   6    8.84    9.06
  -5  10   5   -2.61    7.05
   5  10  -5    0.67    6.99
  -5  10   5   11.63    7.08
  -5  10   4   37.55   13.58
  -5  10   4   26.68    9.45
  -5  10   3   61.39   16.29
  -5  10   3   56.90   13.81
  -5  10   2   49.99   12.95
  -5  10   2   37.87   11.95
  -5  10   1   52.31   13.36
  -5  10   1   59.84   14.80
  -5  10   0   54.37   17.36
  -5  10   0   56.83   10.96
  -5  10  -1  110.54   21.22
  -5  10  -1  143.40   18.49
  -5  10  -1  135.59   16.04
  -5  10  -2   67.24   13.28
  -5  10  -2   69.71   13.71
  -5  11   6   56.60   10.18
  -5  11   6   77.80   15.71
  -5  11   5   38.43   10.00
   5  11  -5   28.11    9.55
  -5  11   5   27.69    8.31
  -5  11   4   15.21    9.95
  -5  11   4   42.24   16.42
   5  11  -4   28.14    7.59
  -5  11   3   41.77   14.67
  -5  11   3   47.68   15.48
  -5  11   2   11.82    7.18
  -5  11   2   44.15   15.52
  -5  11   1   32.22   11.60
  -5  11   0  186.95   19.89
  -5  11   0  143.56   18.07
  -5  11  -1   49.99   10.22
  -5  11  -1   63.50   12.41
  -5  12   5    1.94    3.67
  -5  12   5    8.72    6.84
   5  12  -5   19.32    9.81
  -5  12   4  264.53   25.15
   5  12  -4  309.45   24.30
  -5  12   3   54.48   13.66
  -5  12   3   77.81   13.13
  -5  12   2  218.51   22.07
  -5  12   1   20.55   10.29
  -5  12   1   15.10    6.00
  -5  12   0  162.36   17.66
  -5  12   0  181.06   18.32
  -6 -10   5  116.45   14.15
  -6 -10   4   39.67    8.03
  -6 -10   3   70.36   11.07
  -6 -10   2  107.22   13.98
  -6 -10   1   24.74    7.59
  -6 -10   1   20.22    8.55
  -6 -10   0   16.62    6.64
  -6 -10   0    9.41   10.82
  -6  -9   5  117.35   15.67
  -6  -9   4   80.61   12.16
  -6  -9   3  223.14   20.86
  -6  -9   2   43.64   11.66
  -6  -9   2   28.87    8.36
  -6  -9   1  244.34   21.37
  -6  -9   1  214.39   23.61
  -6  -9   0    9.09    7.68
  -6  -9   0   14.83   12.09
  -6  -9  -1  119.46   16.85
  -6  -9  -1   77.64   15.19
  -6  -8   6   -1.61    3.12
  -6  -8   5   33.92    7.95
  -6  -8   4   47.10   10.83
  -6  -8   3    2.18    3.59
  -6  -8   2   73.33   12.82
  -6  -8   2   65.86   16.81
  -6  -8   1   18.84    6.61
  -6  -8   1   29.26   12.32
  -6  -8   0   75.98   12.82
  -6  -8   0   78.25   14.52
  -6  -8  -1    5.98    9.98
  -6  -8  -2  106.33   16.00
  -6  -7   8   82.43   13.20
  -6  -7   6  257.29   22.70
  -6  -7   5  261.03   23.55
  -6  -7   4  140.59   16.08
  -6  -7   3  217.83   20.08
  -6  -7   2  253.85   22.67
  -6  -7   2  256.44   26.68
  -6  -7   1  166.92   19.99
  -6  -7   1  147.47   19.98
  -6  -7   0   56.31   14.08
  -6  -7   0   38.91   10.41
  -6  -7  -1   35.73   13.31
  -6  -7  -2   61.99   14.27
  -6  -6   9   -6.55    4.89
  -6  -6   8   32.02   11.93
  -6  -6   8   20.92   11.27
  -6  -6   6   49.49   12.63
  -6  -6   5  101.47   16.74
  -6  -6   4   66.52   13.20
  -6  -6   3   26.41    7.46
  -6  -6   2  130.27   16.96
  -6  -6   2  145.00   18.73
  -6  -6   1   35.95   12.35
  -6  -6   1   30.35   11.46
  -6  -6   0  358.17   29.77
  -6  -6  -1   45.88   12.62
  -6  -6  -3    1.26    8.74
  -6  -5   9   33.73    9.77
  -6  -5   9   12.52    9.88
  -6  -5   8   24.92   10.04
  -6  -5   8   46.58   14.89
  -6  -5   7  -12.51   12.83
  -6  -5   6   68.77   12.96
  -6  -5   5   13.03    6.80
  -6  -5   4  137.18   17.32
  -6  -5   3  180.41   19.55
  -6  -5   2   34.78    9.87
  -6  -5   1   88.23   15.33
  -6  -5   1   78.69   14.29
  -6  -5   0   83.42   15.45
  -6  -5  -1  226.39   24.50
  -6  -5  -2   41.53   12.72
  -6  -5  -3  204.03   22.75
  -6  -4   9   55.69   10.97
  -6  -4   9   30.57   12.05
  -6  -4   8  365.35   30.78
  -6  -4   8  417.05   32.85
  -6  -4   7   57.80   19.53
  -6  -4   6  310.67   27.81
  -6  -4   6  319.25   32.91
  -6  -4   5  198.43   21.09
  -6  -4   4  259.73   22.23
  -6  -4   3  350.68   25.94
  -6  -4   2  311.12   24.34
  -6  -4   1  153.09   17.76
  -6  -4   0  218.40   22.35
  -6  -4  -1  128.87   16.73
  -6  -4  -2  186.67   20.89
  -6  -4  -3   17.10    9.52
  -6  -4  -4   30.23   11.24
  -6  -3  10   -1.15    5.93
  -6  -3  10    4.90    4.52
  -6  -3   9   16.54    8.22
  -6  -3   9   36.61    8.72
  -6  -3   8   52.56   12.99
  -6  -3   8   52.23   11.40
  -6  -3   7   74.44   14.34
  -6  -3   7   67.95   16.79
  -6  -3   6   26.23    8.99
  -6  -3   6   18.29   14.22
  -6  -3   5   16.78   12.68
  -6  -3   4  193.21   19.70
  -6  -3   3   52.16   10.98
  -6  -3   2   73.58   12.94
  -6  -3   1  305.24   23.30
  -6  -3   0  131.05   18.11
  -6  -3  -1  161.16   20.46
  -6  -3  -2   75.02   14.17
  -6  -3  -2   73.77   14.21
  -6  -3  -3  284.50   24.23
  -6  -3  -3  275.77   25.32
  -6  -3  -4   11.32    8.16
  -6  -3  -4   11.94    6.64
  -6  -2  10   51.82   11.44
  -6  -2  10   32.89    8.17
  -6  -2   9   44.27   13.23
  -6  -2   9   31.41   14.11
  -6  -2   8   89.05   16.25
  -6  -2   8   50.46   15.53
  -6  -2   7  186.51   26.02
  -6  -2   7  139.89   23.18
  -6  -2   6  154.08   17.90
  -6  -2   6  130.40   21.94
  -6  -2   5  174.88   19.23
  -6  -2   5  221.85   22.80
  -6  -2   4  403.97   26.86
  -6  -2   3   60.04   11.10
  -6  -2   2  402.22   26.01
  -6  -2   1  450.21   27.95
  -6  -2   1  423.98   26.09
  -6  -2   0  180.07   21.54
  -6  -2  -1   36.97   11.74
  -6  -2  -2  205.56   23.19
  -6  -2  -2  230.71   21.13
  -6  -2  -3   -3.30    5.11
  -6  -2  -4  113.09   14.66
  -6  -1  10   11.95    7.11
  -6  -1   9  143.75   24.31
  -6  -1   9  141.73   18.98
  -6  -1   8   38.70   12.40
  -6  -1   8   50.12   11.22
  -6  -1   7  403.54   32.42
  -6  -1   7  370.19   32.71
  -6  -1   6   83.22   14.48
  -6  -1   6   99.03   16.77
  -6  -1   6   86.37   16.69
  -6  -1   5   48.23   12.85
  -6  -1   4  246.01   20.84
  -6  -1   3  428.73   26.15
  -6  -1   2  160.67   17.28
  -6  -1   1  374.86   24.65
  -6  -1   0   19.13    7.29
  -6  -1  -1  150.31   18.87
  -6  -1  -2   33.68    9.93
  -6  -1  -3  250.96   22.96
  -6  -1  -4   15.98    9.22
  -6   0  10    3.34    7.69
  -6   0   9   18.40    8.93
  -6   0   8   68.35   17.72
  -6   0   8   65.64   16.51
  -6   0   7   14.31    6.76
  -6   0   7   -8.90    7.37
  -6   0   6   69.26   14.16
  -6   0   5  951.48   40.47
  -6   0   4  352.83   24.18
  -6   0   3  206.14   17.98
  -6   0   2   27.46    6.95
  -6   0   1   12.69    6.36
  -6   0   0  326.94   28.63
  -6   0   0  296.76   20.99
  -6   0  -1  271.00   25.91
  -6   0  -2   69.53   13.05
  -6   0  -3    9.41   10.79
  -6   0  -4   45.59    9.88
  -6   1  10    2.35    8.55
  -6   1   9  209.89   23.26
  -6   1   9  196.11   24.11
  -6   1   8   35.73   11.85
  -6   1   8   -4.47    6.54
  -6   1   7  330.17   32.43
  -6   1   6   87.08   19.13
  -6   1   5   55.75   12.03
  -6   1   5   76.97   12.16
  -6   1   4  238.61   22.98
  -6   1   4  253.35   19.67
  -6   1   3  394.89   24.27
  -6   1   2  199.42   16.96
  -6   1   1  376.31   22.44
  -6   1   0   13.15    7.96
  -6   1  -1  125.07   19.78
  -6   1  -2   39.40   11.66
  -6   1  -3  288.54   25.46
  -6   1  -4   17.60    8.12
  -6   2  10   24.60    9.05
  -6   2   9   38.76   10.81
  -6   2   9   60.28   17.50
  -6   2   8   92.47   19.17
  -6   2   8   75.82   16.77
  -6   2   7  150.72   23.61
  -6   2   7  178.69   26.65
  -6   2   6   98.15   18.64
  -6   2   6  115.31   16.36
  -6   2   5  205.55   24.64
  -6   2   4  311.35   26.42
  -6   2   4  379.04   23.59
  -6   2   3   52.74   13.06
  -6   2  -1   62.99   12.02
  -6   2  -3    1.02    7.19
  -6   2  -4  113.74   17.07
  -6   3  10    0.05    4.79
  -6   3   9   24.35    9.83
  -6   3   9   22.41   10.28
  -6   3   8   50.28   14.25
  -6   3   8   29.25   10.12
  -6   3   7   90.36   16.44
  -6   3   7   78.75   17.90
  -6   3   6   20.18    7.48
  -6   3   6    1.49    7.79
  -6   3   5   -1.78    5.88
  -6   3   5    4.74    7.95
  -6   3   4  234.99   22.97
  -6   3   4  178.59   18.46
  -6   3   3   59.94   15.06
  -6   3   0  118.68   17.12
  -6   3  -1  142.17   20.38
  -6   3  -2   78.55   15.39
  -6   3  -3  333.84   26.84
  -6   3  -4   10.84    8.77
  -6   4   9   32.53    9.61
  -6   4   8  377.19   31.56
  -6   4   8  331.13   31.02
  -6   4   7   58.31   13.79
  -6   4   7   68.16   15.80
  -6   4   6  336.22   32.92
  -6   4   6  340.19   30.42
  -6   4   5  155.01   22.00
  -6   4   5  207.48   20.93
  -6   4   4  244.15   23.84
  -6   4   4  252.96   23.06
  -6   4   3  330.57   24.17
  -6   4   2  382.46   26.04
  -6   4   2  342.12   23.78
  -6   4  -1   71.07   13.76
  -6   4  -2  159.61   19.64
  -6   4  -3   21.82    8.51
  -6   5   9   25.86    8.90
  -6   5   8   20.74   12.26
  -6   5   7    0.77    9.85
   6   5  -7   12.03   10.62
  -6   5   7    5.71   12.53
  -6   5   6   52.14   14.37
   6   5  -6   82.31   12.07
  -6   5   6   83.42   15.96
  -6   5   5   18.62   10.63
   6   5  -5    9.55    8.02
  -6   5   5   14.84    9.74
  -6   5   4  163.17   25.18
  -6   5   4  138.97   17.29
  -6   5   3  167.69   18.43
  -6   5   2   42.13   12.64
  -6   5   2   24.46    8.59
  -6   5   1   92.12   14.72
  -6   5   1   99.00   14.30
  -6   5   0   65.55   14.53
  -6   5   0   62.77   12.63
  -6   5  -1  168.28   24.89
  -6   5  -2   33.81   10.69
  -6   5  -3  175.93   20.33
  -6   6   9   41.58   11.48
   6   6  -8    0.67    6.12
  -6   6   8   30.95   10.12
   6   6  -7   23.92   10.38
  -6   6   7    6.75   16.51
   6   6  -6   54.48   13.89
  -6   6   6   73.30   17.24
  -6   6   5   86.26   13.64
   6   6  -5   84.43   14.21
  -6   6   5   68.13   14.84
  -6   6   4   74.65   14.52
  -6   6   3   37.38   10.37
  -6   6   3    9.06    4.57
  -6   6   2  109.33   16.36
  -6   6   2  159.91   20.45
  -6   6   1   29.26    7.76
  -6   6   1   36.56   13.09
  -6   6   1   38.88    9.71
  -6   6   0  483.12   33.10
  -6   6   0  484.61   29.03
  -6   6  -1   57.89   16.90
  -6   6  -1   39.05   10.24
  -6   6  -1   58.59   10.01
  -6   6  -2  317.60   27.38
  -6   6  -3    7.56   11.29
   6   7  -8   74.73   12.65
  -6   7   8   84.07   14.33
   6   7  -7  124.82   17.48
  -6   7   7  110.00   20.31
  -6   7   6  277.70   31.36
   6   7  -6  284.47   23.88
  -6   7   5  202.64   23.31
   6   7  -5  267.84   23.16
  -6   7   4  166.70   23.03
  -6   7   4  153.64   19.47
  -6   7   3  126.40   17.49
  -6   7   3  180.82   20.85
  -6   7   2  211.73   21.31
  -6   7   2  196.66   20.26
  -6   7   1  162.02   17.22
  -6   7   1  126.15   21.49
  -6   7   1  133.79   17.57
  -6   7   0   62.00   12.85
  -6   7   0   55.50   10.69
  -6   7  -1   49.59   11.79
  -6   7  -1   28.98    7.26
  -6   7  -2   70.02   15.22
   6   8  -8   30.33   10.68
  -6   8   8   19.75    7.38
   6   8  -7   38.62    8.51
  -6   8   7   33.05    9.22
   6   8  -6    4.33    6.76
  -6   8   6   14.00   10.15
  -6   8   5   34.54    9.76
   6   8  -5   44.87   13.43
  -6   8   5   42.34   10.33
  -6   8   4   35.11   12.67
  -6   8   4   26.45    8.27
  -6   8   3   11.36    7.84
  -6   8   3   -6.91    6.93
  -6   8   2   26.94   11.28
  -6   8   2   52.34   12.69
  -6   8   1   31.99    8.92
  -6   8   1   34.28   11.69
  -6   8   1   24.50    8.18
  -6   8   0   49.34   13.87
  -6   8   0   44.11   11.68
  -6   8  -1   24.85    8.64
  -6   8  -1   15.58    9.20
  -6   8  -2  117.62   15.91
  -6   9   7   44.22   12.20
   6   9  -7   73.86   12.41
  -6   9   7   61.54   13.41
  -6   9   6   28.50    8.98
   6   9  -6   35.16    8.23
  -6   9   6   27.62   12.81
  -6   9   5  106.80   17.00
   6   9  -5  126.18   16.37
  -6   9   5  122.60   17.36
  -6   9   4   73.52   14.80
  -6   9   4   94.37   16.85
  -6   9   3  230.05   25.91
  -6   9   3  241.89   25.80
  -6   9   2   59.82   12.85
  -6   9   2   71.25   15.27
  -6   9   1  221.96   23.77
  -6   9   1  220.29   22.66
  -6   9   0   -8.20   11.01
  -6   9   0   -2.34    7.40
  -6   9  -1  116.26   16.31
  -6   9  -1  121.42   16.41
  -6  10   5   77.59   12.74
  -6  10   5  123.18   21.89
   6  10  -5  124.60   14.69
  -6  10   4   30.65   10.02
  -6  10   4   30.22   11.88
   6  10  -4   54.48   10.87
  -6  10   3   70.81   15.68
  -6  10   3   61.96   11.91
  -6  10   2   85.46   14.15
  -6  10   1   35.48   15.16
  -6  10   1   17.70    8.61
  -6  10   0    0.05   13.12
  -6  10   0   -9.68    7.71
  -7  -8   5   38.63    9.09
  -7  -8   4   -3.85    4.94
  -7  -8   3    5.83    5.43
  -7  -8   2   54.16   10.23
  -7  -7   6   14.69    7.07
  -7  -7   5  151.64   16.03
  -7  -7   4   23.04   10.14
  -7  -7   3  515.95   30.42
  -7  -7   2  132.26   15.50
  -7  -7   1  245.98   21.19
  -7  -7   0  138.40   16.44
  -7  -6   7   39.84    9.97
  -7  -6   6   21.31    6.01
  -7  -6   5   47.36    9.12
  -7  -6   4   22.45    8.70
  -7  -6   3   17.58    8.36
  -7  -6   2   46.99   11.55
  -7  -6   1   13.32    6.34
  -7  -6   0   -4.45    5.15
  -7  -5   8  152.35   19.65
  -7  -5   7   27.98   10.88
  -7  -5   6    8.35    9.18
  -7  -5   5   73.64   12.62
  -7  -5   4   24.22    6.64
  -7  -5   3   29.93    9.80
  -7  -5   2   23.96    9.84
  -7  -5   1   23.35    8.17
  -7  -5   0   69.43   11.71
  -7  -5  -1   40.09    8.74
  -7  -4   8  168.81   21.09
  -7  -4   7   10.27    6.44
  -7  -4   6  425.85   28.84
  -7  -4   5   23.02   11.38
  -7  -4   4  363.95   25.87
  -7  -4   3  130.84   15.77
  -7  -4   2  627.41   34.17
  -7  -4   1  101.57   14.36
  -7  -4   0  137.51   15.99
  -7  -4  -1   93.87   14.69
  -7  -3   8   38.87   10.69
  -7  -3   7  143.10   19.75
  -7  -3   6   62.88   14.28
  -7  -3   5   40.44   11.66
  -7  -3   4   29.07   10.66
  -7  -3   3   91.14   15.49
  -7  -3   2   31.04    9.36
  -7  -3   1   59.33   10.89
  -7  -3   0    9.65    5.43
  -7  -3  -1   -5.32    6.63
  -7  -3  -2   26.55    8.05
  -7  -2   9   35.43   11.09
  -7  -2   8   60.65   11.98
  -7  -2   7  101.16   16.44
  -7  -2   6  176.44   21.89
  -7  -2   6  143.78   16.41
  -7  -2   5   49.16   12.06
  -7  -2   4   36.94    9.75
  -7  -2   3   67.74   12.62
  -7  -2   2  155.52   16.82
  -7  -2   1   98.47   14.35
  -7  -2   0  116.11   14.13
  -7  -2  -1  136.27   15.68
  -7  -1   9   21.80    7.76
  -7  -1   8   42.65   10.04
  -7  -1   7   95.33   20.96
  -7  -1   6   41.28   14.22
  -7  -1   5  122.28   18.29
  -7  -1   5   98.27   13.52
  -7  -1   4    8.16    8.82
  -7  -1   3  294.97   22.05
  -7  -1   2   49.12   12.37
  -7  -1   1  148.32   15.97
  -7  -1   0  100.79   13.75
  -7  -1  -1  169.39   22.83
  -7  -1  -2   91.45   12.98
  -7   0   9   82.87   16.37
  -7   0   8    0.76    8.71
  -7   0   7   18.90    8.80
  -7   0   6   61.70   12.01
  -7   0   5  175.44   20.61
  -7   0   5  166.13   18.24
  -7   0   4   69.73   12.67
  -7   0   4   72.74   13.95
  -7   0   3    8.88    6.58
  -7   0   3   15.12    6.41
  -7   0   2   48.78    9.29
  -7   0  -1   19.54    8.37
  -7   0  -2    2.34    6.24
  -7   1   9   59.84   14.78
  -7   1   8   36.93   13.03
  -7   1   7  124.44   17.44
  -7   1   6   38.41   13.98
  -7   1   5  124.22   18.04
  -7   1   4    0.53    9.72
  -7   1   4    6.56    7.47
  -7   1   3  337.74   27.58
  -7   1  -1  159.98   21.59
  -7   1  -2   93.45   17.84
  -7   2   9   41.35   10.81
  -7   2   8   68.89   18.23
  -7   2   7  100.12   15.99
  -7   2   6  128.70   18.29
  -7   2   5   44.37   10.78
  -7   2   4   17.39    7.65
  -7   2  -2   11.67   12.67
  -7   3   8   35.21   10.20
  -7   3   7  124.94   17.96
  -7   3   6   77.73   14.18
  -7   3   5   59.84   12.90
  -7   3  -2   -9.68    4.46
  -7   4   8  141.10   16.92
  -7   4   7   27.21    9.58
  -7   4   6  410.53   31.00
  -7   4   5   49.80   12.17
  -7   5   7   42.44   12.65
  -7   5   6   -0.42   10.75
  -7   5   6   18.30   10.60
  -7   5   4   24.56   12.10
  -7   5   3   27.41    8.29
  -7   6   7   12.39    8.18
  -7   6   6   13.10   12.73
  -7   6   5   65.22   13.48
  -7   6   5   73.43   22.07
  -7   6   4   24.03   10.20
  -7   6   4   14.06   11.59
  -7   6   3    1.97    5.25
  -7   7   6    7.80    9.76
  -7   7   6   -4.85    7.42
  -7   7   5   76.69   14.23
  -7   7   5  102.90   18.46
  -7   7   4   23.62    8.02
  -7   7   4   22.81    8.43
   7   7  -4   20.77    7.79
  -7   7   3  363.71   26.46
  -7   7   3  496.46   29.03
  -7   7   2  111.41   13.61
  -7   8   5   26.91   12.44
  -7   8   5   27.90    9.63
  -7   8   4    8.12    6.32
  -7   8   4   10.27    4.33
  -7   8   3    6.32    7.16
  -7   8   3   -8.78    7.76
  -7   8   2   68.30   10.79
  -8  -4   5   35.23    8.49
  -8  -4   5   43.08    8.08
  -8  -4   4   71.41   10.31
  -8  -4   3   32.25    7.16
  -8  -3   6   71.54   11.57
  -8  -3   5   23.47    7.37
  -8  -3   5   26.26    8.05
  -8  -3   4  107.36   15.14
  -8  -3   4  102.46   14.98
  -8  -3   3   -3.16    6.64
  -8  -3   2   74.75   12.21
  -8  -2   6  158.28   18.02
  -8  -2   5  116.52   15.69
  -8  -2   5  110.15   13.29
  -8  -2   4   32.08    9.62
  -8  -2   4   25.55    9.66
  -8  -2   3  146.43   15.56
  -8  -2   2   16.07    7.50
  -8  -1   6   25.17    8.98
  -8  -1   5   51.22   10.60
  -8  -1   4   93.40   13.55
  -8  -1   4   94.27   13.85
  -8   0   6    7.98    4.30
  -8   0   5  237.22   22.45
  -8   1   6   32.74    8.76
  -8   1   5   70.12   12.71
  -8   2   6  165.56   19.55
   0   0   0    0.00    0.00


TITL CaDGalBr_new in P2(1)
REM P2(1) (#4 in standard setting)
CELL 1.54184   7.502198  14.225922  10.451720  90.0000 109.9312  90.0000
ZERR    2.00   0.000434   0.000601   0.000628   0.0000   0.0063   0.0000
LATT -1
SYMM -x, y+1/2,-z
SFAC C H O Ca Br
UNIT 24.00 54.00 24.00 2.00 4.00
TREF
HKLF 4
END
_computing_structure_solution     'SHELXT 2018/2 (Sheldrick, 2018)'
;
_shelx_hkl_checksum                11740
_olex2_submission_original_sample_id  CaDGalBr
_olex2_submission_special_instructions  'No special instructions were received'
_oxdiff_exptl_absorpt_empirical_details
;
Empirical correction (ABSPACK) includes:
- Absorption correction using spherical harmonics
- Frame scaling
;
_oxdiff_exptl_absorpt_empirical_full_max  1.199
_oxdiff_exptl_absorpt_empirical_full_min  0.793
#===END

data_CaDgalI_new
_audit_creation_date               2021-02-15
_audit_creation_method
;
Olex2 1.3
(compiled 2020.11.12 svn.r5f609507 for OlexSys, GUI svn.r6257)
;
_shelx_SHELXL_version_number       '2018/3'
_audit_contact_author_address      'via P. Giuria 7, 10125 TORINO, Italy'
_audit_contact_author_email        domenica.marabello@unito.it
_audit_contact_author_name         'Domenica Marabello'
_audit_contact_author_phone        ++390116707505
_publ_contact_author_id_orcid      0000-0002-9648-7735
_publ_section_references
;
Dolomanov, O.V., Bourhis, L.J., Gildea, R.J, Howard, J.A.K. & Puschmann, H.
 (2009), J. Appl. Cryst. 42, 339-341.

Sheldrick, G.M. (2015). Acta Cryst. A71, 3-8.

Sheldrick, G.M. (2015). Acta Cryst. C71, 3-8.
;
_chemical_name_common              ?
_chemical_name_systematic          ?
_chemical_formula_moiety           '2(I), C12 H28 Ca O12'
_chemical_formula_sum              'C12 H28 Ca I2 O12'
_chemical_formula_weight           658.22
_chemical_absolute_configuration   ?
_chemical_melting_point            ?
_chemical_oxdiff_formula           Ca(C6H10O5)I2(H2O)2
loop_
  _atom_type_symbol
  _atom_type_description
  _atom_type_scat_dispersion_real
  _atom_type_scat_dispersion_imag
  _atom_type_scat_source
 'C' 'C' 0.0181 0.0091 'International Tables Vol C Tables 4.2.6.8 and 6.1.1.4'
 'H' 'H' 0.0000 0.0000 'International Tables Vol C Tables 4.2.6.8 and 6.1.1.4'
 'O' 'O' 0.0492 0.0322 'International Tables Vol C Tables 4.2.6.8 and 6.1.1.4'
 'Ca' 'Ca' 0.3641 1.2855 'International Tables Vol C Tables 4.2.6.8 and 6.1.1.4'
 'I' 'I' -0.3257 6.8362 'International Tables Vol C Tables 4.2.6.8 and 6.1.1.4'

_shelx_space_group_comment
;
The symmetry employed for this shelxl refinement is uniquely defined
by the following loop, which should always be used as a source of
symmetry information in preference to the above space-group names.
They are only intended as comments.
;
_space_group_crystal_system        'monoclinic'
_space_group_IT_number             4
_space_group_name_H-M_alt          'P 1 21 1'
_space_group_name_Hall             'P 2yb'
loop_
  _space_group_symop_operation_xyz
 'x, y, z'
 '-x, y+1/2, -z'

_cell_length_a                     7.6384(3)
_cell_length_b                     14.4621(4)
_cell_length_c                     10.7490(3)
_cell_angle_alpha                  90
_cell_angle_beta                   109.233(4)
_cell_angle_gamma                  90
_cell_volume                       1121.14(6)
_cell_formula_units_Z              2
_cell_measurement_reflns_used      6384
_cell_measurement_temperature      293(2)
_cell_measurement_theta_max        66.8760
_cell_measurement_theta_min        4.3350
_shelx_estimated_absorpt_T_max     ?
_shelx_estimated_absorpt_T_min     ?
_exptl_absorpt_coefficient_mu      24.519
_exptl_absorpt_correction_T_max    0.337
_exptl_absorpt_correction_T_min    0.091
_exptl_absorpt_correction_type     gaussian
_exptl_absorpt_process_details
;
CrysAlisPro 1.171.40.67a (Rigaku Oxford Diffraction, 2019)
Numerical absorption correction based on gaussian integration over
   a multifaceted crystal model
Empirical absorption correction using spherical harmonics,
 implemented in SCALE3 ABSPACK scaling algorithm.
;
_exptl_absorpt_special_details     ?
_exptl_crystal_colour              colourless
_exptl_crystal_colour_primary      colourless
_exptl_crystal_density_diffrn      1.950
_exptl_crystal_density_meas        ?
_exptl_crystal_density_method      ?
_exptl_crystal_description         prism
_exptl_crystal_F_000               644
loop_
  _exptl_crystal_face_index_h
  _exptl_crystal_face_index_k
  _exptl_crystal_face_index_l
  _exptl_crystal_face_perp_dist
 0 7 5 0.0499
 4 5 0 0.1135
 -1 4 6 0.0691
 -3 -6 -1 0.0584
 0 9 0 0.0589
 -3 8 1 0.0737
 0 -6 5 0.0564
 -1 6 -5 0.0311
 1 -8 2 0.0262
 -4 3 -2 0.0804
 3 -3 3 0.0791
 4 -3 -5 0.0886
 -2 -7 -3 0.0489
 0 -7 -5 0.0366

_exptl_crystal_size_max            0.253
_exptl_crystal_size_mid            0.107
_exptl_crystal_size_min            0.081
loop_
  _exptl_oxdiff_crystal_face_indexfrac_h
  _exptl_oxdiff_crystal_face_indexfrac_k
  _exptl_oxdiff_crystal_face_indexfrac_l
  _exptl_oxdiff_crystal_face_x
  _exptl_oxdiff_crystal_face_y
  _exptl_oxdiff_crystal_face_z
 -0.0028 6.9979 5.0052 -1.0016 0.2713 -0.2373
 4.0015 5.0012 0.0009 -0.3635 0.0950 -0.9349
 -1.0035 3.9983 6.0044 -0.8398 0.4703 0.0521
 -3.0005 -6.0001 -1.0021 0.5462 -0.0801 0.7765
 -0.0008 8.9966 0.0046 -0.7751 -0.4813 -0.2947
 -3.0026 7.9948 1.0056 -0.8191 -0.5705 0.3148
 -0.0017 -5.9972 4.9986 0.1180 0.9665 0.1884
 -0.9988 5.9965 -4.9982 -0.1348 -1.0571 0.0044
 1.0003 -7.9960 1.9962 0.5463 0.7767 0.0660
 -4.0013 2.9956 -1.9975 -0.1660 -0.7811 0.6761
 3.0004 -2.9963 2.9982 0.0695 0.8196 -0.4849
 4.0044 -2.9963 -5.0048 0.7242 -0.1228 -0.6648
 -1.9990 -6.9992 -3.0037 0.8086 -0.1942 0.6196
 0.0028 -6.9979 -5.0052 1.0016 -0.2713 0.2373

_exptl_transmission_factor_max     ?
_exptl_transmission_factor_min     ?
_diffrn_reflns_av_R_equivalents    0.0434
_diffrn_reflns_av_unetI/netI       0.0439
_diffrn_reflns_Laue_measured_fraction_full  0.993
_diffrn_reflns_Laue_measured_fraction_max  0.993
_diffrn_reflns_limit_h_max         7
_diffrn_reflns_limit_h_min         -8
_diffrn_reflns_limit_k_max         17
_diffrn_reflns_limit_k_min         -17
_diffrn_reflns_limit_l_max         12
_diffrn_reflns_limit_l_min         -11
_diffrn_reflns_number              11076
_diffrn_reflns_point_group_measured_fraction_full  0.938
_diffrn_reflns_point_group_measured_fraction_max  0.938
_diffrn_reflns_theta_full          66.914
_diffrn_reflns_theta_max           66.914
_diffrn_reflns_theta_min           4.356
_diffrn_ambient_temperature        293(2)
_diffrn_detector                   'CCD plate'
_diffrn_detector_area_resol_mean   5.1990
_diffrn_detector_type              AtlasS2
_diffrn_measured_fraction_theta_full  0.993
_diffrn_measured_fraction_theta_max  0.993
_diffrn_measurement_details
;
List of Runs (angles in degrees, time in seconds):

  # Type    Start    End  Width  t~exp~   \w     \q     \k     \f   Frames
--------------------------------------------------------------------------
  1  \w    -73.00 -44.00   1.00    4.00    --  -42.64  77.00-150.00   29
  2  \w    -28.00  47.00   1.00    4.00    --   42.64 -57.00-150.00   75
  3  \w     11.00 115.00   1.00    4.00    --   42.64  77.00 -30.00  104
  4  \w    -19.00  30.00   1.00    4.00    --   42.64 -57.00  60.00   49
  5  \w     86.00 116.00   1.00   10.00    --   92.50  45.00-120.00   30
  6  \w     39.00 106.00   1.00   10.00    --   92.50 -70.00  -1.27   67
  7  \w     19.00 104.00   1.00   10.00    --   92.50 -70.00  77.61   85
  8  \w     72.00  98.00   1.00   10.00    --   92.50  45.00  90.00   26
  9  \w     70.00 122.00   1.00   10.00    --   92.50 -70.00 -92.78   52
 10  \w    110.00 136.00   1.00   10.00    --   92.50  45.00  90.00   26
 11  \w     21.00  61.00   1.00   10.00    --   92.50 -61.00 150.00   40
 12  \w     20.00 114.00   1.00   10.00    --   92.50 -70.00-157.10   94
 13  \w     16.00  60.00   1.00   10.00    --   92.50 -30.00   0.00   44
 14  \w    105.00 131.00   1.00   10.00    --   92.50  61.00-180.00   26
 15  \w     73.00  98.00   1.00   10.00    --   92.50  30.00  60.00   25
 16  \w     61.00  98.00   1.00   10.00    --   92.50 -70.00 120.55   37
 17  \w    106.00 163.00   1.00   10.00    --   92.50  45.00 -90.00   57
 18  \w    131.00 166.00   1.00   10.00    --   92.50  30.00  60.00   35
 19  \w     93.00 120.00   1.00   10.00    --   92.50  77.00 -30.00   27
 20  \w    126.00 162.00   1.00   10.00    --   92.50  45.00 -60.00   36
 21  \w     97.00 122.00   1.00   10.00    --   92.50  61.00  30.00   25
 22  \w    126.00 158.00   1.00   10.00    --   92.50  61.00  30.00   32
 23  \w     46.00  72.00   1.00   10.00    --   92.50 -61.00-120.00   26
 24  \w     74.00 109.00   1.00   10.00    --   92.50 -61.00 150.00   35
 25  \w     27.00  52.00   1.00   10.00    --   92.50 -45.00  30.00   25
 26  \w     90.00 116.00   1.00   10.00    --   92.50 -45.00  30.00   26
 27  \w     77.00 102.00   1.00   10.00    --   92.50  45.00 -90.00   25
 28  \w     96.00 121.00   1.00   10.00    --   92.50 -30.00   0.00   25
 29  \w     68.00 147.00   1.00   10.00    --   92.50  30.00  30.00   79
 30  \w     87.00 155.00   1.00   10.00    --   92.50  45.00 -30.00   68
 31  \w     37.00  63.00   1.00   10.00    --   92.50 -70.00 -92.78   26
 32  \w     96.00 122.00   1.00   10.00    --   92.50 -61.00-120.00   26
 33  \w     73.00  98.00   1.00   10.00    --   92.50 -66.00  25.21   25
 34  \w     58.00  83.00   1.00   10.00    --   92.50 -70.00-125.03   25
 35  \w     21.00  46.00   1.00   10.00    --   92.50 -67.00 -68.04   25
 36  \w     72.00  98.00   1.00   10.00    --   92.50 -70.00 -58.23   26
 37  \w     23.00  51.00   1.00   10.00    --   92.50 -70.00 -58.23   28
;
_diffrn_measurement_device         'four-circle diffractometer'
_diffrn_measurement_device_type    'Xcalibur, AtlasS2, Gemini ultra'
_diffrn_measurement_method         '\w scans'
_diffrn_orient_matrix_type        
 'CrysAlisPro convention (1999,Acta A55,543-557)'
_diffrn_orient_matrix_UB_11        0.0168014000
_diffrn_orient_matrix_UB_12        -0.0861180000
_diffrn_orient_matrix_UB_13        -0.0797024000
_diffrn_orient_matrix_UB_21        0.0906509000
_diffrn_orient_matrix_UB_22        -0.0535551000
_diffrn_orient_matrix_UB_23        0.1291305000
_diffrn_orient_matrix_UB_31        -0.1926682000
_diffrn_orient_matrix_UB_32        -0.0327776000
_diffrn_orient_matrix_UB_33        -0.0016926000
_diffrn_radiation_monochromator    mirror
_diffrn_radiation_probe            x-ray
_diffrn_radiation_type             'Cu K\a'
_diffrn_radiation_wavelength       1.54184
_diffrn_source                     'fine-focus sealed X-ray tube'
_diffrn_source_type                'Enhance Ultra (Cu) X-ray Source'
_reflns_Friedel_coverage           0.809
_reflns_Friedel_fraction_full      0.877
_reflns_Friedel_fraction_max       0.877
_reflns_number_gt                  3590
_reflns_number_total               3737
_reflns_odcompleteness_completeness  98.29
_reflns_odcompleteness_iscentric   1
_reflns_odcompleteness_theta       67.29
_reflns_special_details
;
 Reflections were merged by SHELXL according to the crystal
 class for the calculation of statistics and refinement.
 
 _reflns_Friedel_fraction is defined as the number of unique
 Friedel pairs measured divided by the number that would be
 possible theoretically, ignoring centric projections and
 systematic absences.
;
_reflns_threshold_expression       'I > 2\s(I)'
_computing_cell_refinement         'CrysAlisPro 1.171.40.67a (Rigaku OD, 2019)'
_computing_data_collection         'CrysAlisPro 1.171.40.67a (Rigaku OD, 2019)'
_computing_data_reduction          'CrysAlisPro 1.171.40.67a (Rigaku OD, 2019)'
_computing_molecular_graphics      'Olex2 1.3 (Dolomanov et al., 2009)'
_computing_publication_material    'Olex2 1.3 (Dolomanov et al., 2009)'
_computing_structure_refinement    'SHELXL 2018/3 (Sheldrick, 2015)'
_computing_structure_solution      'SHELXT  (Sheldrick, 2015)'
_refine_diff_density_max           0.498
_refine_diff_density_min           -0.795
_refine_diff_density_rms           0.085
_refine_ls_abs_structure_details
;
 Flack x determined using 1525 quotients [(I+)-(I-)]/[(I+)+(I-)]
 (Parsons, Flack and Wagner, Acta Cryst. B69 (2013) 249-259).
;
_refine_ls_abs_structure_Flack     -0.016(9)
_refine_ls_extinction_coef         .
_refine_ls_extinction_method       none
_refine_ls_goodness_of_fit_ref     1.039
_refine_ls_hydrogen_treatment      mixed
_refine_ls_matrix_type             full
_refine_ls_number_parameters       257
_refine_ls_number_reflns           3737
_refine_ls_number_restraints       1
_refine_ls_R_factor_all            0.0332
_refine_ls_R_factor_gt             0.0316
_refine_ls_restrained_S_all        1.038
_refine_ls_shift/su_max            0.000
_refine_ls_shift/su_mean           0.000
_refine_ls_structure_factor_coef   Fsqd
_refine_ls_weighting_details      
 'w=1/[\s^2^(Fo^2^)+(0.0436P)^2^+0.4062P] where P=(Fo^2^+2Fc^2^)/3'
_refine_ls_weighting_scheme        calc
_refine_ls_wR_factor_gt            0.0780
_refine_ls_wR_factor_ref           0.0792
_refine_special_details            ?
_olex2_refinement_description
;
1. Fixed Uiso
 At 1.2 times of:
  All C(H) groups, All C(H,H) groups
 At 1.5 times of:
  All O(H) groups, All O(H,H) groups
2.a Riding coordinates:
 O1W(H1WA,H1WB), O2W(H2WA,H2WB)
2.b Ternary CH refined with riding coordinates:
 C1A(H1A), C1B(H1B), C3A(H3AA), C3B(H3BA), C4A(H4AA), C4B(H4BA), C5A(H5AA),
 C5B(H5BA)
2.c Secondary CH2 refined with riding coordinates:
 C2A(H2AA,H2AB), C2B(H2BA,H2BB), C6A(H6AA,H6AB), C6B(H6BA,H6BB)
2.d Idealised tetrahedral OH refined as rotating group:
 O2A(H2A), O2B(H2B), O3A(H3A), O3B(H3B), O4A(H4A), O4B(H4B), O5A(H5A), O5B(H5B)
;
_atom_sites_solution_hydrogens     mixed
_atom_sites_solution_primary       dual
_atom_sites_solution_secondary     ?
loop_
  _atom_site_label
  _atom_site_type_symbol
  _atom_site_fract_x
  _atom_site_fract_y
  _atom_site_fract_z
  _atom_site_U_iso_or_equiv
  _atom_site_adp_type
  _atom_site_occupancy
  _atom_site_site_symmetry_order
  _atom_site_calc_flag
  _atom_site_refinement_flags_posn
  _atom_site_refinement_flags_adp
  _atom_site_refinement_flags_occupancy
  _atom_site_disorder_assembly
  _atom_site_disorder_group
 I1 I 0.77763(8) 0.68054(4) 0.72648(5) 0.04633(18) Uani 1 1 d . . . . .
 I2 I 0.58728(8) 0.50584(4) 0.23699(5) 0.04716(18) Uani 1 1 d . . . . .
 Ca1 Ca 0.4867(2) 0.38036(10) 0.73658(14) 0.0311(3) Uani 1 1 d . . . . .
 O1A O 0.2193(8) 0.6599(3) 0.4514(5) 0.0358(12) Uani 1 1 d . . . . .
 O1B O 1.0320(11) 0.4528(5) 0.9154(9) 0.0591(19) Uani 1 1 d . . . . .
 O1W O 0.6723(12) 0.4393(6) 0.6068(8) 0.066(2) Uani 1 1 d . . . . .
 H1WA H 0.697158 0.496717 0.613025 0.13(8) Uiso 1 1 d R . . . .
 H1WB H 0.694508 0.424477 0.536915 0.15(9) Uiso 1 1 d R . . . .
 O2A O 0.1838(10) 0.6122(4) 0.2418(6) 0.0455(15) Uani 1 1 d . . . . .
 H2A H 0.281822 0.585125 0.252069 0.05(3) Uiso 1 1 calc R . . . .
 O2B O 0.7224(8) 0.4818(4) 0.8893(6) 0.0401(14) Uani 1 1 d . . . . .
 H2B H 0.726877 0.528782 0.847808 0.060 Uiso 1 1 calc R U . . .
 O2W O 0.4827(11) 0.2625(6) 0.5801(7) 0.061(2) Uani 1 1 d . . . . .
 H2WA H 0.592408 0.242960 0.593747 0.092 Uiso 1 1 d R U . . .
 H2WB H 0.417308 0.293010 0.513317 0.092 Uiso 1 1 d R U . . .
 O3A O 0.1660(8) 0.3996(4) 0.5857(5) 0.0365(13) Uani 1 1 d . . . . .
 H3A H 0.096832 0.358615 0.544315 0.055 Uiso 1 1 calc R U . . .
 O3B O 0.7534(8) 0.2843(4) 0.8472(6) 0.0386(13) Uani 1 1 d . . . . .
 H3B H 0.754027 0.230980 0.821540 0.058 Uiso 1 1 calc R U . . .
 O4A O 0.3817(8) 0.5419(4) 0.6864(6) 0.0392(13) Uani 1 1 d . . . . .
 H4A H 0.442011 0.578222 0.658197 0.059 Uiso 1 1 calc R U . . .
 O4B O 1.3771(8) 0.3993(4) 0.9217(6) 0.0400(13) Uani 1 1 d . . . . .
 H4B H 1.418771 0.436388 0.981894 0.09(5) Uiso 1 1 calc R . . . .
 O5A O 0.1637(11) 0.8193(4) 0.5844(7) 0.058(2) Uani 1 1 d . . . . .
 H5A H 0.211256 0.863097 0.632060 0.087 Uiso 1 1 calc R U . . .
 O5B O 1.3210(10) 0.2450(4) 0.7903(6) 0.0451(15) Uani 1 1 d . . . . .
 H5B H 1.357937 0.195792 0.770187 0.05(3) Uiso 1 1 calc R . . . .
 C1A C 0.1259(12) 0.5958(6) 0.3493(8) 0.0355(18) Uani 1 1 d . . . . .
 H1A H -0.007597 0.607937 0.322820 0.043 Uiso 1 1 calc R U . . .
 C1B C 0.9022(13) 0.4623(7) 0.9802(9) 0.045(2) Uani 1 1 d . . . . .
 H1B H 0.940528 0.511109 1.046979 0.054 Uiso 1 1 calc R U . . .
 C2A C 0.1614(13) 0.4979(6) 0.4029(8) 0.0392(19) Uani 1 1 d . . . . .
 H2AA H 0.091758 0.454717 0.335684 0.047 Uiso 1 1 calc R U . . .
 H2AB H 0.292045 0.483476 0.424612 0.047 Uiso 1 1 calc R U . . .
 C2B C 0.8957(14) 0.3708(7) 1.0442(8) 0.045(2) Uani 1 1 d . . . . .
 H2BA H 0.776650 0.360892 1.056105 0.054 Uiso 1 1 calc R U . . .
 H2BB H 0.993300 0.365769 1.128783 0.054 Uiso 1 1 calc R U . . .
 C3A C 0.1051(12) 0.4867(5) 0.5241(8) 0.0354(18) Uani 1 1 d . . . . .
 H3AA H -0.030342 0.489968 0.498335 0.042 Uiso 1 1 calc R U . . .
 C3B C 0.9256(11) 0.3041(6) 0.9455(8) 0.0345(17) Uani 1 1 d . . . . .
 H3BA H 0.983189 0.247014 0.989407 0.041 Uiso 1 1 calc R U . . .
 C4A C 0.1888(11) 0.5607(5) 0.6264(8) 0.0330(16) Uani 1 1 d . . . . .
 H4AA H 0.129042 0.557778 0.694253 0.040 Uiso 1 1 calc R U . . .
 C4B C 1.0590(12) 0.3560(6) 0.8900(8) 0.0366(18) Uani 1 1 d . . . . .
 H4BA H 1.025144 0.345162 0.795023 0.044 Uiso 1 1 calc R U . . .
 C5A C 0.1494(12) 0.6552(5) 0.5597(8) 0.0315(17) Uani 1 1 d . . . . .
 H5AA H 0.014659 0.663560 0.524854 0.038 Uiso 1 1 calc R U . . .
 C5B C 1.2621(12) 0.3332(6) 0.9581(8) 0.0385(19) Uani 1 1 d . . . . .
 H5BA H 1.289182 0.335456 1.053719 0.046 Uiso 1 1 calc R U . . .
 C6A C 0.2306(13) 0.7348(6) 0.6518(9) 0.042(2) Uani 1 1 d . . . . .
 H6AA H 0.194131 0.730199 0.729869 0.050 Uiso 1 1 calc R U . . .
 H6AB H 0.364875 0.733032 0.678869 0.050 Uiso 1 1 calc R U . . .
 C6B C 1.3158(14) 0.2391(7) 0.9206(10) 0.045(2) Uani 1 1 d . . . . .
 H6BA H 1.436383 0.221190 0.980649 0.055 Uiso 1 1 calc R U . . .
 H6BB H 1.225736 0.193112 0.925312 0.055 Uiso 1 1 calc R U . . .

loop_
  _atom_site_aniso_label
  _atom_site_aniso_U_11
  _atom_site_aniso_U_22
  _atom_site_aniso_U_33
  _atom_site_aniso_U_23
  _atom_site_aniso_U_13
  _atom_site_aniso_U_12
 I1 0.0391(3) 0.0538(3) 0.0426(3) 0.0033(2) 0.0088(2) -0.0058(3)
 I2 0.0460(3) 0.0423(3) 0.0498(3) 0.0001(2) 0.0112(2) 0.0033(2)
 Ca1 0.0279(8) 0.0340(7) 0.0301(7) -0.0010(6) 0.0079(6) 0.0029(6)
 O1A 0.037(3) 0.031(3) 0.040(3) -0.001(2) 0.015(2) -0.006(2)
 O1B 0.046(4) 0.041(4) 0.098(6) 0.005(3) 0.036(4) 0.004(3)
 O1W 0.069(5) 0.082(6) 0.061(4) -0.008(4) 0.041(4) -0.006(4)
 O2A 0.053(4) 0.045(3) 0.040(3) 0.009(3) 0.017(3) 0.002(3)
 O2B 0.035(3) 0.041(3) 0.041(3) 0.002(2) 0.008(2) 0.003(2)
 O2W 0.047(4) 0.080(5) 0.049(4) -0.023(4) 0.004(3) 0.019(4)
 O3A 0.034(3) 0.031(3) 0.039(3) 0.005(2) 0.005(2) -0.002(2)
 O3B 0.028(3) 0.039(3) 0.044(3) -0.005(2) 0.006(2) 0.002(2)
 O4A 0.034(3) 0.031(3) 0.044(3) 0.004(2) 0.001(3) -0.002(2)
 O4B 0.035(3) 0.047(3) 0.042(3) -0.008(3) 0.018(3) -0.010(3)
 O5A 0.060(5) 0.029(3) 0.064(4) -0.006(3) -0.007(3) 0.007(3)
 O5B 0.054(4) 0.036(3) 0.051(4) -0.003(3) 0.024(3) 0.002(3)
 C1A 0.032(4) 0.036(4) 0.037(4) 0.000(3) 0.008(3) -0.005(3)
 C1B 0.042(5) 0.044(4) 0.044(5) -0.008(4) 0.007(4) 0.003(4)
 C2A 0.048(5) 0.034(4) 0.033(4) -0.002(3) 0.009(3) -0.009(4)
 C2B 0.046(5) 0.054(5) 0.032(4) 0.002(4) 0.009(4) 0.010(4)
 C3A 0.032(4) 0.033(4) 0.037(4) 0.003(3) 0.007(3) 0.000(3)
 C3B 0.029(4) 0.042(4) 0.030(4) 0.003(3) 0.007(3) 0.004(3)
 C4A 0.029(4) 0.034(4) 0.037(4) 0.003(3) 0.012(3) 0.001(3)
 C4B 0.032(4) 0.039(4) 0.040(4) 0.000(3) 0.014(3) 0.001(3)
 C5A 0.029(4) 0.031(4) 0.035(4) 0.000(3) 0.011(3) 0.002(3)
 C5B 0.031(5) 0.054(5) 0.031(4) 0.002(3) 0.011(3) -0.006(4)
 C6A 0.039(5) 0.037(4) 0.042(5) -0.007(3) 0.003(4) 0.003(4)
 C6B 0.046(6) 0.050(5) 0.049(5) 0.010(4) 0.026(4) 0.008(4)

_geom_special_details
;
 All esds (except the esd in the dihedral angle between two l.s. planes)
 are estimated using the full covariance matrix.  The cell esds are taken
 into account individually in the estimation of esds in distances, angles
 and torsion angles; correlations between esds in cell parameters are only
 used when they are defined by crystal symmetry.  An approximate (isotropic)
 treatment of cell esds is used for estimating esds involving l.s. planes.
;
loop_
  _geom_bond_atom_site_label_1
  _geom_bond_atom_site_label_2
  _geom_bond_distance
  _geom_bond_site_symmetry_2
  _geom_bond_publ_flag
 Ca1 O1W 2.447(8) . ?
 Ca1 O2B 2.478(6) . ?
 Ca1 O2W 2.388(7) . ?
 Ca1 H2WA 2.7884 . ?
 Ca1 H2WB 2.6073 . ?
 Ca1 O3A 2.468(6) . ?
 Ca1 O3B 2.429(6) . ?
 Ca1 O4A 2.471(5) . ?
 Ca1 O4B 2.415(6) 1_455 ?
 Ca1 O5B 2.500(7) 1_455 ?
 O1A C1A 1.434(10) . ?
 O1A C5A 1.433(10) . ?
 O1B C1B 1.394(13) . ?
 O1B C4B 1.453(11) . ?
 O1W H1WA 0.8502 . ?
 O1W H1WB 0.8500 . ?
 O2A H2A 0.8200 . ?
 O2A C1A 1.387(11) . ?
 O2B H2B 0.8200 . ?
 O2B C1B 1.427(11) . ?
 O2W H2WA 0.8499 . ?
 O2W H2WB 0.8500 . ?
 O3A H3A 0.8200 . ?
 O3A C3A 1.429(9) . ?
 O3B H3B 0.8200 . ?
 O3B C3B 1.418(10) . ?
 O4A H4A 0.8200 . ?
 O4A C4A 1.427(10) . ?
 O4B H4B 0.8200 . ?
 O4B C5B 1.437(11) . ?
 O5A H5A 0.8200 . ?
 O5A C6A 1.427(11) . ?
 O5B H5B 0.8200 . ?
 O5B C6B 1.416(11) . ?
 C1A H1A 0.9800 . ?
 C1A C2A 1.520(11) . ?
 C1B H1B 0.9800 . ?
 C1B C2B 1.500(14) . ?
 C2A H2AA 0.9700 . ?
 C2A H2AB 0.9700 . ?
 C2A C3A 1.509(13) . ?
 C2B H2BA 0.9700 . ?
 C2B H2BB 0.9700 . ?
 C2B C3B 1.506(12) . ?
 C3A H3AA 0.9800 . ?
 C3A C4A 1.516(11) . ?
 C3B H3BA 0.9800 . ?
 C3B C4B 1.536(12) . ?
 C4A H4AA 0.9800 . ?
 C4A C5A 1.527(11) . ?
 C4B H4BA 0.9800 . ?
 C4B C5B 1.518(12) . ?
 C5A H5AA 0.9800 . ?
 C5A C6A 1.511(11) . ?
 C5B H5BA 0.9800 . ?
 C5B C6B 1.514(14) . ?
 C6A H6AA 0.9700 . ?
 C6A H6AB 0.9700 . ?
 C6B H6BA 0.9700 . ?
 C6B H6BB 0.9700 . ?

loop_
  _geom_angle_atom_site_label_1
  _geom_angle_atom_site_label_2
  _geom_angle_atom_site_label_3
  _geom_angle
  _geom_angle_site_symmetry_1
  _geom_angle_site_symmetry_3
  _geom_angle_publ_flag
 O1W Ca1 O2B 75.0(3) . . ?
 O1W Ca1 H2WA 66.8 . . ?
 O1W Ca1 H2WB 67.9 . . ?
 O1W Ca1 O3A 102.8(3) . . ?
 O1W Ca1 O4A 75.7(3) . . ?
 O1W Ca1 O5B 146.8(3) . 1_455 ?
 O2B Ca1 H2WA 120.5 . . ?
 O2B Ca1 H2WB 141.2 . . ?
 O2B Ca1 O5B 128.5(2) . 1_455 ?
 O2W Ca1 O1W 73.8(3) . . ?
 O2W Ca1 O2B 136.6(3) . . ?
 O2W Ca1 H2WA 16.7 . . ?
 O2W Ca1 H2WB 18.9 . . ?
 O2W Ca1 O3A 80.7(2) . . ?
 O2W Ca1 O3B 75.6(2) . . ?
 O2W Ca1 O4A 126.4(3) . . ?
 O2W Ca1 O4B 137.2(3) . 1_455 ?
 O2W Ca1 O5B 73.4(3) . 1_455 ?
 H2WA Ca1 H2WB 32.4 . . ?
 O3A Ca1 O2B 135.7(2) . . ?
 O3A Ca1 H2WA 97.1 . . ?
 O3A Ca1 H2WB 66.0 . . ?
 O3A Ca1 O4A 64.51(19) . . ?
 O3A Ca1 O5B 76.8(2) . 1_455 ?
 O3B Ca1 O1W 85.9(3) . . ?
 O3B Ca1 O2B 72.8(2) . . ?
 O3B Ca1 H2WA 60.9 . . ?
 O3B Ca1 H2WB 93.3 . . ?
 O3B Ca1 O3A 151.3(2) . . ?
 O3B Ca1 O4A 143.8(2) . . ?
 O3B Ca1 O5B 81.1(2) . 1_455 ?
 O4A Ca1 O2B 72.42(19) . . ?
 O4A Ca1 H2WA 133.3 . . ?
 O4A Ca1 H2WB 107.7 . . ?
 O4A Ca1 O5B 129.7(2) . 1_455 ?
 O4B Ca1 O1W 148.6(3) 1_455 . ?
 O4B Ca1 O2B 76.1(2) 1_455 . ?
 O4B Ca1 H2WA 140.9 1_455 . ?
 O4B Ca1 H2WB 142.4 1_455 . ?
 O4B Ca1 O3A 89.5(2) 1_455 . ?
 O4B Ca1 O3B 97.1(2) 1_455 . ?
 O4B Ca1 O4A 84.1(2) 1_455 . ?
 O4B Ca1 O5B 63.8(2) 1_455 1_455 ?
 O5B Ca1 H2WA 80.2 1_455 . ?
 O5B Ca1 H2WB 82.4 1_455 . ?
 C5A O1A C1A 111.5(6) . . ?
 C1B O1B C4B 110.9(7) . . ?
 Ca1 O1W H1WA 116.9 . . ?
 Ca1 O1W H1WB 137.6 . . ?
 H1WA O1W H1WB 102.2 . . ?
 C1A O2A H2A 109.5 . . ?
 Ca1 O2B H2B 106.3 . . ?
 C1B O2B Ca1 131.5(5) . . ?
 C1B O2B H2B 109.5 . . ?
 Ca1 O2W H2WA 109.4 . . ?
 Ca1 O2W H2WB 95.3 . . ?
 H2WA O2W H2WB 126.2 . . ?
 Ca1 O3A H3A 126.7 . . ?
 C3A O3A Ca1 120.3(5) . . ?
 C3A O3A H3A 109.5 . . ?
 Ca1 O3B H3B 118.1 . . ?
 C3B O3B Ca1 132.2(5) . . ?
 C3B O3B H3B 109.5 . . ?
 Ca1 O4A H4A 120.4 . . ?
 C4A O4A Ca1 119.5(4) . . ?
 C4A O4A H4A 109.5 . . ?
 Ca1 O4B H4B 125.1 1_655 . ?
 C5B O4B Ca1 123.9(5) . 1_655 ?
 C5B O4B H4B 109.5 . . ?
 C6A O5A H5A 109.5 . . ?
 Ca1 O5B H5B 111.9 1_655 . ?
 C6B O5B Ca1 117.2(6) . 1_655 ?
 C6B O5B H5B 109.5 . . ?
 O1A C1A H1A 108.3 . . ?
 O1A C1A C2A 109.3(6) . . ?
 O2A C1A O1A 108.2(7) . . ?
 O2A C1A H1A 108.3 . . ?
 O2A C1A C2A 114.2(7) . . ?
 C2A C1A H1A 108.3 . . ?
 O1B C1B O2B 111.1(8) . . ?
 O1B C1B H1B 110.3 . . ?
 O1B C1B C2B 106.2(8) . . ?
 O2B C1B H1B 110.3 . . ?
 O2B C1B C2B 108.6(8) . . ?
 C2B C1B H1B 110.3 . . ?
 C1A C2A H2AA 109.4 . . ?
 C1A C2A H2AB 109.4 . . ?
 H2AA C2A H2AB 108.0 . . ?
 C3A C2A C1A 111.2(7) . . ?
 C3A C2A H2AA 109.4 . . ?
 C3A C2A H2AB 109.4 . . ?
 C1B C2B H2BA 111.4 . . ?
 C1B C2B H2BB 111.4 . . ?
 C1B C2B C3B 101.9(7) . . ?
 H2BA C2B H2BB 109.2 . . ?
 C3B C2B H2BA 111.4 . . ?
 C3B C2B H2BB 111.4 . . ?
 O3A C3A C2A 110.6(7) . . ?
 O3A C3A H3AA 109.0 . . ?
 O3A C3A C4A 107.0(6) . . ?
 C2A C3A H3AA 109.0 . . ?
 C2A C3A C4A 112.3(7) . . ?
 C4A C3A H3AA 109.0 . . ?
 O3B C3B C2B 109.6(7) . . ?
 O3B C3B H3BA 110.4 . . ?
 O3B C3B C4B 112.3(6) . . ?
 C2B C3B H3BA 110.4 . . ?
 C2B C3B C4B 103.5(7) . . ?
 C4B C3B H3BA 110.4 . . ?
 O4A C4A C3A 108.6(7) . . ?
 O4A C4A H4AA 108.7 . . ?
 O4A C4A C5A 113.4(7) . . ?
 C3A C4A H4AA 108.7 . . ?
 C3A C4A C5A 108.7(6) . . ?
 C5A C4A H4AA 108.7 . . ?
 O1B C4B C3B 104.2(7) . . ?
 O1B C4B H4BA 110.2 . . ?
 O1B C4B C5B 107.7(7) . . ?
 C3B C4B H4BA 110.2 . . ?
 C5B C4B C3B 114.2(7) . . ?
 C5B C4B H4BA 110.2 . . ?
 O1A C5A C4A 110.8(6) . . ?
 O1A C5A H5AA 108.0 . . ?
 O1A C5A C6A 108.3(7) . . ?
 C4A C5A H5AA 108.0 . . ?
 C6A C5A C4A 113.5(7) . . ?
 C6A C5A H5AA 108.0 . . ?
 O4B C5B C4B 110.1(7) . . ?
 O4B C5B H5BA 109.1 . . ?
 O4B C5B C6B 106.4(7) . . ?
 C4B C5B H5BA 109.1 . . ?
 C6B C5B C4B 113.0(7) . . ?
 C6B C5B H5BA 109.1 . . ?
 O5A C6A C5A 108.6(7) . . ?
 O5A C6A H6AA 110.0 . . ?
 O5A C6A H6AB 110.0 . . ?
 C5A C6A H6AA 110.0 . . ?
 C5A C6A H6AB 110.0 . . ?
 H6AA C6A H6AB 108.3 . . ?
 O5B C6B C5B 107.9(7) . . ?
 O5B C6B H6BA 110.1 . . ?
 O5B C6B H6BB 110.1 . . ?
 C5B C6B H6BA 110.1 . . ?
 C5B C6B H6BB 110.1 . . ?
 H6BA C6B H6BB 108.4 . . ?

loop_
  _geom_hbond_atom_site_label_D
  _geom_hbond_atom_site_label_H
  _geom_hbond_atom_site_label_A
  _geom_hbond_distance_DH
  _geom_hbond_distance_HA
  _geom_hbond_distance_DA
  _geom_hbond_angle_DHA
  _geom_hbond_site_symmetry_A
  _geom_hbond_publ_flag
 O1W H1WA I1 0.85 2.90 3.714(9) 159.8 . yes
 O1W H1WB I2 0.85 3.27 3.930(8) 136.2 . yes
 O1W H1WB O5A 0.85 2.47 3.240(12) 150.5 2_646 yes
 O2A H2A I2 0.82 2.65 3.460(7) 168.9 . yes
 O2B H2B I1 0.82 2.65 3.463(6) 174.2 . yes
 O2W H2WA O1A 0.85 2.05 2.829(9) 151.9 2_646 yes
 O2W H2WA O2A 0.85 2.76 3.416(10) 134.9 2_646 yes
 O3A H3A O5A 0.82 2.09 2.828(9) 148.9 2_546 yes
 O3B H3B O2A 0.82 1.96 2.764(8) 165.7 2_646 yes
 O4A H4A I1 0.82 2.84 3.535(6) 143.9 . yes
 O4B H4B I2 0.82 2.80 3.585(6) 160.1 1_656 yes
 O5A H5A I2 0.82 2.68 3.489(7) 169.1 2_656 yes
 O5B H5B I2 0.82 2.78 3.560(6) 158.6 2_746 yes
 C1B H1B O2A 0.98 2.72 3.640(11) 156.0 1_656 yes
 C2B H2BA O4B 0.97 2.97 3.763(12) 140.1 1_455 yes
 C2B H2BB I1 0.97 3.30 3.977(9) 128.9 2_747 yes
 C3A H3AA O1W 0.98 2.97 3.759(12) 138.7 1_455 yes
 C3B H3BA I1 0.98 3.15 3.937(8) 138.5 2_747 yes
 C4B H4BA O3A 0.98 2.90 3.678(11) 136.5 1_655 yes
 C6A H6AA I1 0.97 3.25 3.881(10) 124.4 1_455 yes

loop_
  _geom_torsion_atom_site_label_1
  _geom_torsion_atom_site_label_2
  _geom_torsion_atom_site_label_3
  _geom_torsion_atom_site_label_4
  _geom_torsion
  _geom_torsion_site_symmetry_1
  _geom_torsion_site_symmetry_2
  _geom_torsion_site_symmetry_3
  _geom_torsion_site_symmetry_4
  _geom_torsion_publ_flag
 Ca1 O2B C1B O1B 77.9(9) . . . . ?
 Ca1 O2B C1B C2B -38.5(10) . . . . ?
 Ca1 O3A C3A C2A 82.8(7) . . . . ?
 Ca1 O3A C3A C4A -39.8(8) . . . . ?
 Ca1 O3B C3B C2B 38.7(10) . . . . ?
 Ca1 O3B C3B C4B -75.8(9) . . . . ?
 Ca1 O4A C4A C3A -39.6(8) . . . . ?
 Ca1 O4A C4A C5A -160.5(5) . . . . ?
 Ca1 O4B C5B C4B -90.9(8) 1_655 . . . ?
 Ca1 O4B C5B C6B 31.8(8) 1_655 . . . ?
 Ca1 O5B C6B C5B 46.6(9) 1_655 . . . ?
 O1A C1A C2A C3A 55.4(9) . . . . ?
 O1A C5A C6A O5A 64.6(9) . . . . ?
 O1B C1B C2B C3B -34.9(9) . . . . ?
 O1B C4B C5B O4B -51.5(9) . . . . ?
 O1B C4B C5B C6B -170.3(7) . . . . ?
 O2A C1A C2A C3A 176.7(7) . . . . ?
 O2B C1B C2B C3B 84.6(8) . . . . ?
 O3A C3A C4A O4A 48.5(9) . . . . ?
 O3A C3A C4A C5A 172.3(7) . . . . ?
 O3B C3B C4B O1B 95.5(8) . . . . ?
 O3B C3B C4B C5B -147.2(7) . . . . ?
 O4A C4A C5A O1A 64.3(8) . . . . ?
 O4A C4A C5A C6A -57.8(10) . . . . ?
 O4B C5B C6B O5B -47.7(9) . . . . ?
 C1A O1A C5A C4A 64.3(8) . . . . ?
 C1A O1A C5A C6A -170.6(6) . . . . ?
 C1A C2A C3A O3A -170.7(7) . . . . ?
 C1A C2A C3A C4A -51.3(9) . . . . ?
 C1B O1B C4B C3B 1.0(10) . . . . ?
 C1B O1B C4B C5B -120.7(8) . . . . ?
 C1B C2B C3B O3B -85.6(8) . . . . ?
 C1B C2B C3B C4B 34.5(8) . . . . ?
 C2A C3A C4A O4A -73.0(8) . . . . ?
 C2A C3A C4A C5A 50.8(9) . . . . ?
 C2B C3B C4B O1B -22.6(8) . . . . ?
 C2B C3B C4B C5B 94.6(8) . . . . ?
 C3A C4A C5A O1A -56.5(9) . . . . ?
 C3A C4A C5A C6A -178.6(7) . . . . ?
 C3B C4B C5B O4B -166.7(6) . . . . ?
 C3B C4B C5B C6B 74.5(9) . . . . ?
 C4A C5A C6A O5A -171.9(8) . . . . ?
 C4B O1B C1B O2B -96.4(9) . . . . ?
 C4B O1B C1B C2B 21.4(10) . . . . ?
 C4B C5B C6B O5B 73.2(10) . . . . ?
 C5A O1A C1A O2A 172.6(6) . . . . ?
 C5A O1A C1A C2A -62.5(9) . . . . ?

_shelx_res_file
;
TITL cagali_a.res in P2(1)
    cadgali_new.res
    created by SHELXL-2018/3 at 14:11:17 on 15-Feb-2021
REM Old TITL CaGalI in P2(1)
REM SHELXT solution in P2(1): R1 0.071, Rweak 0.033, Alpha 0.001
REM <I/s> 1.273 for 8 systematic absences, Orientation as input
REM Flack x = -0.021 ( 0.009 ) from 1558 Parsons' quotients
REM Formula found by SHELXT: C15 O9 Ca I2
CELL 1.54184 7.638383 14.462111 10.749018 90 109.233 90
ZERR 2 0.00025 0.000351 0.000347 0 0.0036 0
LATT -1
SYMM -X,0.5+Y,-Z
SFAC C H O Ca I
UNIT 24 56 24 2 4
EQIV $1 1-X,-0.5+Y,1-Z
EQIV $2 -X,-0.5+Y,1-Z
EQIV $3 1+X,+Y,1+Z
EQIV $4 1-X,0.5+Y,1-Z
EQIV $5 2-X,-0.5+Y,1-Z
EQIV $6 2-X,-0.5+Y,2-Z
EQIV $7 -1+X,+Y,+Z
EQIV $8 1+X,+Y,+Z

L.S. 4 0 0
PLAN  7
CONF
HTAB O1W I1
HTAB O1W I2
HTAB O1W O5A_$1
HTAB O2A I2
HTAB O2B I1
HTAB O2W O1A_$1
HTAB O2W O2A_$1
HTAB O2W O5A_$1
HTAB O3A O5A_$2
HTAB O3B O1A_$1
HTAB O3B O2A_$1
HTAB O4A I1
HTAB O4B I2_$3
HTAB O5A I2_$4
HTAB O5B I2_$5
HTAB C1A O5B_$4
HTAB C1B O2A_$3
HTAB C2A O1W
HTAB C2B I1_$6
HTAB C2B O4B_$7
HTAB C3A O1W_$7
HTAB C3B I1_$6
HTAB C4B O3A_$8
HTAB C6A I1_$7
FREE I1 O2B
FREE H2Wa Ca1
FREE H2Wb Ca1
HTAB 4
BOND
list 4
MORE -1
BOND $H
fmap 2 53
acta
REM <olex2.extras>
REM <HklSrc "%.\\CaDGalI_new.hkl">
REM </olex2.extras>

WGHT    0.043600    0.406200
FVAR       4.48190
I1    5    0.777626    0.680539    0.726479    11.00000    0.03914    0.05376 =
         0.04261    0.00334    0.00875   -0.00583
I2    5    0.587275    0.505841    0.236986    11.00000    0.04604    0.04228 =
         0.04980    0.00011    0.01124    0.00326
CA1   4    0.486659    0.380363    0.736577    11.00000    0.02792    0.03397 =
         0.03006   -0.00097    0.00785    0.00287
O1A   3    0.219322    0.659911    0.451387    11.00000    0.03713    0.03121 =
         0.04042   -0.00067    0.01462   -0.00570
O1B   3    1.032046    0.452754    0.915376    11.00000    0.04638    0.04131 =
         0.09847    0.00542    0.03577    0.00363
O1W   3    0.672268    0.439257    0.606775    11.00000    0.06926    0.08243 =
         0.06060   -0.00759    0.04094   -0.00594
AFIX   3  0.8500
H1WA  2    0.697158    0.496717    0.613025    11.00000    0.13409
H1WB  2    0.694508    0.424477    0.536915    11.00000    0.15005
AFIX   0
O2A   3    0.183774    0.612248    0.241774    11.00000    0.05345    0.04512 =
         0.03958    0.00879    0.01749    0.00248
AFIX 147
H2A   2    0.281822    0.585125    0.252069    11.00000    0.05265
AFIX   0
O2B   3    0.722419    0.481783    0.889333    11.00000    0.03494    0.04136 =
         0.04064    0.00164    0.00778    0.00280
AFIX 147
H2B   2    0.726877    0.528782    0.847808    11.00000   -1.50000
AFIX   0
O2W   3    0.482728    0.262530    0.580057    11.00000    0.04657    0.07980 =
         0.04937   -0.02291    0.00419    0.01894
AFIX   3  0.8500
H2WA  2    0.592408    0.242960    0.593747    11.00000   -1.50000
H2WB  2    0.417308    0.293010    0.513317    11.00000   -1.50000
AFIX   0
O3A   3    0.165956    0.399566    0.585652    11.00000    0.03390    0.03126 =
         0.03912    0.00497    0.00477   -0.00222
AFIX 147
H3A   2    0.096832    0.358615    0.544315    11.00000   -1.50000
AFIX   0
O3B   3    0.753430    0.284343    0.847179    11.00000    0.02848    0.03886 =
         0.04380   -0.00504    0.00565    0.00188
AFIX 147
H3B   2    0.754027    0.230980    0.821540    11.00000   -1.50000
AFIX   0
O4A   3    0.381671    0.541867    0.686357    11.00000    0.03420    0.03083 =
         0.04411    0.00435    0.00139   -0.00203
AFIX 147
H4A   2    0.442011    0.578222    0.658197    11.00000   -1.50000
AFIX   0
O4B   3    1.377080    0.399296    0.921669    11.00000    0.03515    0.04738 =
         0.04161   -0.00775    0.01819   -0.00971
AFIX 147
H4B   2    1.418771    0.436388    0.981894    11.00000    0.09316
AFIX   0
O5A   3    0.163730    0.819332    0.584390    11.00000    0.06027    0.02916 =
         0.06364   -0.00557   -0.00726    0.00673
AFIX 147
H5A   2    0.211256    0.863097    0.632060    11.00000   -1.50000
AFIX   0
O5B   3    1.320984    0.244961    0.790321    11.00000    0.05369    0.03631 =
         0.05054   -0.00322    0.02427    0.00219
AFIX 147
H5B   2    1.357937    0.195792    0.770187    11.00000    0.05466
AFIX   0
C1A   1    0.125915    0.595849    0.349267    11.00000    0.03160    0.03603 =
         0.03651    0.00026    0.00819   -0.00460
AFIX  13
H1A   2   -0.007597    0.607937    0.322820    11.00000   -1.20000
AFIX   0
C1B   1    0.902195    0.462295    0.980235    11.00000    0.04186    0.04410 =
         0.04446   -0.00814    0.00696    0.00283
AFIX  13
H1B   2    0.940528    0.511109    1.046979    11.00000   -1.20000
AFIX   0
C2A   1    0.161351    0.497881    0.402871    11.00000    0.04792    0.03378 =
         0.03263   -0.00214    0.00898   -0.00891
AFIX  23
H2AA  2    0.091758    0.454717    0.335684    11.00000   -1.20000
H2AB  2    0.292045    0.483476    0.424612    11.00000   -1.20000
AFIX   0
C2B   1    0.895732    0.370784    1.044199    11.00000    0.04554    0.05378 =
         0.03207    0.00164    0.00912    0.00986
AFIX  23
H2BA  2    0.776650    0.360892    1.056105    11.00000   -1.20000
H2BB  2    0.993300    0.365769    1.128783    11.00000   -1.20000
AFIX   0
C3A   1    0.105101    0.486749    0.524117    11.00000    0.03227    0.03342 =
         0.03714    0.00320    0.00696   -0.00020
AFIX  13
H3AA  2   -0.030342    0.489968    0.498335    11.00000   -1.20000
AFIX   0
C3B   1    0.925568    0.304070    0.945510    11.00000    0.02914    0.04192 =
         0.03025    0.00301    0.00688    0.00395
AFIX  13
H3BA  2    0.983189    0.247014    0.989407    11.00000   -1.20000
AFIX   0
C4A   1    0.188773    0.560722    0.626441    11.00000    0.02870    0.03410 =
         0.03713    0.00264    0.01227    0.00122
AFIX  13
H4AA  2    0.129042    0.557778    0.694253    11.00000   -1.20000
AFIX   0
C4B   1    1.059045    0.356028    0.890028    11.00000    0.03153    0.03898 =
         0.04040    0.00038    0.01352    0.00115
AFIX  13
H4BA  2    1.025144    0.345162    0.795023    11.00000   -1.20000
AFIX   0
C5A   1    0.149420    0.655223    0.559697    11.00000    0.02883    0.03139 =
         0.03451   -0.00003    0.01062    0.00210
AFIX  13
H5AA  2    0.014659    0.663560    0.524854    11.00000   -1.20000
AFIX   0
C5B   1    1.262146    0.333205    0.958093    11.00000    0.03136    0.05419 =
         0.03051    0.00219    0.01083   -0.00648
AFIX  13
H5BA  2    1.289182    0.335456    1.053719    11.00000   -1.20000
AFIX   0
C6A   1    0.230581    0.734816    0.651760    11.00000    0.03923    0.03676 =
         0.04192   -0.00742    0.00317    0.00340
AFIX  23
H6AA  2    0.194131    0.730199    0.729869    11.00000   -1.20000
H6AB  2    0.364875    0.733032    0.678869    11.00000   -1.20000
AFIX   0
C6B   1    1.315762    0.239108    0.920594    11.00000    0.04577    0.04977 =
         0.04899    0.01008    0.02649    0.00753
AFIX  23
H6BA  2    1.436383    0.221190    0.980649    11.00000   -1.20000
H6BB  2    1.225736    0.193112    0.925312    11.00000   -1.20000
AFIX   0
HKLF 4


REM  cagali_a.res in P2(1)
REM wR2 = 0.0792, GooF = S = 1.039, Restrained GooF = 1.038 for all data
REM R1 = 0.0316 for 3590 Fo > 4sig(Fo) and 0.0332 for all 3737 data
REM 257 parameters refined using 1 restraints

END

WGHT      0.0435      0.4059

REM Instructions for potential hydrogen bonds
HTAB O1W I1
HTAB O1W O1A
HTAB O1W O2W_$4
HTAB O1W I1_$1
HTAB O1W I2
HTAB O1W O3A_$8
HTAB O1W O5A_$1
HTAB O2A I2
HTAB O2A O1W
EQIV $9 -x+2, y+1/2, -z+1
HTAB O2A O5B_$9
HTAB O2B I1
HTAB O3A I1_$1
HTAB O3A O1A_$2
HTAB O3A O5A_$2
HTAB O3B I2_$1
HTAB O3B O1A_$1
HTAB O3B O2A_$1
HTAB O4A I1
HTAB O4A I2
HTAB O4A O2W_$4
HTAB O4B I2_$3
HTAB O4B O2A_$3
HTAB O5A I2_$4
HTAB O5B I1_$5
HTAB O5B I2_$5
HTAB O5B O1A_$5
HTAB O5B O2A_$5
HTAB C1A I1_$7
HTAB C1A I2_$7
EQIV $10 -x, y+1/2, -z+1
HTAB C1A O3A_$10
HTAB C1A O5B_$4
HTAB C1B O2A_$3
EQIV $11 -x+2, y+1/2, -z+2
HTAB C1B O3B_$11
HTAB C1B O5B_$11
HTAB C2A I1_$1
EQIV $12 x-1, y, z-1
HTAB C2A O1B_$12
HTAB C2A O5A_$2
HTAB C2A I1
HTAB C2A I2
HTAB C2A O1W
HTAB C2A O2W
EQIV $13 x, y, z+1
HTAB C2B I2_$13
HTAB C2B O4B_$7
EQIV $14 -x+1, y-1/2, -z+2
HTAB C2B O5A_$14
HTAB C2B O5B_$7
HTAB C2B I1_$6
HTAB C2B O5A_$14
HTAB C3A I1_$7
HTAB C3A I2_$7
HTAB C3A O1W_$7
HTAB C3B I1_$6
HTAB C3B O1B_$6
HTAB C3B O2B_$6
HTAB C4A I1_$7
HTAB C4A O1B_$7
HTAB C4A O1W_$7
HTAB C4A O2B_$7
HTAB C4B O1A_$1
HTAB C4B O1W
HTAB C4B O3A_$8
HTAB C4B O5A_$1
HTAB C5A I1_$7
HTAB C5A I2_$7
HTAB C5A O1W_$7
HTAB C5A O2W_$10
HTAB C5A O3A_$10
HTAB C5A O5B_$4
HTAB C5B I1_$6
HTAB C5B I2_$3
HTAB C6A I1_$7
EQIV $15 -x+1, y+1/2, -z+2
HTAB C6A O3B_$15
HTAB C6A I1
HTAB C6A O2B
HTAB C6A O2W_$4
HTAB C6B O2A_$5
HTAB C6B O4A_$6
HTAB C6B O1A_$1
HTAB C6B O1B_$6
HTAB C6B O2A_$1
HTAB C6B O2B_$6
HTAB C6B O3B

REM Highest difference peak  0.498,  deepest hole -0.795,  1-sigma level  0.085
Q1    1   0.6077  0.5500  0.2960  11.00000  0.05    0.50
Q2    1   1.7220  0.1223  1.0601  11.00000  0.05    0.46
Q3    1   0.7446  0.6380  0.6614  11.00000  0.05    0.45
Q4    1   0.6814  0.4168  0.2358  11.00000  0.05    0.39
Q5    1   0.7844  0.6253  0.7865  11.00000  0.05    0.38
Q6    1   0.6299  0.6218  0.7029  11.00000  0.05    0.37
Q7    1   0.8930  0.7615  0.7257  11.00000  0.05    0.33
;
_shelx_res_checksum                55201
_shelx_hkl_file
;
   0 -17   0 184.675 181.156  13
   0 -17   1 418.945 207.292  13
   0 -17  -1 557.727 215.465  13
   0 -17   2 1826.62 326.597  13
   0 -16   0 20855.5 1397.46  13
   0 -16  -1 333.875 241.149  13
   0 -16   1-205.284 253.486  13
   0 -16   2 23016.0 1437.50  13
   0 -16   3 241.725 199.800  13
   0 -16   4 14544.7 978.653  13
   0 -16   4 12303.7 942.565  25
   0 -15   0-524.271 314.750  13
   0 -15   1 20712.4 1549.83  13
   0 -15  -2 46.9177 262.230   6
   0 -15   2 630.250 327.425  13
   0 -15   3 7541.94 865.352  13
   0 -15   4 459.040 260.102  13
   0 -15   5 7374.51 736.716  13
   0 -15   5 6790.09 729.295  25
   0 -14   1 451.686 436.654  13
   0 -14   2 3482.25 673.221  13
   0 -14   3 8325.55 998.247  13
   0 -14   4 4254.66 696.891  13
   0 -14   5 6611.46 793.425  13
   0 -14   5 5379.43 757.383  25
   0 -14   6 1163.96 339.534  13
   0 -14   6 1140.97 338.428  25
   0 -14   7 5757.36 664.761   7
   0 -13   0 403.909 439.933   6
   0 -13   2 1085.60 486.794  13
   0 -13  -2 1035.37 409.534   9
   0 -13  -2 2373.39 722.061  14
   0 -13  -3 38590.2 2414.66  14
   0 -13  -3 33603.9 2034.98   9
   0 -13  -4 2257.44 610.562  14
   0 -13   4 3640.56 723.568  13
   0 -13   5 30191.3 1881.08  13
   0 -13  -5 21190.4 1569.99  14
   0 -13   6 9036.59 952.862  13
   0 -13   6 9754.12 1006.41  25
   0 -13   7 9382.86 861.939  25
   0 -12   1 4287.74 680.827   6
   0 -12   1 3382.31 1178.74   4
   0 -12  -1 3626.81 818.088  14
   0 -12  -1 4008.74 718.808   9
   0 -12   2 49601.0 2881.33  13
   0 -12  -2 51898.9 3035.90  14
   0 -12  -2 50774.3 2683.23   9
   0 -12  -3 2006.21 634.234  14
   0 -12   3 1420.82 541.497  13
   0 -12  -3 1464.44 428.915   9
   0 -12   4 28402.8 2012.38  13
   0 -12  -4 23896.7 1868.01  14
   0 -12  -5 1509.61 523.418  14
   0 -12   5 2738.50 625.820  13
   0 -12   6 15717.2 1360.47  13
   0 -12   6 14791.2 1342.17  25
   0 -12   7 1886.28 439.616  25
   0 -12   8 3105.30 547.584   7
   0 -11   0 11.4435 246.954   9
   0 -11   0 204.961 470.254  14
   0 -11   0 437.312 342.788  36
   0 -11  -1 48627.6 2836.91  14
   0 -11  -1 42625.4 2386.85   9
   0 -11  -2 532.574 353.026   9
   0 -11  -2 78.5670 395.113  14
   0 -11  -2 574.273 437.781  32
   0 -11   2 263.887 400.506   5
   0 -11   2 773.882 733.484   4
   0 -11   3 11946.1 1308.02  13
   0 -11  -3 11774.4 1197.18   9
   0 -11  -3 11151.2 1323.04  14
   0 -11  -3 11690.6 1260.05  32
   0 -11   3 12159.0 1329.15   5
   0 -11   3 9522.95 2151.87   4
   0 -11  -4 16969.0 1397.35   9
   0 -11  -4 14456.3 1484.51  14
   0 -11   4 15538.6 1475.94  13
   0 -11  -4 18148.7 1529.27  32
   0 -11   4 12946.0 2385.46   4
   0 -11  -5 6178.13 932.809  14
   0 -11   5 6414.43 922.020  13
   0 -11  -5 6257.51 915.730  32
   0 -11   6 13879.1 1314.28  13
   0 -11  -6 14785.3 1324.69  32
   0 -11   6 15614.6 1433.28  25
   0 -11   7 6016.45 805.750  25
   0 -11   8 9414.77 1030.20   7
   0 -10   0 101612. 4264.29   9
   0 -10   0 107282. 4703.85  14
   0 -10   0 98037.9 4060.10  36
   0 -10  -1 642.962 381.942   9
   0 -10  -1 1668.80 602.914  14
   0 -10   1 422.991 291.059   9
   0 -10   1 993.968 408.155  14
   0 -10  -1 1150.00 477.343  36
   0 -10  -1 965.683 413.104  32
   0 -10  -2 82599.3 3691.63   9
   0 -10  -2 79069.1 3969.20  14
   0 -10  -2 80891.7 3651.92  32
   0 -10   2 79536.4 3780.26   5
   0 -10  -3 4308.05 725.430   9
   0 -10   3 4001.23 770.639  13
   0 -10  -3 5797.36 868.472  32
   0 -10   3 4736.45 855.255   5
   0 -10  -4 47295.1 2914.19  14
   0 -10  -4 51443.7 2691.54   9
   0 -10   4 53659.9 2893.08  13
   0 -10  -4 54584.8 2841.75  32
   0 -10   4 48127.2 4659.85   4
   0 -10  -5 22209.5 1841.42  14
   0 -10   5 23765.3 1802.59  13
   0 -10   5 20188.6 2947.22   4
   0 -10  -5 25991.6 1825.08  32
   0 -10   6 34983.8 2181.12  13
   0 -10  -6 31371.6 2071.08  32
   0 -10   6 31494.2 2161.61  25
   0 -10   6 30276.7 2157.38  17
   0 -10   7 20502.7 1614.18  13
   0 -10  -7 19654.0 1480.41  32
   0 -10   7 19952.5 1595.35  25
   0 -10   7 22279.6 1730.51  17
   0 -10   8 13743.7 1272.44  17
   0 -10   9 8552.13 883.087   7
   0 -10   9 8671.92 889.811  17
   0  -9   0 978.098 395.615   9
   0  -9   0 1131.46 501.326  14
   0  -9   0 0.93342 254.888  36
   0  -9   1 179792. 6452.86   9
   0  -9  -1 188542. 7025.40  14
   0  -9  -1 183179. 6538.49   9
   0  -9   1 185732. 6880.29  14
   0  -9   1 178117. 6329.33  36
   0  -9  -1 169277. 6273.72  36
   0  -9  -1 193829. 6592.20  32
   0  -9   1 179106. 6601.64   5
   0  -9  -2 698.995 376.248   9
   0  -9  -2 319.011 425.192  14
   0  -9  -2 621.674 417.538  32
   0  -9   2 862.433 421.215   6
   0  -9   2 916.097 482.096   5
   0  -9  -3 129049. 5461.56  14
   0  -9  -3 131074. 5001.48   9
   0  -9   3 122018. 5085.60  13
   0  -9  -3 127045. 5017.81  32
   0  -9   3 124011. 5204.92   5
   0  -9  -4 4681.62 741.148   9
   0  -9   4 4741.34 776.900  13
   0  -9  -4 5170.46 790.424  32
   0  -9   4 4235.90 1320.47   4
   0  -9   4 5835.61 959.725   5
   0  -9   5 63488.6 3173.08  13
   0  -9   5 57962.9 5094.20   4
   0  -9   5 61358.4 3219.04  27
   0  -9  -5 66135.0 3207.69  32
   0  -9   6 9610.53 1094.80  13
   0  -9   6 10588.2 2057.93   4
   0  -9  -6 10621.2 1159.66  32
   0  -9   6 8409.55 1071.94  25
   0  -9   7 29570.2 1971.59  13
   0  -9  -7 28374.2 1891.18  32
   0  -9   7 26724.6 2084.54  17
   0  -9   7 29384.2 1993.31  25
   0  -9   8 2027.63 557.603  17
   0  -9   8 1559.61 446.436  25
   0  -9   9 6109.80 788.662   7
   0  -9   9 4876.49 749.539  17
   0  -9  10 1689.23 415.756  17
   0  -8   0 67494.0 3327.49  14
   0  -8   0 68631.3 3086.45   9
   0  -8   0 66798.7 2990.14  32
   0  -8   1 17750.8 1363.17   9
   0  -8  -1 20928.0 1720.36  14
   0  -8  -1 20751.5 1488.87   9
   0  -8   1 20290.4 1593.97  14
   0  -8  -1 19416.4 1403.37  32
   0  -8  -2 43749.6 2312.55   9
   0  -8  -2 42799.2 2279.74  32
   0  -8   2 42045.3 2398.26   5
   0  -8  -3 31417.1 1881.95   9
   0  -8   3 29484.7 1884.71  13
   0  -8   3 27987.6 3151.31   4
   0  -8   3 29105.2 2030.46   5
   0  -8  -3 30747.7 1896.56  32
   0  -8   4 33839.8 2014.42  13
   0  -8   4 32542.4 2206.05   5
   0  -8   4 28546.7 3226.98   4
   0  -8  -4 31367.9 2003.95  32
   0  -8   4 31082.3 2049.28  27
   0  -8   5 21426.8 1604.18  13
   0  -8   5 18199.4 2635.47   4
   0  -8  -5 21909.4 1650.32  32
   0  -8   5 20037.6 1685.84  27
   0  -8   6 23467.9 1748.28  13
   0  -8   6 23733.6 3002.68   4
   0  -8  -6 22287.5 1705.13  32
   0  -8   6 23504.0 1778.05  25
   0  -8   7 40102.2 2398.53  13
   0  -8  -7 38575.0 2302.15  32
   0  -8   7 42035.6 2419.76  25
   0  -8   7 37885.8 2613.76  17
   0  -8   8 7614.56 1103.02  17
   0  -8   9 19461.3 1492.16   7
   0  -8   9 20143.7 1672.40  17
   0  -8  10 2907.19 567.045  17
   0  -7   3 103222. 4013.34  13
   0  -7   3 97759.2 4195.72   5
   0  -7   3 94710.6 5980.30   4
   0  -7  -3 95679.9 3954.04  32
   0  -7   4 16703.9 2333.46   4
   0  -7   4 17728.5 1526.12   5
   0  -7   4 18763.6 1377.58  13
   0  -7   4 18017.2 1489.50  27
   0  -7   5 56985.6 2785.64  13
   0  -7   5 57067.3 4533.91   4
   0  -7   5 53452.9 2980.46  27
   0  -7   6 49021.0 2612.45  13
   0  -7   6 51633.3 4323.42   4
   0  -7  -6 45054.8 2581.40  32
   0  -7   6 51211.4 2701.06  25
   0  -7   7 30081.1 3311.59   4
   0  -7   7 28779.7 2275.89  17
   0  -7   7 32811.4 2087.02  25
   0  -7   8 21794.3 1918.72  17
   0  -7   9 2850.92 708.674  17
   0  -7  10 14126.5 1303.72  17
   0  -6   3 22158.0 2569.06   4
   0  -6   4 272390. 8771.40  13
   0  -6   4 276791. 11510.8   4
   0  -6   4 260826. 9173.63   5
   0  -6   5 23394.0 1562.46  13
   0  -6   5 22901.6 2644.35   4
   0  -6   5 20342.3 1682.38  27
   0  -6   6 89211.2 5734.33   4
   0  -6   6 88086.6 3791.75  13
   0  -6   6 87387.5 3845.82  25
   0  -6   7 10498.9 1941.87   4
   0  -6   7 13308.2 1242.11  25
   0  -6   7 12226.5 1433.12  17
   0  -6   8 17448.2 1748.81  17
   0  -6   9 5162.64 919.372  17
   0  -6  10 4824.82 803.628  17
   0  -6  11 2331.65 489.790  28
   0  -6  11 2228.63 476.489  17
   0  -5   3 8298.57 1522.46   4
   0  -5   4 68156.2 4404.16   4
   0  -5   5 48420.7 2361.79  13
   0  -5   5 49090.8 3719.65   4
   0  -5   5 50089.0 2812.00  27
   0  -5   6 44895.9 3584.83   4
   0  -5   6 42042.6 2254.05  13
   0  -5   6 42047.0 2277.31  25
   0  -5   7 33729.3 2075.79  25
   0  -5   7 33531.0 2512.13  17
   0  -5   8 26922.6 2278.11  17
   0  -5   9 1374.92 529.587  17
   0  -5  10 12873.1 1371.46  17
   0  -5  11 1983.32 491.996  28
   0  -5  11 2279.99 524.066  17
   0  -4   4 71307.2 4144.41   4
   0  -4   5 68462.3 2924.54  13
   0  -4   5 73630.9 4295.88   4
   0  -4   5 76627.2 3484.79  27
   0  -4   6 41245.2 3236.64   4
   0  -4   6 40780.8 2117.87  25
   0  -4   7 59378.1 4158.23   4
   0  -4   7 58964.6 3421.32  17
   0  -4   8 10635.6 1416.29  17
   0  -4   9 31884.6 2480.37  17
   0  -4  10-369.293 459.434  17
   0  -4  11 22706.2 1529.07  28
   0  -4  11 22305.0 1647.81  17
   0  -3   3 601438. 17854.4   3
   0  -3   3 640147. 19379.8   4
   0  -3   4 15883.3 1603.48   4
   0  -3   4 15666.6 1393.96   3
   0  -3   5 241161. 9234.38   4
   0  -3   6 7581.78 1289.65   4
   0  -3   6 8749.96 836.801  25
   0  -3   7 99431.9 4651.03  17
   0  -3   8 16548.0 1703.06  17
   0  -3   9 16876.5 1793.54  17
   0  -3  10 6356.04 1055.63  17
   0  -3  11 6343.52 789.467  28
   0  -3  11 6030.44 871.518  17
   0  -2   3 15175.5 1122.72   3
   0  -2   3 15806.7 1368.55   4
   0  -2   4 59440.1 3100.04   4
   0  -2   4 55544.6 3168.88   3
   0  -2   5 39746.7 2701.14   4
   0  -2   5 45767.2 3048.69   3
   0  -2   6 15705.3 1729.22   4
   0  -2  -6 15138.2 1240.14  10
   0  -2   6 15358.5 1373.52  17
   0  -2  -7 51429.0 2749.45  10
   0  -2   7 52903.4 2991.36  17
   0  -2   8 19821.4 1818.51  17
   0  -2   9 24521.2 2104.97  17
   0  -2  10 63.1495 391.271  28
   0  -2  10 459.911 398.417  17
   0  -2  11 19422.4 1461.93  28
   0  -2  11 19574.7 1625.15  17
   0  -1   2 108226. 3659.91   3
   0  -1   2 104556. 3900.25   4
   0  -1   3 251154. 8346.70   4
   0  -1   3 259851. 8621.05   3
   0  -1   4 146455. 6267.82   3
   0  -1   4 138899. 5446.52   4
   0  -1   5 8115.44 1329.08   3
   0  -1   5 8424.99 1082.14   4
   0  -1  -6 92262.1 3796.38  10
   0  -1   6 99890.7 4204.34  17
   0  -1  -7 6364.28 873.500  10
   0  -1   7 5462.66 881.507  17
   0  -1  -8 49858.0 2910.48  10
   0  -1   8 53115.5 3082.38  17
   0  -1   9 5380.33 951.309  17
   0  -1  10 29681.5 1908.87  30
   0  -1  10 31463.8 2101.16  28
   0  -1  10 31369.8 2258.91  17
   0  -1  11 5474.75 785.801  28
   0  -1  11 4685.96 791.221  17
   0  -1  12 12375.6 1059.84  17
   0   0   1 9270.35 510.734   4
   0   0   1 9644.21 617.533   3
   0   0   2 411168. 12084.3   4
   0   0   2 403920. 12580.4   3
   0   0   3 36594.5 2394.70   3
   0   0   3 37005.8 1853.67   4
   0   0   4 315659. 11442.0   3
   0   0   5 4206.49 1007.85   3
   0   0  -6 338452. 10795.9  10
   0   0   6 328065. 11025.8  17
   0   0  -6 344211. 10812.5  18
   0   0  -7 9886.80 1048.45  10
   0   0   7 9977.32 1135.22  17
   0   0  -7 8634.86 978.308  18
   0   0  -8 39296.1 2440.79  10
   0   0   8 40549.6 2601.32  17
   0   0  -9 5675.37 969.194  10
   0   0   9 5397.18 903.052  28
   0   0   9 5227.73 934.193  17
   0   0  10 14529.5 1318.63  30
   0   0  10 13825.3 1336.02  28
   0   0  10 13237.6 1404.57  17
   0   0  11 878.166 422.902  28
   0   0  11 913.986 406.487  17
   0   0  12 952.062 293.259  20
   0   1   1 648.199 296.948   3
   0   1  -1 506.063 119.935   2
   0   1   2 110414. 3862.78   1
   0   1  -2 123662. 3842.95   2
   0   1   2 114044. 4814.14   3
   0   1   3 269906. 9778.92   3
   0   1   4 140000. 6379.56   3
   0   1   5 19019.1 2138.66   3
   0   1   6 101000. 5570.85   3
   0   1  -6 91620.4 3674.81  10
   0   1   6 88048.9 3821.29  17
   0   1  -6 91350.2 3654.71  18
   0   1   7 5176.61 1171.33   3
   0   1  -7 6243.66 821.527  10
   0   1   7 6551.48 925.181  17
   0   1  -7 6093.80 819.499  18
   0   1  -8 47157.3 2693.05  10
   0   1   8 51685.5 2771.69  28
   0   1   8 50533.6 2898.35  17
   0   1  -9 4713.57 850.149  10
   0   1   9 6583.56 957.877  28
   0   1   9 4889.20 899.828  17
   0   1  10 27713.4 1913.75  30
   0   1  10 32005.2 2068.51  28
   0   1  10 30823.6 2171.97  17
   0   1  11 3400.45 631.372  28
   0   1  11 4569.32 632.058  30
   0   1  11 4362.99 748.643  17
   0   1  12 13267.3 993.255  20
   0   2   0 16065.0 1022.12   3
   0   2  -1 95692.0 3069.95   2
   0   2   1 78506.5 3758.50   3
   0   2   2 215378. 8271.85   3
   0   2  -2 232668. 7007.82   2
   0   2  -3 9077.32 773.238   2
   0   2   3 8876.52 1281.14   3
   0   2   3 8795.59 780.521   1
   0   2   4 70595.7 4191.24   3
   0   2   5 31452.5 2801.56   3
   0   2   6 6757.30 782.689  28
   0   2  -6 7228.89 771.407  18
   0   2  -7 56671.9 2731.38  10
   0   2   7 57128.7 4218.25   3
   0   2   7 54057.2 2734.81  28
   0   2   7 50367.2 2788.09  17
   0   2  -7 55549.0 2728.85  18
   0   2  -8 19963.6 1587.93  10
   0   2   8 17747.6 1522.61  28
   0   2  -8 17928.0 1498.01  18
   0   2   8 21243.7 1725.35  17
   0   2  -9 30700.5 2127.02  10
   0   2   9 32683.2 2174.35  28
   0   2   9 31850.3 2105.29  30
   0   2   9 32755.9 2283.18  17
   0   2 -10 896.966 407.899  10
   0   2  10 317.578 405.979  28
   0   2  10 599.605 395.833  30
   0   2  10 573.621 403.937  17
   0   2  11 14355.9 1151.78  30
   0   2  11 15455.5 1336.60  17
   0   2  12 2902.43 462.907  20
   0   3   0 378.151 305.911   3
   0   3  -1 701938. 19625.4   3
   0   3   1 618905. 20916.1   3
   0   3  -2 16551.8 1001.51   2
   0   3   2 14694.5 1587.58   3
   0   3  -3 525545. 14956.2   2
   0   3   3 550927. 17034.3   3
   0   3   4 18030.4 2046.53   3
   0   3  -4 18968.8 1331.99   2
   0   3   5 260185. 10604.4   3
   0   3   6 10746.4 1776.20   3
   0   3   6 9471.21 967.416  28
   0   3  -6 11002.6 948.820  18
   0   3   6 9000.60 955.522  17
   0   3   7 113316. 6398.81   3
   0   3   7 109866. 4487.60  28
   0   3   7 108064. 4567.41  17
   0   3  -7 110704. 4396.71  18
   0   3  -8 13005.1 1240.57  10
   0   3   8 11630.9 1226.86  28
   0   3   8 12191.8 1287.08  17
   0   3  -8 12002.5 1193.30  18
   0   3  -9 21144.2 1694.56  10
   0   3   9 20395.4 1645.50  30
   0   3   9 21922.4 1714.95  28
   0   3  -9 19299.0 1601.27  18
   0   3   9 22657.2 1815.84  17
   0   3 -10 4530.79 764.808  10
   0   3  10 4799.81 751.258  30
   0   3  10 4678.62 805.520  17
   0   3  11 5819.62 719.343  30
   0   3  11 6440.96 801.924  20
   0   3  11 6105.99 800.066  17
   0   4   0 183951. 6577.41   3
   0   4  -1 8512.40 722.721   3
   0   4   1 8290.97 1186.53   3
   0   4   2 67601.3 3982.38   3
   0   4  -2 81960.2 3143.17   2
   0   4  -3 30474.6 1655.44   2
   0   4   3 33377.7 2673.18   3
   0   4   4 52821.8 3605.69   3
   0   4  -4 45264.6 2293.11   2
   0   4  -5 67202.2 2805.74   8
   0   4   5 70651.7 4533.39   3
   0   4   5 65774.4 2903.00  28
   0   4  -6 23110.0 1529.10   8
   0   4   6 24967.6 2674.23   3
   0   4   6 22259.4 1565.11  28
   0   4   6 25051.4 1647.26  17
   0   4   6 20939.8 1462.92  26
   0   4  -6 25832.4 1553.30  18
   0   4   7 52985.4 4154.64   3
   0   4   7 55155.5 2835.08  28
   0   4   7 56503.3 2851.66  30
   0   4  -7 50718.5 2618.69  18
   0   4   7 54588.1 2844.73  17
   0   4  -8 8306.09 1022.79  10
   0   4   8 5200.99 1295.78   3
   0   4   8 8279.01 1043.38  30
   0   4   8 8023.33 1029.10  28
   0   4  -8 7191.96 921.583  18
   0   4   8 7603.27 1011.22  17
   0   4  -9 28536.4 1956.44  10
   0   4   9 26980.7 1891.77  30
   0   4  -9 24728.1 1826.42  18
   0   4   9 27754.7 2007.39  17
   0   4 -10 894.944 399.069  10
   0   4  10 1086.96 436.363  30
   0   4  10 801.305 303.175  17
   0   4  11 21760.1 1404.09  30
   0   4  11 26299.2 1593.87  20
   0   5   0 345.487 382.532   3
   0   5  -1 59675.7 2645.31   3
   0   5   1 60240.9 3551.96   3
   0   5   2 10600.6 1455.23   3
   0   5  -2 8617.45 885.355   2
   0   5  -3 523.359 266.054   2
   0   5   3 512.812 496.253   3
   0   5  -4 75238.6 3282.08   2
   0   5   4 78085.7 4719.57   3
   0   5  -5 45761.0 2179.73   8
   0   5   5 44991.0 3587.33   3
   0   5   5 44710.0 2278.02  30
   0   5   5 45217.6 2298.02  28
   0   5   5 39653.6 2118.09  26
   0   5  -6 48595.0 2430.61   8
   0   5   6 48181.6 3890.08   3
   0   5   6 48751.5 2529.64  28
   0   5   6 47363.1 2515.88  30
   0   5   6 46963.2 2473.83  17
   0   5   6 45369.4 2341.01  26
   0   5  -6 49521.3 2410.32  18
   0   5   7 29334.4 3089.06   3
   0   5   7 29382.8 1992.50  30
   0   5   7 32526.6 2049.35  17
   0   5  -7 30377.3 1906.31  18
   0   5   8 21684.2 2637.02   3
   0   5   8 24764.2 1845.44  30
   0   5  -8 22071.3 1666.82  18
   0   5   8 27006.6 1933.94  17
   0   5  -9 795.034 425.749  10
   0   5   9-12.0301 337.943  30
   0   5  -9 410.496 339.125  18
   0   5   9-203.266 348.280  17
   0   5 -10 12402.1 1210.55  10
   0   5  10 13551.4 1197.49  30
   0   5  10 13694.6 1249.25  20
   0   5 -11 2412.91 525.802  10
   0   5  11 1865.24 412.385  30
   0   5  11 2538.00 483.438  20
   0   6   0 305930. 10578.1   3
   0   6   1 2079.00 736.802   3
   0   6  -1 2784.77 532.440   3
   0   6  -2 279546. 9475.22   2
   0   6   2 293094. 10899.2   3
   0   6  -3 29826.6 1842.18   2
   0   6   3 25882.1 2513.95   3
   0   6   4 236049. 7921.77  30
   0   6   4 258657. 10325.9   3
   0   6  -5 21504.3 1429.06   8
   0   6   5 18382.4 1416.83  30
   0   6   5 24394.2 2580.45   3
   0   6  -6 86820.1 3645.93   8
   0   6   6 75963.3 5248.63   3
   0   6   6 84385.4 3729.90  30
   0   6   7 6330.58 1474.86   3
   0   6   7 7581.03 993.697  30
   0   6  -7 10190.3 1047.75  18
   0   6   8 19460.4 1597.76  30
   0   6  -8 20164.8 1567.75  18
   0   6  -9 5466.18 821.369  10
   0   6   9 5315.26 797.873  30
   0   6   9 5984.78 885.047  20
   0   6  -9 6008.65 834.373  18
   0   6 -10 5368.81 786.116  10
   0   6  10 5137.91 735.036  30
   0   6  10 4234.78 657.231  20
   0   6 -11 3615.06 570.128  10
   0   6  11 1942.56 355.469  29
   0   6  11 2548.35 413.127  30
   0   6  11 3266.48 488.295  20
   0   7   0 322.511 382.654   3
   0   7  -1 245725. 8570.52   3
   0   7   1 254979. 9823.70   3
   0   7   2 57299.5 3757.38   3
   0   7  -2 54034.9 2979.56   2
   0   7  -3 76928.1 3080.12  15
   0   7   3 79030.8 4736.87   3
   0   7  -3 78558.8 3615.88   2
   0   7   3 71484.8 3103.92  30
   0   7   4 15005.0 1967.25   3
   0   7   4 13272.8 1123.54  30
   0   7  -4 11221.9 946.397  29
   0   7   4 14712.4 1123.47  20
   0   7  -4 13471.9 1038.41  21
   0   7  -5 48549.0 2441.38   8
   0   7   5 50472.1 3950.93   3
   0   7   5 46578.1 2454.09  30
   0   7   5 46401.6 2385.61  20
   0   7  -5 47053.7 2270.54  21
   0   7  -6 40697.7 2337.90   8
   0   7   6 42729.4 3748.28   3
   0   7   6 43717.2 2444.60  30
   0   7  -6 44660.2 2216.69  22
   0   7   6 45251.9 2420.98  20
   0   7  -7 24886.2 1788.90   8
   0   7   7 21225.6 2691.48   3
   0   7   7 25631.3 1849.79  30
   0   7   7 26659.2 1831.99  20
   0   7  -7 26846.7 1787.58  18
   0   7   8 30745.9 2018.11  30
   0   7  -8 27862.8 1871.40  18
   0   7   8 30391.2 1988.61  20
   0   7  -9 6355.03 858.451  10
   0   7   9 4935.14 757.440  30
   0   7   9 5194.16 753.895  20
   0   7  -9 4903.78 740.990  18
   0   7 -10 15908.2 1269.89  10
   0   7  10 15009.6 1152.32  30
   0   7  10 14657.0 1052.93  19
   0   7  10 15151.2 1170.89  20
   0   7 -11 2200.33 426.590  10
   0   7  11 4200.75 489.031  30
   0   8   0 51927.2 2415.36  29
   0   8   0 49639.7 3194.43   3
   0   8  -1 15027.7 1113.15  15
   0   8   1 15387.0 1196.45  29
   0   8  -1 15101.6 1105.18  29
   0   8   1 14133.1 1796.96   3
   0   8  -2 34393.4 1826.61  15
   0   8   2 33052.9 1948.75  29
   0   8  -2 33785.2 1786.62  29
   0   8   2 32153.0 1794.03  30
   0   8   2 32947.6 2862.62   3
   0   8  -2 35443.7 2431.20   2
   0   8  -3 34368.2 1882.95  15
   0   8   3 37867.1 3187.78   3
   0   8  -3 33406.2 1817.98  29
   0   8   3 34989.9 2053.67  29
   0   8   3 35347.0 1937.78  30
   0   8   4 28725.6 2860.58   3
   0   8  -4 32562.3 1741.34  29
   0   8   4 27681.8 1755.95  30
   0   8  -4 25339.1 1643.82  21
   0   8  -5 21673.5 1600.49   8
   0   8   5 24071.6 2714.92   3
   0   8   5 24505.7 1672.96  30
   0   8   5 24230.6 1602.05  20
   0   8  -5 21671.2 1476.42  21
   0   8  -6 20559.7 1577.91   8
   0   8   6 21147.7 2623.74   3
   0   8   6 23297.6 1693.46  30
   0   8  -6 21311.4 1466.73  22
   0   8   6 20733.8 1542.29  20
   0   8  -7 31422.1 2062.88   8
   0   8   7 33259.9 2119.11  30
   0   8  -7 31432.4 2012.47  18
   0   8   7 35732.4 2108.10  20
   0   8   8 5629.34 830.976  30
   0   8   8 5292.86 787.007  20
   0   8  -8 5013.31 748.719  18
   0   8  -9 21207.7 1550.57  10
   0   8   9 20677.3 1484.98  30
   0   8   9 21324.0 1475.18  20
   0   8   9 20562.5 1431.47  19
   0   8  -9 19823.8 1456.75  18
   0   8 -10 4054.78 632.576  10
   0   8  10 3526.35 525.075  29
   0   8  10 3607.06 538.350  30
   0   8  10 3698.98 555.059  20
   0   8  10 2718.22 446.231  19
   0   9   0 1435.18 567.638   3
   0   9   0 278.437 244.347  29
   0   9  -1 183349. 6350.69  15
   0   9  -1 166360. 7466.07   2
   0   9   1 169154. 7908.83   3
   0   9   1 183268. 6439.23  29
   0   9  -1 181615. 6250.89  29
   0   9   1 182761. 6391.54  19
   0   9  -2 917.088 345.567  15
   0   9   2 1362.67 745.680   3
   0   9  -2 143.098 395.030   2
   0   9   2 329.593 319.660  30
   0   9   2 612.585 367.445  29
   0   9  -2 84.6344 208.056  29
   0   9   3 127797. 6639.88   3
   0   9   3 126030. 4900.29  29
   0   9  -3 123463. 4659.11  29
   0   9   3 118804. 4659.12  30
   0   9   4 4093.97 1180.95   3
   0   9  -4 2865.97 517.585  29
   0   9   4 2851.21 596.247  29
   0   9   4 2084.99 474.976  30
   0   9  -4 3214.06 597.486  21
   0   9  -5 73066.6 3410.28   8
   0   9   5 76080.3 5155.91   3
   0   9   5 72174.9 3346.33  30
   0   9   5 78640.4 3510.45  29
   0   9  -5 69730.2 3226.59  21
   0   9  -6 12704.7 1251.65   8
   0   9   6 13006.9 2073.95   3
   0   9   6 14997.3 1338.20  30
   0   9   6 14296.0 1219.98  20
   0   9  -6 12681.1 1122.92  22
   0   9  -7 33958.9 2171.36   8
   0   9   7 37116.9 2219.54  30
   0   9  -7 36340.3 2176.19  18
   0   9   7 36695.8 2103.66  20
   0   9   8 1632.52 435.940  30
   0   9   8 2351.90 594.553  29
   0   9   8 2529.83 566.184  19
   0   9  -8 1890.89 498.604  18
   0   9   8 2718.08 535.981  20
   0   9  -9 7013.78 830.014  10
   0   9   9 4324.46 617.657  29
   0   9   9 5151.95 669.885  30
   0   9   9 5962.85 713.607  19
   0   9  -9 5115.11 673.929  18
   0   9   9 5836.44 669.819  20
   0   9 -10 2901.88 476.751  10
   0   9  10 2586.05 393.863  29
   0   9  10 2794.00 421.172  30
   0   9  10 2368.83 378.967  19
   0  10   0 85097.7 3642.26  29
   0  10  -1 382.090 250.705  15
   0  10   1 693.502 494.521   3
   0  10  -1 231.054 581.788   2
   0  10  -1 324.221 258.748  29
   0  10   1 641.677 382.798  29
   0  10   1 716.555 372.900  19
   0  10  -2 92407.6 3808.82  15
   0  10   2 78017.3 5028.49   3
   0  10   2 80656.8 3552.48  30
   0  10   2 89866.9 3837.60  29
   0  10  -2 87002.4 3662.58  29
   0  10   2 89309.5 3781.16  19
   0  10   3 1499.93 760.466   3
   0  10   3 2787.58 578.137  29
   0  10   3 3186.59 583.665  30
   0  10  -3 2636.26 525.080  29
   0  10  -3 3125.17 653.635  21
   0  10   4 53193.5 4198.30   3
   0  10   4 56799.2 2747.45  30
   0  10   4 56286.8 2851.90  29
   0  10  -4 53114.8 2647.36  29
   0  10  -4 53090.0 2757.93  21
   0  10  -5 23839.7 1735.93   8
   0  10   5 23588.8 2792.73   3
   0  10   5 24627.2 1697.96  30
   0  10   5 26344.4 1817.59  29
   0  10  -5 22557.8 1619.84  21
   0  10  -6 35264.1 2225.59   8
   0  10   6 36569.9 2160.75  30
   0  10   6 35363.9 2198.34  29
   0  10  -6 37097.0 2089.98  22
   0  10  -7 22500.1 1694.20   8
   0  10   7 23640.6 1681.35  29
   0  10   7 25312.1 1720.32  30
   0  10  -7 25598.4 1741.73  18
   0  10   7 26154.3 1787.36  19
   0  10   8 13996.4 1182.82  30
   0  10   8 13641.8 1157.43  29
   0  10   8 13762.1 1178.97  19
   0  10  -8 14370.8 1214.60  18
   0  10  -9 13279.1 1069.99  10
   0  10   9 9604.93 865.832  29
   0  10   9 11047.8 937.239  30
   0  10   9 12005.4 949.720  19
   0  10  -9 12689.8 1006.72  18
   0  11   0 215.991 252.613  15
   0  11   0-112.964 290.510  29
   0  11  -1 35616.3 2144.32  15
   0  11   1 34304.8 2993.89   3
   0  11  -1 33754.7 2065.42  29
   0  11   1 35932.4 2179.83  29
   0  11  -2 461.856 372.037  15
   0  11   2 34.0986 577.383   3
   0  11   2 242.859 312.427  29
   0  11  -2 767.828 333.002  29
   0  11   2 536.095 331.422  19
   0  11   3 13404.5 1997.67   3
   0  11   3 12834.8 1144.71  30
   0  11  -3 11744.8 1148.12  29
   0  11   3 14108.1 1278.43  29
   0  11  -3 12025.4 1224.84  21
   0  11   3 13697.1 1274.88  19
   0  11   4 13722.7 2051.44   3
   0  11   4 15876.2 1379.48  29
   0  11  -4 12549.9 1189.17  29
   0  11   4 14910.4 1253.56  30
   0  11   4 15569.0 1376.40  19
   0  11  -4 13302.7 1243.79  21
   0  11  -5 7775.84 975.008   8
   0  11   5 10572.2 1126.67  29
   0  11   5 9364.25 1007.26  30
   0  11   5 10937.4 1163.43  19
   0  11  -5 7436.33 912.001  21
   0  11  -6 13350.3 1268.57   8
   0  11   6 14427.2 1222.26  30
   0  11   6 13188.4 1232.24  29
   0  11  -6 11541.0 1088.61  22
   0  11   6 16574.4 1410.89  19
   0  11  -7 7905.71 930.532   8
   0  11   7 7942.18 881.355  30
   0  11   7 7102.96 865.805  29
   0  11   7 8145.86 912.008  19
   0  11  -7 7541.00 894.221  18
   0  11   8 11309.2 967.913  30
   0  11   8 11616.8 981.171  29
   0  11  -8 12873.7 1069.36  18
   0  11   8 11940.9 1009.02  19
   0  11  -9 4941.91 602.987  10
   0  11   9 3232.80 440.883  29
   0  11   9 4049.94 507.554  30
   0  11   9 5117.62 548.352  19
   0  12   0 42639.3 2421.53  15
   0  12   0 39612.4 2327.99  29
   0  12  -1 6016.64 856.864  15
   0  12   1 4542.75 764.144  29
   0  12  -1 6225.96 845.540  29
   0  12  -2 67836.3 3334.63  15
   0  12  -2 68239.3 3271.52  29
   0  12   2 66374.4 3256.20  29
   0  12   2 72314.0 3231.75  19
   0  12  -3 2448.84 541.568  29
   0  12   3 2891.91 626.215  29
   0  12  -3 2141.85 569.150  21
   0  12   3 3156.71 635.163  19
   0  12  -4 33056.8 2153.53   8
   0  12  -4 30010.6 1927.72  29
   0  12   4 33101.3 1937.01  30
   0  12   4 34389.2 2086.00  29
   0  12   4 36250.6 2137.96  19
   0  12  -4 32407.4 2060.62  21
   0  12  -5 3958.89 723.350   8
   0  12   5 4662.69 653.792  30
   0  12   5 4722.14 737.878  29
   0  12  -5 2875.13 573.323  21
   0  12   5 4828.75 749.812  19
   0  12  -6 12768.1 1195.04   8
   0  12   6 11609.3 1103.76  29
   0  12   6 13118.9 1119.32  30
   0  12  -6 13626.0 1123.18  22
   0  12   6 12536.7 1157.79  19
   0  12   7 2086.98 432.047  30
   0  12   7 3029.34 530.407  29
   0  12  -7 2836.01 521.215  18
   0  12   7 2487.53 501.619  19
   0  12   8 5155.14 585.525  30
   0  12   8 5459.95 602.108  29
   0  12   8 5389.82 617.627  19
   0  12  -8 5861.06 655.767  18
   0  13   0-179.012 371.026  15
   0  13   0 605.136 374.561  29
   0  13  -1 63911.0 3167.24  15
   0  13   1 63529.2 3105.51  15
   0  13   1 61250.3 3014.00  29
   0  13  -1 57980.2 2997.97  29
   0  13   2 1091.99 439.388  29
   0  13  -2 626.380 395.583  29
   0  13  -2 771.740 332.339  21
   0  13   2 997.779 413.293  19
   0  13   3 39894.7 2261.86  29
   0  13  -3 37778.9 2199.59  29
   0  13   3 41352.2 2247.03  19
   0  13  -3 37852.2 2289.55  21
   0  13  -4 5172.29 789.301   8
   0  13  -4 5005.65 725.106  29
   0  13   4 5373.16 748.166  29
   0  13   4 4170.89 675.298  19
   0  13  -4 4739.84 743.829  21
   0  13  -5 33747.1 2033.26   8
   0  13   5 32475.1 1807.52  30
   0  13   5 35391.5 1991.02  29
   0  13   5 35781.9 2012.45  19
   0  13  -6 8823.64 925.250   8
   0  13   6 8702.60 868.756  29
   0  13   6 9810.76 854.944  30
   0  13   6 10959.8 976.311  19
   0  13  -6 10072.2 891.117  22
   0  13   7 8090.90 733.748  30
   0  13   7 7745.54 736.474  29
   0  13   7 9659.17 844.656  19
   0  13  -7 9444.22 858.677  18
   0  14   0 15162.1 1347.46  15
   0  14   0 14387.1 1288.82  29
   0  14  -1 357.376 299.033  15
   0  14   1 843.530 398.595  15
   0  14  -1 11.1555 344.789  29
   0  14   1 847.960 369.957  29
   0  14   2 5261.54 743.501  15
   0  14   2 4506.46 694.928  29
   0  14  -2 4963.57 732.621  29
   0  14  -2 5262.94 787.309  21
   0  14   3 8861.58 936.221  15
   0  14  -3 7983.09 890.043  29
   0  14   3 8853.20 932.116  29
   0  14  -3 8060.86 959.466  21
   0  14   3 9344.29 908.272  19
   0  14  -4 5344.96 755.683   8
   0  14   4 5806.14 720.915  29
   0  14   4 6044.31 710.211  19
   0  14  -4 5988.02 759.564  21
   0  14  -5 6234.48 770.901   8
   0  14   5 7099.27 749.513  29
   0  14   5 8431.31 829.033  19
   0  14  -6 2607.99 464.674   8
   0  14   6 2316.28 413.103  29
   0  14   6 2500.87 440.724  19
   0  14  -6 3168.68 538.025  18
   0  14   7 6515.05 568.383  29
   0  15   0 282.631 253.203  15
   0  15   0 228.509 284.344  29
   0  15   1 23125.5 1540.36  15
   0  15   1 21157.4 1466.80  29
   0  15  -1 21441.2 1482.59  29
   0  15  -1 24556.0 1633.36  21
   0  15   2-14.1488 203.303  15
   0  15  -2 537.085 232.594  29
   0  15   2 405.878 288.085  29
   0  15  -2 299.407 278.293  21
   0  15  -3 7262.25 811.601   8
   0  15   3 7154.03 759.939  15
   0  15  -3 7081.91 771.951  29
   0  15   3 7955.13 803.402  29
   0  15  -3 8433.54 892.241  21
   0  15   4 106.290 238.929  15
   0  15  -4 561.005 275.583   8
   0  15   4-105.236 227.729  29
   0  15  -5 4766.53 575.659   8
   0  15   5 4227.06 507.743  15
   0  15   5 4881.06 547.832  29
   0  15  -5 5556.29 605.581  22
   0  16   0 18089.8 1219.31  29
   0  16   0 22696.7 1394.96  21
   0  16   1 260.568 223.929  15
   0  16  -1-99.9919 217.544  29
   0  16   1 70.7326 199.780  29
   0  16  -1 241.302 291.552  21
   0  16   1 411.327 275.964  21
   0  16   2 22402.5 1343.21  15
   0  16  -2 19058.7 1256.33   8
   0  16  -2 21942.6 1314.30  29
   0  16   2 24211.7 1361.47  29
   0  16  -2 26987.8 1494.32  21
   0  16  -3 726.887 254.896   8
   0  16   3 834.198 247.092  15
   0  16   3 891.950 284.605  29
   0  16  -3 1398.11 375.024  21
   0  16   4 14479.0 924.513  15
   0  16  -4 14644.9 958.298   8
   0  16   4 15401.0 945.031  29
   0  17   0 264.507 173.527  21
   0  17  -1 1138.48 276.938  21
   0  17   1 506.702 198.118  21
   1 -17  -2 7272.44 640.328  13
   1 -17  -1 5141.12 539.262  13
  -1 -17   1 5240.26 542.600  13
  -1 -17   0 5575.70 561.821  13
   1 -17   0 6696.49 604.571  13
  -1 -16   4 5107.75 590.397  13
  -1 -16   4 4679.39 586.390  25
  -1 -16   3 2966.58 481.342  13
  -1 -16   2 5738.25 676.622  13
  -1 -16   1 4676.82 618.887  13
   1 -16  -1 4800.96 628.596  13
  -1 -16   0 9559.90 812.515   6
  -1 -16   0 10373.2 919.079  13
   1 -16   0 9796.83 899.582  13
  -1 -16  -1 4563.43 559.691   6
   1 -16   1 5223.23 637.073  13
  -1 -16  -1 4807.30 619.756  13
  -1 -16  -2 10684.5 871.009   6
  -1 -16  -2 10835.7 885.353  13
   1 -16   2 11629.7 922.280  13
  -1 -16  -3 1006.08 292.316   6
  -1 -16  -3 1491.71 328.030  13
   1 -16   3 1529.46 332.725  13
  -1 -15   6 2292.45 429.161   7
  -1 -15   6 1956.80 372.541  13
  -1 -15   6 1750.24 340.028  25
  -1 -15   5 4073.91 572.890  13
  -1 -15   5 3476.67 563.263  25
  -1 -15   4 1641.20 420.687  13
  -1 -15   3 1197.16 375.881  13
  -1 -15   2 1588.76 450.518  13
  -1 -15   1 4127.42 603.661   6
  -1 -15   1 4373.70 717.523  13
  -1 -15   0 4688.62 668.882   6
  -1 -15   0 4607.17 706.276  13
   1 -15   0 4587.93 698.733  13
  -1 -15  -1 4414.45 659.017   6
   1 -15   1 4767.31 724.686  13
  -1 -15  -2 2918.57 531.342   6
   1 -15   2 4252.51 648.189  13
   1 -15   3 3152.75 526.634  13
   1 -15   4 1607.34 372.697  13
   1 -15   4 1187.57 308.804  25
  -1 -14   7 8005.91 821.453   7
  -1 -14   7 8100.46 771.611  25
  -1 -14   6 9938.92 939.038  13
  -1 -14   6 9315.91 930.123  25
   1 -14  -5 17114.5 1378.76  14
  -1 -14   5 21485.0 1500.41  13
  -1 -14   5 19942.7 1515.89  25
  -1 -14   4 21521.6 1574.66  13
   1 -14  -4 17548.6 1497.20  14
   1 -14  -3 30411.3 2105.71  14
  -1 -14   3 31759.5 2067.89  13
  -1 -14   2 10479.9 1026.65   6
  -1 -14   2 12413.8 1254.07  13
   1 -14  -2 11759.6 1304.55  14
  -1 -14   1 13065.4 1209.49   6
  -1 -14   1 15388.3 1400.17  13
  -1 -14   0 8471.80 971.465   6
  -1 -14  -1 13044.4 1207.74   9
   1 -14   1 14490.8 1333.77  13
  -1 -14  -2 15352.9 1238.34   9
   1 -14   2 16529.9 1393.48  13
  -1 -14  -3 16204.2 1243.36   9
   1 -14   3 17958.4 1407.67  13
   1 -14   4 5497.94 725.562  13
  -1 -14  -4 4837.00 603.300   9
   1 -14   5 3008.21 494.474  13
   1 -14   5 2443.39 450.478  25
  -1 -13   8 3975.43 581.457   7
  -1 -13   7 3833.00 658.460   7
  -1 -13   7 4421.15 654.252  25
  -1 -13   6 4078.92 659.194  13
   1 -13  -6 3241.11 602.305  14
  -1 -13   6 3002.00 618.540  25
   1 -13  -5 5897.45 896.320  14
  -1 -13   5 9050.81 1019.90  13
   1 -13  -4 9527.78 1157.01  14
  -1 -13   4 9650.99 1127.95  13
  -1 -13   3 17419.4 1529.44  13
   1 -13  -3 17733.3 1633.40  14
  -1 -13   3 14013.8 1239.45   6
   1 -13  -2 28091.6 2132.32  14
  -1 -13   2 26763.6 2006.72  13
  -1 -13   2 22567.6 1688.89   6
   1 -13  -1 18004.4 1714.65  14
  -1 -13   1 14716.4 1360.88   6
  -1 -13   0 24409.5 1740.27   9
  -1 -13   0 22748.4 1609.98  36
  -1 -13  -1 44762.2 2401.87   9
   1 -13   1 39133.2 2442.73  13
  -1 -13  -1 37888.1 2166.87  36
   1 -13   1 40858.5 2372.52   5
   1 -13   2 10064.4 1155.83  13
  -1 -13  -2 9900.45 1053.72   9
  -1 -13  -2 9362.30 986.574  36
   1 -13   2 10542.0 1154.88   5
   1 -13   3 31759.2 2101.47   5
  -1 -13  -3 29672.2 1897.19   9
   1 -13   3 31097.9 2047.30  13
  -1 -13  -4 6515.30 804.614   9
   1 -13   4 8151.11 951.758  13
   1 -13   5 12539.2 1113.49  13
   1 -13   5 11262.6 1080.70  25
   1 -13   6 2447.25 455.257  25
  -1 -12   8 4703.55 719.414   7
  -1 -12   8 5050.86 676.880  25
  -1 -12   7 10788.9 1079.30  13
  -1 -12   7 10622.3 1089.72  25
  -1 -12   6 3480.42 687.998  13
   1 -12  -6 1494.12 506.149  14
  -1 -12   6 2661.63 627.312  25
   1 -12  -5 6374.16 1020.92  14
  -1 -12   5 8297.83 1060.87  13
  -1 -12   4 2344.17 573.116  13
   1 -12  -4 1577.81 641.319  14
  -1 -12   4 1642.95 452.027   6
  -1 -12   3 3147.30 696.465  13
   1 -12  -3 3313.14 802.478  14
  -1 -12   3 1792.33 520.987   6
   1 -12  -2 14066.3 1546.79  14
  -1 -12   2 11396.0 1294.86  13
  -1 -12   2 10094.0 2035.46   4
  -1 -12   2 10613.5 1144.18   6
   1 -12  -1 41226.7 2674.71  14
  -1 -12   1 38785.2 2305.75   9
  -1 -12   1 39659.5 2283.69  36
  -1 -12   1 32317.8 3706.15   4
  -1 -12   1 32502.9 2197.33   6
  -1 -12   0 5018.34 830.367   9
   1 -12   0 5255.71 944.817  14
  -1 -12   0 5713.10 819.920  36
   1 -12   0 5218.23 848.797   5
  -1 -12  -1 12005.3 1238.67   9
  -1 -12  -1 12057.6 1151.05  36
   1 -12   1 10372.8 1213.60   5
   1 -12   2 15029.0 1454.70  13
  -1 -12  -2 17236.1 1471.22   9
  -1 -12  -2 17827.0 1506.32  32
  -1 -12  -2 14330.9 1278.42  36
   1 -12   2 16584.6 1554.33   5
  -1 -12  -3 7080.69 927.275   9
   1 -12   3 5845.70 910.165  13
  -1 -12  -3 5935.71 793.689  36
  -1 -12  -3 6398.06 942.710  32
   1 -12   3 4691.55 879.399   5
   1 -12   4 18621.5 1532.63  13
  -1 -12  -4 15635.7 1356.44   9
  -1 -12  -4 19598.8 1548.90  32
   1 -12   5 10884.8 1111.02  13
  -1 -12  -5 15858.2 1361.10  32
   1 -12   6 17914.4 1352.41  13
  -1 -12  -6 19336.2 1409.67  32
   1 -12   6 17589.2 1334.55  25
  -1 -11   9 6603.61 792.988   7
  -1 -11   8 6930.77 910.613   7
  -1 -11   8 5609.26 779.455  25
  -1 -11   7 16631.7 1441.55  13
  -1 -11   7 17534.6 1519.78  25
   1 -11  -6 15660.9 1507.99  14
  -1 -11   6 18688.6 1573.46  13
  -1 -11   6 17470.6 1604.17  25
  -1 -11   5 56406.4 2967.17  13
   1 -11  -5 45587.7 2932.73  14
  -1 -11   4 45951.3 2712.67  13
   1 -11  -4 48303.9 2994.83  14
  -1 -11   4 46510.9 2483.37   6
  -1 -11   4 41276.7 4405.17   4
  -1 -11   3 72900.9 3664.99  13
   1 -11  -3 77406.6 3985.55  14
  -1 -11   3 63421.5 5582.17   4
  -1 -11   3 75305.7 3470.44   6
  -1 -11   2 58219.6 2905.25   9
   1 -11  -2 64921.9 3460.62  14
  -1 -11   2 44142.5 4544.93   4
  -1 -11   2 50802.0 2834.06   6
   1 -11  -1 77520.9 3991.30  14
  -1 -11   1 78239.8 3599.02   9
  -1 -11   1 76327.6 3546.56  36
  -1 -11   0 51861.7 2771.86   9
   1 -11   0 58025.6 3202.71  14
  -1 -11   0 47539.5 2643.79  36
   1 -11   0 53686.8 2862.43   5
  -1 -11  -1 27175.4 1874.09   9
  -1 -11  -1 23779.8 1987.84  14
   1 -11   1 24977.4 2021.99  14
  -1 -11  -1 27912.3 1856.40  32
  -1 -11  -1 23073.5 1677.92  36
   1 -11   1 25460.7 1936.65   5
  -1 -11  -2 76171.6 3797.15  14
   1 -11   2 74454.6 3631.46  13
  -1 -11  -2 75972.9 3551.48   9
  -1 -11  -2 75345.7 3503.68  32
  -1 -11  -2 65652.4 3239.79  36
   1 -11   2 83470.0 3874.92   5
   1 -11   3 27380.0 1989.76  13
  -1 -11  -3 24686.2 1977.20  14
  -1 -11  -3 29511.4 1962.65   9
   1 -11   3 28031.5 2116.40   5
  -1 -11  -3 31927.3 2050.35  32
   1 -11   4 21756.8 1683.07  13
  -1 -11  -4 17957.2 1518.43   9
   1 -11   4 23107.9 1879.85   5
  -1 -11  -4 19318.4 1614.93  32
   1 -11   4 19819.3 1606.91  27
   1 -11   5 10925.2 1155.63  13
  -1 -11  -5 10373.4 1067.28   9
   1 -11   5 10580.2 1142.54  27
  -1 -11  -5 11209.2 1173.57  32
   1 -11   6 7674.77 917.397  13
  -1 -11  -6 7991.45 956.637  32
   1 -11   6 8590.52 949.832  25
  -1 -11  -7 2748.34 508.535  32
   1 -11   7 3704.96 633.877  17
   1 -11   8 2447.71 513.767   7
   1 -11   8 2957.74 548.852  17
  -1 -10   9 5451.19 765.409   7
  -1 -10   8 6444.83 977.440   7
  -1 -10   8 6196.09 876.468  25
  -1 -10   7 11596.5 1199.20  13
  -1 -10   7 11332.5 1250.54  25
  -1 -10   6 14533.4 1389.62  13
  -1 -10   6 12643.8 1372.06  25
  -1 -10   5 15593.4 1438.72  13
  -1 -10   5 17659.2 1392.06   6
  -1 -10   5 18390.0 2844.95   4
  -1 -10   4 12420.9 1285.57  13
  -1 -10   4 11980.8 1141.14   6
  -1 -10   4 11655.8 2235.12   4
  -1 -10   3 21635.5 1758.48  13
  -1 -10   3 20822.6 3103.94   4
  -1 -10   3 23047.5 1653.94   6
   1 -10  -2 28554.8 2200.14  14
   1 -10  -2 21520.6 1612.93   9
  -1 -10   2 23172.8 1715.49   9
  -1 -10   2 25002.8 1733.32  36
  -1 -10   2 22726.0 1688.26   6
   1 -10  -1 75885.5 3831.22  14
  -1 -10   1 76341.7 3467.59   9
  -1 -10   1 71709.5 3347.94  36
   1 -10   0 26807.4 2083.34  14
  -1 -10   0 27244.4 2157.00  14
  -1 -10   0 29884.9 1952.93   9
  -1 -10   0 28786.0 1872.82  32
  -1 -10   0 28947.8 1894.86  36
  -1 -10  -1 51536.1 3000.00  14
  -1 -10  -1 53212.5 2797.74   9
   1 -10   1 52816.2 3010.08  14
  -1 -10  -1 53071.6 2716.21  32
  -1 -10  -1 50319.3 2633.84  36
   1 -10   1 52600.7 2915.91   5
  -1 -10  -2 22907.1 1883.57  14
  -1 -10  -2 23116.2 1715.71   9
   1 -10   2 23393.3 1855.49   5
  -1 -10  -2 25498.1 1771.14  32
   1 -10   3 12403.0 1250.15  13
  -1 -10  -3 12904.0 1315.59  14
  -1 -10  -3 12787.1 1242.78   9
   1 -10   3 12141.2 1358.52   5
   1 -10   3 8279.22 1953.75   4
  -1 -10  -3 13021.5 1266.03  32
   1 -10   3 11389.0 1225.03  27
   1 -10   4 45915.4 2575.94  13
  -1 -10  -4 43911.7 2522.90   9
   1 -10   4 37467.8 4054.73   4
   1 -10   4 45229.0 2799.69   5
  -1 -10  -4 47667.8 2648.66  32
   1 -10   4 45493.0 2645.23  27
  -1 -10  -5 10665.3 1147.41   9
   1 -10   5 11222.7 1172.37  13
  -1 -10  -5 11323.9 1233.32  32
   1 -10   5 10818.9 1251.39  27
   1 -10   6 30651.1 1974.79  13
  -1 -10  -6 30675.1 2022.73  32
   1 -10   6 28851.2 1912.58  25
  -1 -10  -7 96.7100 268.856  32
   1 -10   7 91.0557 271.049  17
   1 -10   8 15899.2 1342.06  17
   1 -10   9 494.937 254.268  17
  -1  -9  10 11491.1 1018.05   7
  -1  -9   9 8402.44 997.372   7
  -1  -9   9 8172.20 974.680  17
  -1  -9   8 8601.32 1042.02  25
  -1  -9   8 8159.42 1061.41  17
  -1  -9   7 10191.7 1151.23  13
  -1  -9   7 10433.9 1205.31  25
  -1  -9   6 1581.26 483.083  13
  -1  -9   6 2480.09 529.866   6
  -1  -9   6 2201.35 1027.97   4
   1  -9  -6 2535.75 628.861  32
  -1  -9   6 2099.95 569.003  25
  -1  -9   5 3298.95 665.507  13
   1  -9  -5 3181.14 660.087  32
  -1  -9   5 2606.56 527.643   6
  -1  -9   5 3663.67 1249.30   4
  -1  -9   4 9337.27 1091.19  13
   1  -9  -4 8492.60 1035.18  32
  -1  -9   4 10075.9 2010.73   4
  -1  -9   4 9458.42 1005.39   6
  -1  -9   3 1152.05 422.229  13
   1  -9  -3 936.878 405.121  32
  -1  -9   3 797.689 362.797   6
  -1  -9   3 108.720 746.963   4
  -1  -9   2 8533.79 955.903   9
   1  -9  -2 6742.96 869.785   9
  -1  -9   2 8453.36 994.165  36
  -1  -9   2 8595.36 969.436   6
   1  -9  -1 2514.93 563.807   9
   1  -9  -1 3572.64 787.510  14
  -1  -9   1 2631.39 560.376   9
  -1  -9   1 2321.49 500.159  32
  -1  -9   1 2884.14 585.984  36
  -1  -9   0 10603.2 1248.12  14
   1  -9   0 12497.5 1364.10  14
  -1  -9   0 12109.6 1205.08   9
  -1  -9   0 12691.2 1135.59  32
  -1  -9   0 12056.5 1128.54  36
  -1  -9  -1 33732.1 2323.22  14
   1  -9   1 32325.5 2220.38  14
  -1  -9  -1 34339.1 2077.03   9
  -1  -9  -1 32467.6 1960.66  32
  -1  -9  -2 7961.65 960.176   9
  -1  -9  -2 7949.65 1094.47  14
  -1  -9  -2 7677.09 938.681  32
   1  -9   2 8490.51 1085.26   5
   1  -9   3 62682.3 3132.39  13
  -1  -9  -3 65191.1 3166.24   9
  -1  -9  -3 65492.6 3399.82  14
   1  -9   3 68367.4 3450.52   5
  -1  -9  -3 64047.1 3147.63  32
  -1  -9  -4 23015.0 1711.23   9
   1  -9   4 23153.4 1705.66  13
   1  -9   4 23642.9 1913.84   5
   1  -9   4 17657.0 2762.41   4
  -1  -9  -4 24698.7 1788.55  32
   1  -9   4 22443.2 1786.90  27
  -1  -9  -5 27949.7 1941.64   9
   1  -9   5 32163.6 2040.31  13
   1  -9   5 28438.6 3403.47   4
  -1  -9  -5 29439.9 2048.08  32
   1  -9   5 30748.4 2166.92  27
   1  -9   6 19450.9 1513.66  13
  -1  -9  -6 16758.1 1514.61  32
   1  -9   6 18376.0 1505.58  25
  -1  -9  -7 24815.8 1751.25  32
   1  -9   7 25102.0 1979.91  17
   1  -9   8 6214.60 924.664  17
   1  -9   9 14634.3 1243.77  17
  -1  -8  10 19012.3 1375.12   7
  -1  -8  10 16834.6 1391.57  17
  -1  -8   9 5457.84 831.297   7
  -1  -8   9 5318.89 861.771  17
  -1  -8   8 24241.6 1844.78  25
  -1  -8   8 23568.4 1970.47  17
  -1  -8   7 16271.6 2602.17   4
  -1  -8   7 18527.1 1530.81  13
  -1  -8   7 15720.5 1471.23  25
  -1  -8   7 15126.3 1581.86  17
  -1  -8   6 77780.9 3595.78  13
  -1  -8   6 75331.2 3401.42   6
  -1  -8   6 80464.5 5947.22   4
   1  -8  -6 72633.0 3473.98  32
  -1  -8   6 80540.7 4070.08  17
  -1  -8   6 75756.2 3723.11  25
  -1  -8   5 73155.7 3388.14  13
   1  -8  -5 74301.5 3411.63  32
  -1  -8   5 68783.9 3159.21   6
  -1  -8   5 69134.5 5442.74   4
  -1  -8   4 98427.9 4077.67  13
   1  -8  -4 91487.7 4010.72  32
  -1  -8   4 94833.1 3871.33   6
  -1  -8   4 95351.4 6472.20   4
  -1  -8   3 96182.9 4119.29  13
  -1  -8   3 95160.0 3960.76   9
   1  -8  -3 104521. 4211.86  32
  -1  -8   3 99087.4 6489.05   4
  -1  -8   3 104455. 4550.77   5
  -1  -8   3 99045.5 4004.11   6
  -1  -8   2 98388.6 3997.34   9
   1  -8  -2 91426.7 3982.75  32
  -1  -8   2 101325. 4008.85  36
  -1  -8   2 97410.5 6388.72   4
  -1  -8   1 149256. 5410.65   9
  -1  -8   1 147054. 5344.54  36
  -1  -8   1 138335. 5163.59  32
  -1  -8   0 142584. 5301.92   9
  -1  -8   0 137664. 5646.08  14
   1  -8   0 141882. 5648.81  14
  -1  -8   0 141970. 5171.43  32
  -1  -8  -1 94206.0 3980.97   9
   1  -8   1 102086. 4284.53  14
  -1  -8  -1 100199. 4445.59  14
  -1  -8  -1 96240.2 3923.91  32
  -1  -8  -2 78271.1 3547.28   9
  -1  -8  -2 87167.5 4024.73  14
   1  -8   2 83962.5 3773.16  14
   1  -8   2 85940.1 3873.33   5
  -1  -8  -3 55629.8 2897.76   9
   1  -8   3 64846.3 3045.49  13
   1  -8   3 66164.1 3267.36   5
  -1  -8  -3 61990.5 3115.68  37
   1  -8   4 30388.8 1881.61  13
  -1  -8  -4 27003.3 1863.41   9
   1  -8   4 30712.1 2142.37   5
   1  -8   4 27624.2 3199.88   4
  -1  -8  -4 28319.1 1991.25  37
   1  -8   4 28640.2 1994.23  27
  -1  -8  -5 28303.6 1944.86   9
   1  -8   5 31335.2 1947.34  13
   1  -8   5 29215.7 3269.54   4
   1  -8   5 29874.4 2189.76   5
  -1  -8  -5 27926.0 2051.67  37
   1  -8   5 30073.2 2132.16  27
   1  -8   6 27690.7 1889.01  13
   1  -8   6 27081.5 3183.88   4
   1  -8   6 26446.7 2123.03  27
  -1  -8  -6 26093.4 2062.83  37
   1  -8   6 32307.8 1998.24  25
  -1  -8  -7 2090.66 595.574  32
  -1  -8  -7 3794.97 788.938  37
   1  -8   8 8295.97 1109.03  17
   1  -8   9 3401.40 688.669  17
   1  -8  10 2821.00 490.344  17
  -1  -7  11 3356.88 557.475  17
  -1  -7  10 10153.3 1137.58  17
  -1  -7   9 12612.3 1329.59   7
  -1  -7   9 11823.5 1373.30  17
  -1  -7   8 37637.9 2459.26   7
  -1  -7   8 30866.2 2434.28  17
  -1  -7   8 33980.6 2243.66  25
  -1  -7   7 12132.6 2248.06   4
  -1  -7   7 11075.2 1120.06   6
  -1  -7   7 10967.4 1185.78  13
  -1  -7   7 10896.0 1384.13  17
  -1  -7   7 12087.3 1257.41  25
  -1  -7   6 15648.5 2458.93   4
  -1  -7   6 15983.9 1301.91   6
  -1  -7   6 18992.4 1484.99  13
  -1  -7   6 16474.0 1475.96  25
  -1  -7   6 17208.0 1703.05  17
  -1  -7   5 25452.5 1690.53  13
   1  -7  -5 21941.7 1608.42  32
  -1  -7   5 22903.8 1519.61   6
  -1  -7   5 25108.4 3037.17   4
  -1  -7   4 158068. 5579.47  13
   1  -7  -4 144419. 5539.74  32
  -1  -7   4 153978. 8355.96   4
  -1  -7   4 147765. 5364.20   6
  -1  -7   3 71651.8 3147.48   9
  -1  -7   3 80967.0 3343.65  13
  -1  -7   3 75123.0 3250.34  36
  -1  -7   2 101785. 6381.20   4
  -1  -7  -2 168362. 6116.00   9
   1  -7   2 182777. 6509.43   5
  -1  -7  -3 18455.1 1394.24   9
   1  -7   3 19188.3 1358.87  13
   1  -7   3 19458.9 1568.82   5
  -1  -7  -3 16633.5 1397.47  37
  -1  -7  -4 20696.6 1546.68   9
   1  -7   4 24958.0 1596.52  13
   1  -7   4 23579.0 1802.12   5
  -1  -7  -4 22258.5 1713.34  37
  -1  -7  -4 24147.6 1654.21  35
   1  -7   4 21281.6 1702.34  27
   1  -7   5 49560.3 2483.59  13
  -1  -7  -5 42952.5 2467.39   9
   1  -7   5 45906.1 2741.93   5
   1  -7   5 46991.2 4022.83   4
  -1  -7  -5 44635.1 2558.37  35
  -1  -7  -5 42405.3 2627.34  37
   1  -7   5 44973.0 2675.42  27
   1  -7   6 3847.85 655.733  13
   1  -7   6 4404.59 1226.77   4
  -1  -7  -6 4279.22 814.463  35
  -1  -7  -6 3000.75 706.130  37
   1  -7   6 3691.82 818.823  27
   1  -7   6 3836.37 639.739  25
  -1  -7  -7 18193.4 1733.44  37
  -1  -7  -7 19253.5 1617.69  35
  -1  -7  -8 5477.02 884.675  37
   1  -7   8 6224.69 1036.83  17
   1  -7   9 13097.4 1348.00  17
   1  -7  10 2606.38 520.403  17
  -1  -6  11 8310.81 940.101  17
  -1  -6  10 4354.04 781.024  17
  -1  -6   9 19269.1 1637.06   7
  -1  -6   9 18565.6 1790.45  17
  -1  -6   8 1469.40 528.690   7
  -1  -6   8 809.788 615.254  17
  -1  -6   8 1521.97 476.375  25
  -1  -6   7 7382.45 926.454   6
  -1  -6   7 9264.67 1797.45   4
  -1  -6   7 7427.22 965.906  25
  -1  -6   7 8071.16 1258.02  17
  -1  -6   6 13122.9 1158.68   6
  -1  -6   6 14619.5 2218.10   4
  -1  -6   6 14795.3 1270.27  13
  -1  -6   6 14656.0 1683.35  17
  -1  -6   6 13635.7 1274.58  25
  -1  -6   5 22512.6 2682.13   4
  -1  -6   5 19812.4 1377.32   6
  -1  -6   5 20026.1 1431.77  13
  -1  -6   4 17367.9 2307.04   4
  -1  -6   4 15246.6 1196.03  13
  -1  -6   3 45728.8 3900.11   4
  -1  -6   2 56194.0 4367.83   4
   1  -6   3 8870.64 1032.32   5
  -1  -6  -3 8608.37 1000.82  12
   1  -6   4 112919. 4148.55  13
   1  -6   4 103740. 4494.49   5
   1  -6   4 106252. 6102.04   4
  -1  -6  -4 104172. 4242.04  35
  -1  -6  -4 102601. 4368.88  37
   1  -6   4 102251. 4411.19  27
   1  -6   5 17694.1 1345.02  13
   1  -6   5 16659.4 2223.64   4
   1  -6   5 16975.0 1540.02   5
  -1  -6  -5 17197.7 1439.83  35
  -1  -6  -5 18939.5 1594.94  37
   1  -6   5 17507.2 1568.02  27
   1  -6   5 16908.0 1309.14  25
   1  -6   6 68306.6 3116.09  13
   1  -6   6 72048.1 4866.08   4
  -1  -6  -6 60521.1 3392.80  37
  -1  -6  -6 66534.2 3308.86  35
   1  -6   6 61114.6 3380.98  27
  -1  -6  -7 14260.8 1544.32  37
  -1  -6  -7 16275.2 1553.38  35
  -1  -6  -8 47222.7 2688.40  35
  -1  -6  -8 42737.5 2762.71  37
   1  -6   8 40615.9 2770.16  17
  -1  -6  -9 2305.36 599.992  37
   1  -6   9 1872.12 604.677  17
   1  -6  10 29365.8 1934.13  17
  -1  -5  11 11469.4 1190.06  17
  -1  -5  10 2228.50 612.369  17
  -1  -5   9 60375.4 3059.65   7
  -1  -5   9 48168.2 3285.45  17
  -1  -5   8 39126.7 2445.92   7
  -1  -5   8 36658.1 2886.87  17
  -1  -5   7 57772.5 2955.11   6
  -1  -5   7 65092.6 4736.32   4
  -1  -5   7 61920.7 3048.55  25
  -1  -5   7 61003.9 3652.28  17
  -1  -5   6 104499. 4256.84   6
  -1  -5   6 113200. 6316.91   4
  -1  -5   6 105360. 4255.97  13
  -1  -5   6 110746. 4377.40  25
  -1  -5   6 116617. 5182.62  17
  -1  -5   5 220992. 9449.48   4
  -1  -5   5 212899. 7095.29   6
  -1  -5   5 210066. 7095.23  13
  -1  -5   4 38734.8 3228.26   4
  -1  -5   3 321702. 12358.8   4
  -1  -5  -4 93273.3 4221.55  12
   1  -5   4 105090. 5676.34   4
   1  -5   4 102845. 4251.51   5
  -1  -5  -4 96307.0 3922.34  35
   1  -5   4 97508.8 4161.91  27
  -1  -5  -5 45810.2 2772.42  12
   1  -5   5 47041.3 2324.99  13
   1  -5   5 49658.1 3724.45   4
  -1  -5  -5 45986.7 2472.92  31
  -1  -5  -5 46367.7 2496.25  35
   1  -5   5 46383.3 2669.77  27
  -1  -5  -6 29412.6 2042.44  35
   1  -5   6 30090.3 2187.43  27
  -1  -5  -7 14026.8 1440.16  35
  -1  -5  -8 14463.6 1447.84  35
  -1  -5  -8 14502.5 1583.53  37
   1  -5   8 13549.5 1540.15  17
  -1  -5  -9 7435.97 1054.89  37
   1  -5   9 7868.04 1132.70  17
   1  -5  10 1874.73 525.148  17
   1  -5  11 1168.87 338.374  17
  -1  -4  12 4992.61 630.693  28
  -1  -4  12 4450.39 642.208  17
  -1  -4  11 16714.1 1422.41  28
  -1  -4  11 16092.7 1503.78  17
  -1  -4  10 9649.85 1299.85  17
  -1  -4   9 44121.7 3094.01  17
  -1  -4   8 22478.8 1687.40   7
  -1  -4   8 19435.8 1973.88  17
  -1  -4   7 26640.5 2780.32   4
  -1  -4   7 26009.8 1829.29   6
  -1  -4   7 30436.8 1780.72  33
  -1  -4   7 25502.6 1762.56  25
  -1  -4   7 28379.7 2254.19  17
  -1  -4   6 42553.7 3340.98   4
  -1  -4   6 40752.3 2178.60   6
  -1  -4   6 36820.1 2043.86  13
  -1  -4   6 39489.8 2106.60  25
  -1  -4   6 44368.6 2716.60  17
  -1  -4   5 142487. 6733.95   4
  -1  -4   4 74007.5 4273.82   4
  -1  -4   3 404389. 14103.0   4
   1  -4   4 15851.8 1482.23   3
   1  -4   4 16075.3 1856.08   4
   1  -4   5 49962.8 2336.96  13
  -1  -4  -5 48072.5 2820.88  12
   1  -4   5 59012.0 3714.15   4
  -1  -4  -5 50726.5 2563.52  31
  -1  -4  -5 52540.1 2702.72  23
   1  -4   5 53025.8 2858.53  27
  -1  -4  -6 36911.7 2548.49  12
   1  -4   6 41225.8 2598.32  27
  -1  -4  -7 18972.4 1659.57  35
  -1  -4  -8 31699.2 2237.35  35
   1  -4   8 33666.8 2492.36  17
  -1  -4  -9 2546.54 628.169  35
   1  -4   9 2523.26 680.274  17
  -1  -4 -10 6209.46 887.063  37
   1  -4  10 8879.10 1088.39  17
   1  -4  11 3018.92 550.825  17
  -1  -3  12 2462.59 482.838  28
  -1  -3  12 3257.48 592.745  17
  -1  -3  11 649.368 391.723  28
  -1  -3  11 2327.75 617.991  17
  -1  -3  10 13158.7 1544.91  17
  -1  -3   9 13440.3 1603.75  17
  -1  -3   8 17085.7 1402.12   7
  -1  -3   8 17025.5 1788.13  17
  -1  -3   7 9433.91 1013.50   7
  -1  -3   7 8683.09 894.240  33
  -1  -3   7 10471.9 1302.88  17
  -1  -3   6 16668.9 1958.93   4
  -1  -3   6 16127.2 1232.73   6
  -1  -3   6 15578.6 1175.83  25
  -1  -3   6 16128.1 1504.36  17
  -1  -3   5 9720.33 1355.49   4
  -1  -3   4 33070.4 2430.27   4
  -1  -3   3 10155.7 1239.78   4
  -1  -3   2 32117.1 2172.46   4
  -1  -3   1 66173.1 3297.91   4
   1  -3   3 277066. 10022.0   4
   1  -3   4 24371.3 2016.57   4
   1  -3   4 23131.9 1850.14   3
   1  -3   5 202617. 7797.02   4
  -1  -3  -5 191760. 7133.55  12
  -1  -3  -5 186782. 6765.05  23
   1  -3   5 198241. 7002.17  27
  -1  -3  -6 9591.02 1209.95  12
  -1  -3  -6 11225.2 1164.54  23
   1  -3   7 104065. 4845.75  17
   1  -3   8 3974.17 837.166  17
  -1  -3  -9 88086.2 4177.18  35
   1  -3   9 90826.6 4486.56  17
  -1  -3 -10 1949.06 545.154  37
  -1  -3 -10 2261.86 586.373  35
   1  -3  10 3460.64 720.581  17
   1  -3  11 19972.9 1434.41  17
  -1  -2  12 8365.51 892.620  28
  -1  -2  12 8491.77 966.255  17
  -1  -2  12 8466.19 801.305  20
  -1  -2  11 8675.45 1046.86  28
  -1  -2  11 9096.01 1196.56  17
  -1  -2  10 36329.8 2611.42  17
  -1  -2   9 23509.6 2093.55  17
  -1  -2   8 66974.1 3751.06  17
   1  -2  -7 24755.3 1693.24  10
  -1  -2   7 24154.2 1630.50   7
  -1  -2   7 24284.3 1569.58  33
  -1  -2   7 27891.7 2085.07  17
  -1  -2   6 147962. 5375.22   6
   1  -2  -6 142559. 5252.58  10
  -1  -2   6 158399. 5936.22  17
  -1  -2   6 151450. 5305.43  25
  -1  -2   5 144948. 6224.31   4
  -1  -2   4 200716. 7540.16   4
  -1  -2   3 253548. 8724.88   4
  -1  -2   2 367564. 11666.7   4
  -1  -2   1 253094. 8136.46   4
   1  -2   3 213832. 7580.55   4
   1  -2   4 41413.4 2464.36   4
   1  -2   4 42318.9 2636.47   3
  -1  -2  -5 132239. 5363.16  12
  -1  -2  -5 123391. 4920.52  10
   1  -2   5 153151. 5851.84   4
   1  -2   5 144076. 6503.42   3
   1  -2   5 138010. 5165.27  27
  -1  -2  -6 5031.38 872.492  12
  -1  -2  -6 5041.76 795.116  23
  -1  -2  -7 18447.7 1677.83  12
   1  -2   7 18925.0 1681.36  17
   1  -2   8 3209.01 796.185  17
   1  -2   9 4245.60 737.230  28
   1  -2   9 4925.32 956.154  17
  -1  -2 -10 1255.70 494.215  35
   1  -2  10 846.821 385.032  17
  -1  -2 -11 3275.49 596.968  37
   1  -2  11 4819.78 696.061  17
  -1  -1  12 5771.85 780.213  28
  -1  -1  12 4360.12 761.350  17
  -1  -1  12 5247.80 649.945  20
  -1  -1  11 8888.26 1079.51  28
  -1  -1  11 9807.30 1186.89  17
  -1  -1  10 17595.8 1615.36  28
  -1  -1  10 18064.7 1745.30  17
  -1  -1   9 30493.4 2344.98  17
   1  -1  -8 56302.0 2967.59  10
  -1  -1   8 57942.6 3335.78  17
   1  -1  -7 53437.8 2685.39  10
  -1  -1   7 55529.9 2641.52  33
  -1  -1   7 59786.6 3164.89  17
  -1  -1   6 67369.3 3251.43  17
  -1  -1   5 161646. 6396.50   3
  -1  -1   4 242037. 8795.21   4
  -1  -1   4 261653. 8540.95   3
  -1  -1   3 68238.7 3169.22   4
  -1  -1   3 73272.9 2720.99   3
  -1  -1   3 76400.8 3503.91   1
  -1  -1   2 355601. 10997.5   4
  -1  -1   1 4434.41 486.141   1
  -1  -1   1 3287.37 411.255   4
  -1  -1   0 80657.4 2586.22   4
   1  -1   2 215277. 7056.99   4
   1  -1   3 51621.8 2702.26   3
   1  -1   3 53456.6 2446.87   4
   1  -1   4 68057.8 3078.63   4
   1  -1   4 66811.7 3634.42   3
  -1  -1  -5 24948.0 1529.09  10
   1  -1   5 27079.7 2502.79   3
   1  -1   5 25149.6 1613.99  27
  -1  -1  -5 23307.3 1483.44  18
   1  -1   6 46387.7 3710.10   3
  -1  -1  -6 37948.2 2375.18  12
  -1  -1  -6 39465.8 2267.23  10
   1  -1   6 40915.2 2396.82  17
  -1  -1  -6 41277.7 2227.04  23
  -1  -1  -7 4013.25 755.826  12
  -1  -1  -7 4046.04 784.097  10
   1  -1   7 4227.15 791.742  17
   1  -1   8 10768.3 1298.12  17
   1  -1   9 14158.2 1288.48  28
   1  -1   9 13985.4 1473.70  17
  -1  -1 -10 1672.56 490.236  35
   1  -1  10 1138.50 453.909  17
   1  -1  11 3915.36 648.565  17
  -1   0  12 2132.41 504.403  28
  -1   0  12 2188.23 475.800  20
  -1   0  12 1293.66 461.676  17
  -1   0  11 5745.91 849.890  28
  -1   0  11 5351.94 874.703  17
  -1   0  10 7681.66 1045.52  28
  -1   0  10 8202.31 1178.65  17
   1   0  -9 1644.52 629.579  10
  -1   0   9 1325.33 512.479  30
  -1   0   9 965.297 513.810  17
   1   0  -8 11200.1 1162.22  10
  -1   0   8 11950.8 1354.72  17
   1   0  -7 218.459 341.611  10
  -1   0   7 1029.99 466.522  17
  -1   0   6 6524.52 1286.26   3
  -1   0   6 7093.29 903.649  17
  -1   0   5 7979.97 1475.36   3
  -1   0   4 41901.3 2633.30   1
  -1   0   4 39141.3 2783.76   3
  -1   0   3 24334.0 1711.61   3
  -1   0   3 24046.1 1636.07   1
  -1   0   2 280960. 8679.79   3
  -1   0   1 20366.6 868.333   2
  -1   0   0 52525.8 1927.35   2
  -1   0  -1 14482.9 924.286   2
   1   0   2 368350. 10867.3   4
  -1   0  -2 376534. 11488.7   2
   1   0   3 76866.4 2915.09   4
   1   0   3 84844.9 3804.15   3
   1   0   4 169972. 7059.75   3
   1   0   5 7377.75 1378.69   3
  -1   0  -5 6265.07 705.992  10
  -1   0  -5 6312.26 687.008  18
  -1   0  -6 219231. 7552.83  10
  -1   0  -6 205175. 7627.59  12
  -1   0  -6 218893. 7542.65  18
   1   0   6 221265. 7721.30  17
  -1   0  -7 12514.8 1283.73  10
   1   0   7 11746.9 1264.70  17
  -1   0  -8 91461.9 4302.49  10
   1   0   8 92936.6 4064.69  28
   1   0   8 96360.1 4474.26  17
   1   0   9 6002.47 861.195  28
   1   0   9 7531.97 1042.07  17
   1   0  10 36005.0 2140.41  30
   1   0  10 38505.7 2354.91  17
   1   0  11-46.5783 264.971  30
  -1   0 -11 460.385 335.315  35
   1   0  11 194.927 304.219  17
  -1   1  12 5070.10 642.470  20
  -1   1  12 3566.66 646.438  17
  -1   1  11 12016.1 1228.22  28
  -1   1  11 11733.9 1299.45  17
   1   1 -10 11301.8 1265.09  10
  -1   1  10 10546.9 1131.37  30
  -1   1  10 11169.5 1282.43  28
  -1   1  10 11249.8 1170.76  26
  -1   1  10 12718.2 1423.13  17
   1   1  -9 27821.3 2011.46  10
  -1   1   9 26934.3 2059.57  28
  -1   1   9 29695.3 2009.48  30
  -1   1   9 27996.4 2197.20  17
   1   1  -8 53123.6 2738.33  10
  -1   1   8 51905.7 2793.09  30
  -1   1   8 47010.7 2871.68  17
   1   1  -7 49930.1 2549.02  10
  -1   1   7 53448.3 2850.50  17
   1   1  -7 51295.9 2514.91  18
  -1   1   6 86634.3 5414.46   3
  -1   1   6 78772.2 3543.78  17
  -1   1   5 169417. 8124.67   3
  -1   1   4 240145. 10443.6   3
  -1   1   4 303012. 9709.04   1
  -1   1   3 79300.9 3287.66   1
  -1   1   3 66038.7 3677.40   3
  -1   1   2 300496. 9715.84   3
  -1   1   1 13343.1 906.760   3
  -1   1   0 96412.1 3327.68   2
  -1   1  -1 294912. 9077.47   2
   1   1   2 234173. 8070.47   3
  -1   1  -2 241951. 7775.64   2
   1   1   3 42197.5 2674.83   3
  -1   1  -3 46171.8 2424.58   2
   1   1   4 81945.3 4523.01   3
   1   1   5 31171.8 2952.54   3
  -1   1  -5 30678.5 1712.19  10
  -1   1  -5 32130.7 1738.09  18
   1   1   6 44877.9 3781.46   3
  -1   1  -6 45907.1 2396.71  10
   1   1   6 41802.3 2359.26  17
  -1   1  -6 45835.8 2387.01  18
  -1   1  -7 6795.33 908.617  10
   1   1   7 4364.34 1277.30   3
   1   1   7 6777.98 848.198  28
  -1   1  -7 5344.59 798.355  18
   1   1   7 4605.39 769.737  17
  -1   1  -8 10095.0 1188.58  10
   1   1   8 9933.21 1078.43  28
   1   1   8 10967.9 1240.96  17
  -1   1  -9 13150.0 1389.79  10
   1   1   9 12691.9 1220.82  28
   1   1   9 14152.4 1412.62  17
   1   1  10 2662.97 600.788  30
   1   1  10 2629.49 585.808  17
   1   1  11 2131.51 422.468  30
  -1   1 -11 1293.88 338.966  35
   1   1  11 1930.54 511.235  17
  -1   2  12 5936.04 710.025  20
  -1   2  11 9671.52 1105.16  28
  -1   2  11 9220.97 920.694  30
  -1   2  11 8884.39 1094.52  17
  -1   2  11 10215.6 1085.89  20
   1   2 -10 33637.7 2210.69  10
  -1   2  10 38189.0 2374.63  28
  -1   2  10 32460.1 2084.67  30
  -1   2  10 34293.5 2377.00  17
  -1   2  10 34053.8 2065.64  26
   1   2  -9 23464.2 1750.81  10
  -1   2   9 23288.5 1755.31  30
  -1   2   9 20676.4 1783.38  28
  -1   2   9 21053.5 1659.22  26
  -1   2   9 20983.5 1859.19  17
   1   2  -8 62271.4 3001.25  10
  -1   2   8 63435.9 3156.04  30
  -1   2   8 62795.4 3166.38  28
   1   2  -8 57637.4 2953.50  18
  -1   2   8 57884.1 3205.77  17
  -1   2   7 22091.3 2630.06   3
  -1   2   7 23683.3 1693.93  30
  -1   2   7 23396.2 1652.31  28
   1   2  -7 23318.1 1536.27  18
  -1   2   7 21722.5 1707.56  17
  -1   2   6 158661. 7752.82   3
  -1   2   6 142482. 5437.61  17
  -1   2   5 106771. 4728.76   1
  -1   2   5 85448.2 5342.55   3
  -1   2   4 153177. 7630.83   3
  -1   2   4 178613. 6418.19   1
  -1   2   3 237970. 9136.71   3
  -1   2   2 286539. 9801.37   3
  -1   2   1 216005. 7186.57   3
   1   2  -1 214954. 6492.87   3
   1   2   0 91067.5 3401.84   3
  -1   2   0 95838.8 3492.86   2
  -1   2  -1 286098. 8841.04   2
   1   2   1 275358. 9124.82   3
  -1   2  -2 179283. 6035.81   2
   1   2   2 170939. 6601.95   3
  -1   2  -3 223876. 7644.50   2
   1   2   3 222183. 8514.29   3
   1   2   4 28579.2 2579.76   3
   1   2   5 123438. 6676.84   3
  -1   2  -5 127591. 4604.39  18
  -1   2  -6 5563.75 750.543  10
   1   2   6 6028.63 1372.49   3
   1   2   6 5965.01 749.927  28
  -1   2  -6 6584.90 804.000  18
   1   2   6 5800.11 798.373  17
  -1   2  -7 13957.3 1276.98  10
   1   2   7 11558.3 1120.60  28
  -1   2  -7 12109.1 1196.94  18
   1   2   7 13745.7 1348.48  17
  -1   2  -8 2856.50 661.336  10
   1   2   8 4439.40 743.898  28
   1   2   8 4364.13 755.312  17
  -1   2  -8 3317.88 691.194  18
  -1   2  -9 6070.24 939.742  10
   1   2   9 5358.19 818.527  28
   1   2   9 5842.77 893.644  17
   1   2  10 1467.84 455.829  30
   1   2  10 905.918 331.907  17
   1   2  11 4693.13 610.174  30
  -1   3  12 3969.23 578.293  20
   1   3 -11 1608.33 506.235  10
  -1   3  11 1862.88 431.737  30
  -1   3  11 1848.62 496.562  20
  -1   3  11 1678.71 533.661  17
   1   3 -10 8002.74 1015.08  10
  -1   3  10 10539.2 1185.35  28
  -1   3  10 7998.88 966.113  30
  -1   3  10 9259.27 1181.23  17
   1   3  -9 8084.74 1023.49  10
  -1   3   9 10625.6 1242.48  28
  -1   3   9 8841.87 1077.97  30
  -1   3   9 9129.13 1054.29  26
  -1   3   9 7827.77 1146.40  17
  -1   3   8 12372.9 1246.37  30
  -1   3   8 12580.7 1281.68  28
  -1   3   8 12228.6 1210.33  26
  -1   3   8 12925.6 1359.48  17
   1   3  -8 10414.6 1081.77  18
  -1   3   7 5971.42 1398.61   3
  -1   3   7 5104.87 765.516  30
  -1   3   7 5313.43 817.721  28
  -1   3   7 4223.00 714.271  26
   1   3  -7 5144.82 709.589  18
  -1   3   7 4890.01 824.072  17
   1   3  -6 15280.1 1120.47   8
  -1   3   6 14199.9 2073.87   3
  -1   3   6 14742.0 1238.82  30
  -1   3   6 13094.2 1149.73  28
   1   3  -6 16287.4 1116.79  18
  -1   3   6 14850.1 1272.54  17
  -1   3   5 7477.95 1406.11   3
  -1   3   5 6627.06 998.328   1
  -1   3   4 23454.4 2485.83   3
  -1   3   3 7984.24 1402.26   3
  -1   3   2 21346.2 1896.35   3
   1   3  -2 25597.9 1010.19   2
   1   3  -1 38190.2 1900.99   3
  -1   3   1 41834.8 2301.26   3
   1   3   0 49933.1 2505.14   3
  -1   3   0 52274.6 2452.81   2
  -1   3  -1 187289. 6298.16   2
   1   3   1 174534. 6686.32   3
  -1   3  -2 104250. 4053.30   2
   1   3   2 102368. 4775.56   3
   1   3   3 262636. 10208.1   3
  -1   3  -3 269699. 8924.85   2
   1   3   4 22773.1 2420.57   3
  -1   3  -4 20479.1 1639.20   2
   1   3   5 185533. 8509.71   3
  -1   3  -5 170046. 5861.36  22
  -1   3  -5 178844. 6020.95  18
   1   3   6 12225.0 1980.55   3
   1   3   6 12707.3 1123.94  28
  -1   3  -6 11634.1 1001.98  22
   1   3   6 11267.1 1092.68  17
  -1   3  -6 13819.8 1164.27  18
  -1   3  -7 92729.4 4025.49  10
   1   3   7 97763.8 6063.77   3
   1   3   7 92277.0 3950.24  28
  -1   3  -7 90886.8 4002.23  18
   1   3   7 98637.7 4147.32  17
  -1   3  -8 3763.43 774.621  10
   1   3   8 4126.65 745.554  28
  -1   3  -8 3283.53 712.493  18
   1   3   8 5464.24 846.526  17
  -1   3  -9 91179.4 4151.06  10
   1   3   9 89077.9 4037.25  30
   1   3   9 95458.0 4160.40  17
   1   3  10 1473.02 427.558  30
   1   3  11 18612.1 1221.95  30
   1   3  11 21941.8 1375.87  20
  -1   4  12 5007.74 589.087  20
   1   4 -11 14684.1 1229.09  10
  -1   4  11 12696.1 1066.15  30
  -1   4  11 13236.3 1180.30  20
   1   4 -10 8163.78 1004.43  10
  -1   4  10 8875.89 1009.75  30
  -1   4  10 7905.44 1082.01  17
  -1   4  10 9905.35 1127.18  20
   1   4  -9 45066.7 2498.86  10
  -1   4   9 44529.9 2522.89  30
  -1   4   9 41753.4 2585.40  28
  -1   4   9 42948.1 2695.91  17
   1   4  -9 38437.1 2308.33  18
  -1   4   9 40144.0 2355.38  26
  -1   4   8 33184.9 3296.37   3
  -1   4   8 36911.2 2309.18  28
  -1   4   8 36038.8 2236.43  30
   1   4  -8 30423.5 1946.14  18
  -1   4   8 33364.6 2128.69  26
  -1   4   8 34414.3 2306.48  17
  -1   4   7 23461.1 2755.53   3
  -1   4   7 24231.6 1764.46  28
  -1   4   7 28673.6 1877.07  30
  -1   4   7 24147.9 1826.19  17
   1   4  -7 24768.7 1577.11  18
  -1   4   7 23341.8 1675.69  26
   1   4  -6 35257.3 1905.07   8
  -1   4   6 39660.4 3459.12   3
  -1   4   6 36184.4 2068.18  28
  -1   4   6 38712.8 2158.05  30
  -1   4   6 31489.0 1949.05  26
  -1   4   6 33991.3 2061.18  17
   1   4  -6 35762.9 1831.66  18
  -1   4   5 112152. 6124.67   3
  -1   4   5 106730. 4125.86  28
  -1   4   4 69644.8 4568.65   3
  -1   4   3 269463. 10802.2   3
   1   4  -3 276989. 8150.19   2
  -1   4   2 172126. 7097.27   3
   1   4  -1 162014. 5989.98   3
  -1   4   1 180513. 6601.76   3
   1   4   0 116446. 4869.40   3
  -1   4  -1 254662. 8408.08   2
   1   4   1 237569. 9066.71   3
   1   4   2 34946.4 2702.21   3
  -1   4  -2 36309.7 2098.01   2
  -1   4  -3 110619. 4497.37   2
   1   4   3 105501. 5573.15   3
   1   4   4 12590.6 1790.88   3
  -1   4  -4 15891.0 1426.51   2
  -1   4  -5 53448.7 2499.87   8
   1   4   5 53376.0 4117.93   3
   1   4   5 50526.7 2478.02  28
  -1   4  -5 56982.0 2529.53  18
  -1   4  -5 54898.1 2434.64  22
   1   4   6 37114.0 3553.07   3
   1   4   6 36440.7 2080.48  28
  -1   4  -6 38802.2 2022.87  22
  -1   4  -6 38980.6 2126.06  18
   1   4   7 17079.8 2461.83   3
  -1   4  -7 20843.4 1571.80  10
  -1   4  -7 20643.9 1575.80  18
  -1   4  -7 19540.2 1419.38  22
  -1   4  -8 37337.8 2286.48  10
  -1   4  -8 31863.3 2120.03  18
  -1   4  -9 3667.92 739.261  10
   1   4   9 4158.96 720.637  30
  -1   4  -9 3274.14 669.645  18
  -1   4 -10 7928.32 929.532  10
   1   4  10 5510.68 742.152  30
   1   4  11 4374.60 533.912  30
   1   4  11 3875.32 543.210  20
   1   5 -11 13695.8 1154.76  10
  -1   5  11 12230.6 1010.51  30
  -1   5  11 13178.0 1137.95  20
   1   5 -10 5034.47 799.685  10
  -1   5  10 4727.73 710.065  30
   1   5  -9 49393.7 2669.43  10
  -1   5   9 47039.0 2645.55  30
  -1   5   9 51194.3 2634.67  19
  -1   5   9 45732.6 2778.46  17
   1   5  -9 46955.1 2535.90  18
  -1   5   9 51347.5 2825.41  20
  -1   5   9 43846.5 2487.25  26
  -1   5   8 32523.7 2197.31  28
  -1   5   8 28041.5 1999.76  30
   1   5  -8 29398.1 1884.90  18
  -1   5   8 30477.1 2161.64  17
  -1   5   8 31041.1 1997.31  26
   1   5  -7 59498.1 2898.02   8
  -1   5   7 59166.9 4520.66   3
  -1   5   7 64670.2 3149.04  28
  -1   5   7 60942.4 3049.97  30
  -1   5   7 57231.2 3092.94  17
   1   5  -7 61544.4 2816.68  18
  -1   5   7 59010.0 2966.61  26
   1   5  -6 115094. 4424.91   8
  -1   5   6 111623. 6426.97   3
  -1   5   6 119836. 4674.43  28
  -1   5   6 120188. 4688.68  30
  -1   5   6 106450. 4583.46  17
  -1   5   6 117102. 4548.04  26
   1   5  -5 192252. 6080.94   8
  -1   5   5 173485. 8336.65   3
  -1   5   5 177283. 6219.36  28
  -1   5   5 177321. 6278.59  30
  -1   5   5 161732. 6156.16  17
  -1   5   5 173175. 6151.30  26
  -1   5   4 72872.5 4672.42   3
  -1   5   3 193836. 8969.09   3
   1   5  -3 218950. 6734.05   2
  -1   5   2 319788. 11704.7   3
   1   5  -2 318511. 9455.48   3
   1   5  -1 135629. 5256.67   3
  -1   5   1 143115. 5938.44   3
  -1   5   0 400478. 12821.8   3
   1   5   0 395275. 13188.5   3
  -1   5  -1 247542. 8687.10   2
   1   5   1 253914. 9413.87   3
   1   5   2 139590. 6501.99   3
  -1   5  -2 146327. 5644.06   2
   1   5   3 144242. 6735.77   3
  -1   5  -3 132450. 5411.32   2
   1   5   4 103054. 5803.13   3
  -1   5  -4 101874. 4575.34   2
  -1   5  -4 102998. 3872.07   8
  -1   5  -5 40513.2 2679.00   2
   1   5   5 41656.8 3614.17   3
  -1   5  -5 42209.6 2155.87   8
  -1   5  -5 40438.4 2063.73  22
   1   5   6 34158.9 3398.87   3
  -1   5  -6 37846.0 2031.06  22
  -1   5  -6 38189.4 2143.33  18
   1   5   7 15980.6 2312.03   3
  -1   5  -7 17895.9 1473.87  18
  -1   5  -7 17373.8 1311.74  22
  -1   5  -8 12996.5 1290.13  10
   1   5   8 13523.0 1323.40  30
  -1   5  -8 13229.8 1296.41  18
  -1   5  -9 7384.21 966.403  10
   1   5   9 7373.44 931.494  30
  -1   5  -9 5795.80 842.821  18
  -1   5 -10 3427.10 633.363  10
   1   5  10 2260.20 502.788  30
   1   5  10 2794.37 522.148  20
   1   5  11 934.278 273.563  30
   1   6 -11 10122.3 940.077  10
  -1   6  11 7420.21 752.803  30
  -1   6  11 7945.11 834.149  20
   1   6 -10 5445.42 777.226  10
  -1   6  10 4339.01 684.506  30
  -1   6  10 4750.24 742.969  20
  -1   6   9 20350.4 1605.67  30
   1   6  -9 18773.8 1483.06  18
  -1   6   9 19422.0 1614.09  20
  -1   6   9 21189.8 1555.13  19
  -1   6   8 720.176 696.064   3
  -1   6   8 1887.45 592.826  30
   1   6  -8 2575.08 552.215  18
  -1   6   8 2698.51 690.554  20
  -1   6   8 2426.68 586.786  26
   1   6  -7 7802.06 932.096   8
  -1   6   7 6261.11 1422.98   3
  -1   6   7 9054.87 1080.36  30
  -1   6   7 8332.62 988.288  26
   1   6  -7 8489.98 904.205  18
  -1   6   7 10007.7 1104.06  20
   1   6  -6 11185.2 1048.00   8
  -1   6   6 12167.0 1892.48   3
  -1   6   6 13817.7 1262.61  30
  -1   6   6 13246.2 1186.70  26
  -1   6   6 12829.6 1212.55  20
   1   6  -5 15397.4 1169.88   8
  -1   6   5 13568.0 2008.77   3
  -1   6   5 13743.8 1229.57  30
  -1   6   5 13092.0 1204.72  26
  -1   6   5 14384.7 1209.54  20
  -1   6   4 13827.6 1971.75   3
  -1   6   4 14131.1 1178.22  30
  -1   6   4 14388.2 1170.18  26
  -1   6   3 34537.1 3032.43   3
  -1   6   2 36600.1 2965.98   3
  -1   6   1 25264.0 2159.89   3
   1   6  -1 23882.2 1740.59   3
  -1   6   0 67207.4 3451.27   3
   1   6   0 66323.6 3641.56   3
  -1   6  -1 36460.3 2472.14   2
   1   6   1 41070.1 2908.51   3
  -1   6  -2 147993. 5996.62   2
   1   6   2 144625. 6813.72   3
  -1   6  -3 13861.0 1387.38   2
   1   6   3 13779.4 1902.64   3
  -1   6  -3 14832.9 1047.82  29
  -1   6  -3 15226.5 1091.83  21
  -1   6  -4 110398. 4164.23   8
  -1   6  -4 108080. 4884.26   2
   1   6   4 114458. 6247.34   3
  -1   6  -4 110525. 4109.97  29
  -1   6  -4 109704. 4138.31  21
  -1   6  -5 13711.1 1158.16   8
   1   6   5 14879.2 2130.90   3
   1   6   5 14503.7 1234.61  30
  -1   6  -5 12957.0 1108.32  22
   1   6   6 75260.5 5272.57   3
   1   6   6 79683.6 3574.82  30
  -1   6  -6 83199.5 3538.20  18
  -1   6  -6 72169.8 3277.70  22
   1   6   7 15194.1 2235.29   3
   1   6   7 15459.1 1390.10  30
  -1   6  -7 15647.4 1248.68  22
  -1   6  -7 14125.9 1309.52  18
  -1   6  -8 52337.2 2750.69  10
   1   6   8 48784.3 2695.84  30
  -1   6  -8 48156.4 2662.26  18
  -1   6  -9 1232.87 476.369  10
   1   6   9 720.759 345.306  30
  -1   6  -9 1301.05 450.358  18
   1   6   9 1140.47 422.026  20
  -1   6 -10 35363.5 1961.08  10
   1   6  10 32388.0 1806.43  30
   1   6  10 34435.2 1824.82  20
   1   7 -11 4105.30 582.221  10
  -1   7  11 2755.26 450.325  30
  -1   7  11 3555.30 506.539  20
   1   7 -10 15521.8 1264.04  10
  -1   7  10 13888.6 1151.56  30
  -1   7  10 16345.5 1280.73  20
  -1   7  10 14484.2 1090.00  19
  -1   7   9 13131.8 1235.20  30
   1   7  -9 12920.2 1156.83  18
  -1   7   9 14368.4 1325.09  20
  -1   7   9 13273.8 1209.57  19
  -1   7   8 39159.7 2348.31  30
  -1   7   8 39723.7 2359.02  19
   1   7  -8 36070.7 2123.94  18
  -1   7   8 37363.7 2313.09  20
   1   7  -7 17020.2 1419.53   8
  -1   7   7 14078.9 2202.20   3
  -1   7   7 17200.3 1489.44  30
  -1   7   7 17728.4 1506.88  20
   1   7  -7 16764.5 1333.62  18
   1   7  -6 16314.1 1325.92   8
  -1   7   6 15320.8 2233.01   3
  -1   7   6 15101.2 1363.17  30
  -1   7   6 15727.2 1353.51  20
   1   7  -5 19712.4 1401.27   8
  -1   7   5 18687.1 2390.99   3
  -1   7   5 17921.0 1435.03  30
  -1   7   5 18605.7 1417.89  20
  -1   7   4 162744. 7812.83   3
  -1   7   4 155540. 5668.63  30
  -1   7   4 151226. 5537.68  20
  -1   7   3 66927.5 4512.00   3
  -1   7   3 66617.2 3024.37  30
  -1   7   3 71887.8 3122.03  29
  -1   7   2 87764.2 5138.43   3
   1   7  -1 13832.5 1353.29   3
  -1   7   1 11560.4 1546.85   3
   1   7   0 28131.5 2309.55   3
  -1   7  -1 45444.7 2978.55   2
   1   7   1 50911.2 3381.72   3
  -1   7  -2 177800. 6008.83  15
   1   7   2 184318. 7948.23   3
  -1   7  -2 171302. 7045.50   2
  -1   7  -2 176991. 5992.98  29
  -1   7  -2 174754. 6106.61  21
   1   7   3 13025.5 1837.87   3
  -1   7  -3 12634.3 1415.28   2
  -1   7  -3 13049.7 1021.89  29
   1   7   3 12260.1 1007.72  30
  -1   7  -3 12199.0 1025.61  21
  -1   7  -4 33173.9 1856.27   8
   1   7   4 32722.3 3129.91   3
  -1   7  -4 31985.5 2329.10   2
  -1   7  -4 31508.2 1793.38  29
   1   7   4 30639.3 1834.93  30
  -1   7  -4 31281.0 1808.78  21
  -1   7  -5 31245.6 1905.95   8
   1   7   5 30957.8 3159.06   3
   1   7   5 31506.8 1937.54  30
  -1   7  -6 3920.85 675.862   8
   1   7   6 1916.31 967.157   3
   1   7   6 3659.21 687.995  30
  -1   7  -6 2623.30 550.029  18
  -1   7  -6 2749.65 541.919  22
   1   7   7 27732.3 1922.42  30
  -1   7  -7 29189.8 1800.61  22
   1   7   7 28294.0 1879.21  20
  -1   7  -7 27092.8 1880.25  18
  -1   7  -8 7798.71 993.920  10
   1   7   8 8118.42 974.380  30
  -1   7  -8 5275.56 809.948  18
   1   7   8 7241.28 909.816  20
  -1   7  -9 18453.3 1428.16  10
   1   7   9 15530.7 1290.13  30
   1   7   9 17611.9 1293.31  20
  -1   7  -9 16594.3 1332.59  18
  -1   7 -10 2174.13 466.375  10
   1   7  10 2291.40 413.882  30
   1   7  10 2881.32 453.435  20
   1   7  10 2340.48 407.573  19
   1   8 -11 190.082 190.652  10
  -1   8  11 595.787 222.760  30
   1   8 -10 17760.5 1302.11  10
  -1   8  10 16413.0 1184.88  30
  -1   8  10 17053.4 1223.26  20
  -1   8  10 15316.2 1076.59  19
  -1   8   9 4361.56 704.287  30
  -1   8   9 3620.44 585.889  29
  -1   8   9 4876.48 718.168  19
   1   8  -9 4717.14 689.652  18
  -1   8   9 5353.83 773.147  20
  -1   8   8 23093.0 1692.35  29
  -1   8   8 26041.0 1832.49  30
  -1   8   8 25555.1 1801.12  19
   1   8  -8 26432.0 1721.11  18
  -1   8   8 24669.9 1783.00  20
   1   8  -7 25463.2 1814.74   8
  -1   8   7 23301.4 2782.07   3
  -1   8   7 29363.6 1948.34  30
  -1   8   7 26708.5 1922.03  19
  -1   8   7 22436.7 1741.84  20
   1   8  -7 26554.6 1742.12  18
   1   8  -6 77057.9 3481.63   8
  -1   8   6 68285.8 5007.26   3
  -1   8   6 78892.0 3593.73  30
  -1   8   6 74652.6 3453.89  20
  -1   8   5 64068.6 4723.82   3
  -1   8   5 65378.6 3192.17  30
  -1   8   5 71939.3 3254.51  29
  -1   8   5 67311.0 3125.77  20
  -1   8   4 97580.3 5792.24   3
  -1   8   4 98452.9 4014.93  29
  -1   8   4 96133.2 3976.28  30
  -1   8   4 88262.6 3796.36  20
   1   8  -3 95357.4 3657.29  15
  -1   8   3 88583.8 5442.14   3
  -1   8   3 94078.5 3886.41  29
  -1   8   3 90334.6 3786.41  30
  -1   8   3 91299.3 3988.83  19
  -1   8   3 85592.9 3638.28  20
   1   8  -2 107525. 3925.86  15
  -1   8   2 100310. 5671.65   3
  -1   8   2 98236.9 3980.77  30
  -1   8   2 99669.3 4067.35  29
  -1   8   2 99042.3 4202.56  19
  -1   8   1 155378. 5455.67  29
  -1   8   1 136723. 6717.68   3
  -1   8   0 155527. 5379.60  15
  -1   8   0 152209. 5363.57  29
  -1   8   0 138922. 6679.91   2
   1   8   0 145605. 6559.01   3
  -1   8  -1 98136.0 3766.72  15
   1   8   1 94199.6 5078.27   3
  -1   8  -1 94146.9 4877.81   2
  -1   8  -1 95479.4 3728.32  29
   1   8   1 91971.8 3813.58  29
  -1   8  -2 71239.8 3108.59  15
   1   8   2 77097.7 4646.72   3
  -1   8  -2 69902.5 4023.75   2
  -1   8  -2 73722.9 3127.85  29
  -1   8  -2 73770.6 3248.44  21
  -1   8  -3 72487.2 4011.64   2
   1   8   3 79725.9 4923.30   3
   1   8   3 70527.8 3112.61  30
  -1   8  -3 75404.2 3194.82  29
  -1   8  -3 76704.6 3289.60  21
  -1   8  -4 25882.9 1690.70   8
   1   8   4 28303.2 2947.49   3
  -1   8  -4 27068.4 1681.16  29
   1   8   4 27074.6 1712.71  30
  -1   8  -4 26184.3 1694.37  21
  -1   8  -5 39223.6 2255.03   8
   1   8   5 39750.9 3656.88   3
   1   8   5 39466.9 2240.92  30
  -1   8  -6 20701.5 1632.37   8
   1   8   6 22505.0 2766.83   3
   1   8   6 25113.7 1763.85  30
  -1   8  -6 24738.8 1661.33  22
   1   8   7 5030.76 817.383  30
  -1   8  -7 5505.31 811.406  18
   1   8   7 4391.23 671.755  20
  -1   8  -7 4777.01 718.789  22
  -1   8  -8 8081.42 987.218  10
   1   8   8 7273.50 908.050  30
   1   8   8 8021.04 883.289  20
  -1   8  -8 9044.51 1014.19  18
  -1   8  -9 3575.56 623.217  10
   1   8   9 3852.04 580.508  30
  -1   8  -9 3455.56 592.236  18
  -1   8 -10 3132.90 494.993  10
   1   8  10 3195.22 441.067  30
   1   8  10 2011.01 349.020  29
   1   9 -10 12787.2 1035.47  10
  -1   9  10 11826.4 929.233  30
  -1   9  10 12062.1 933.719  20
  -1   9  10 10397.2 829.497  19
  -1   9   9 5816.29 782.400  30
  -1   9   9 4975.63 669.087  29
  -1   9   9 6872.68 813.911  20
  -1   9   9 6401.12 771.101  19
  -1   9   8 5364.91 781.387  29
  -1   9   8 6176.94 845.512  30
  -1   9   8 7462.99 906.205  19
  -1   9   8 6652.87 862.932  20
   1   9  -8 5640.51 752.193  18
   1   9  -7 11208.4 1167.50   8
  -1   9   7 11945.9 1182.55  29
  -1   9   7 10883.1 1177.43  30
  -1   9   7 12248.0 1241.89  19
   1   9  -7 10865.7 1107.54  18
  -1   9   7 11459.3 1157.67  20
   1   9  -6 3237.00 620.516   8
  -1   9   6 2200.17 1003.92   3
  -1   9   6 4304.96 703.736  30
  -1   9   6 3816.13 708.077  29
  -1   9   6 2601.65 666.580  19
  -1   9   6 3717.51 681.269  20
  -1   9   5 3009.07 1037.74   3
  -1   9   5 3977.80 721.052  30
  -1   9   5 3699.98 706.433  29
  -1   9   5 4740.52 798.771  19
   1   9  -5 2973.98 569.627  21
  -1   9   5 3283.21 619.272  20
  -1   9   4 10664.7 1817.42   3
  -1   9   4 12990.7 1191.09  30
  -1   9   4 11216.3 1157.48  29
  -1   9   4 12072.0 1244.98  19
   1   9  -4 10062.9 1007.39  21
  -1   9   4 11413.3 1086.51  20
   1   9  -3 509.889 306.837  15
  -1   9   3 594.749 582.978   3
  -1   9   3 185.737 305.617  30
   1   9  -3 706.864 318.419  29
  -1   9   3 925.848 405.680  29
  -1   9   3 1807.31 518.274  19
   1   9  -2 6022.66 745.036  15
  -1   9   2 3820.40 1096.50   3
  -1   9   2 3711.62 649.867  29
  -1   9   2 4362.67 675.277  30
   1   9  -2 5969.37 687.009  29
  -1   9   2 4687.15 881.922  19
  -1   9   1 5736.76 1158.68   3
   1   9  -1 7496.99 820.219  29
  -1   9   1 8198.63 918.501  29
  -1   9   1 6650.86 788.951  30
  -1   9   1 7828.91 901.165  19
  -1   9   0 9710.60 1001.28  15
   1   9   0 11355.4 1041.44  29
  -1   9   0 11567.9 1053.67  29
  -1   9   0 8478.91 1416.89   2
   1   9   0 12701.9 1598.57   3
  -1   9  -1 32115.5 1909.47  15
   1   9   1 31548.6 2764.30   3
  -1   9  -1 28218.7 2557.42   2
   1   9   1 32925.2 1985.38  29
  -1   9  -1 32563.6 1884.51  29
  -1   9  -2 6463.95 810.937  15
  -1   9  -2 6830.60 1184.25   2
   1   9   2 8629.75 1500.13   3
   1   9   2 7120.34 873.892  29
  -1   9  -2 6341.62 796.357  29
  -1   9  -2 5759.03 817.069  21
  -1   9  -3 65118.4 3940.70   2
  -1   9  -3 66802.9 3112.91  29
   1   9   3 70297.3 3088.26  30
   1   9   3 71889.2 3283.01  29
  -1   9  -3 68067.6 3236.16  21
  -1   9  -4 22346.7 1621.52   8
   1   9   4 24401.9 2746.01   3
  -1   9  -4 20416.0 1486.79  29
   1   9   4 24406.4 1610.93  30
  -1   9  -4 20219.7 1554.39  21
  -1   9  -5 44259.6 2501.01   8
   1   9   5 46723.1 4036.36   3
   1   9   5 48648.2 2533.86  30
  -1   9  -6 18291.9 1515.33   8
   1   9   6 21540.9 1602.06  30
  -1   9  -6 19481.9 1499.10  22
   1   9   7 37202.0 2147.51  30
  -1   9  -7 32833.2 1945.44  22
  -1   9  -7 35347.1 2147.16  18
  -1   9  -8 6341.95 832.286  10
   1   9   8 6564.74 820.315  29
   1   9   8 6933.37 819.089  30
  -1   9  -8 4551.18 729.581  18
  -1   9  -9 17013.1 1228.99  10
   1   9   9 16162.7 1126.81  30
   1   9   9 15372.7 1081.77  19
  -1   9  -9 15056.5 1148.11  18
   1  10 -10 471.657 245.980  10
  -1  10  10 590.553 218.310  30
  -1  10   9 5297.13 657.093  30
  -1  10   9 4833.46 621.441  29
  -1  10   9 4366.62 592.944  20
  -1  10   9 4800.62 635.243  19
  -1  10   8 4273.58 686.654  30
  -1  10   8 3275.43 589.854  29
  -1  10   8 4833.76 721.194  19
  -1  10   8 4723.73 667.553  20
   1  10  -8 5228.42 685.882  18
   1  10  -7 14309.5 1314.61   8
  -1  10   7 14847.0 1330.52  30
  -1  10   7 14128.2 1265.30  29
  -1  10   7 15754.1 1388.75  19
  -1  10   7 13635.8 1231.84  20
   1  10  -7 13355.1 1200.41  18
   1  10  -6 10666.2 1144.12   8
  -1  10   6 10715.8 1153.44  30
  -1  10   6 10170.1 1106.96  29
  -1  10   6 11311.4 1226.08  19
  -1  10   6 11048.6 1104.66  20
  -1  10   5 15680.4 2253.25   3
  -1  10   5 17361.6 1454.68  29
  -1  10   5 18802.1 1508.79  30
   1  10  -5 15329.4 1258.03  21
  -1  10   5 19394.4 1602.07  19
  -1  10   5 16273.1 1310.42  20
  -1  10   4 8420.17 1628.95   3
  -1  10   4 11756.3 1152.18  30
  -1  10   4 13164.4 1261.30  29
  -1  10   4 13243.2 1319.22  19
   1  10  -4 12398.2 1165.95  21
   1  10  -3 22177.9 1589.25  15
  -1  10   3 20992.7 2507.09   3
  -1  10   3 22844.2 1636.53  30
   1  10  -3 22251.6 1498.70  29
  -1  10   3 22450.7 1659.58  29
  -1  10   3 25090.9 1790.97  19
   1  10  -2 17782.4 1367.46  15
  -1  10   2 13464.8 1963.42   3
   1  10  -2 15150.0 1216.45  29
  -1  10   2 14665.0 1278.64  30
  -1  10   2 15660.5 1371.12  29
  -1  10   2 13814.5 1308.76  19
   1  10  -1 72700.2 3245.42  15
   1  10  -1 65370.6 3061.77  29
  -1  10   1 64158.1 3072.46  30
  -1  10   1 76361.8 3349.83  29
  -1  10   1 73166.5 3258.48  19
  -1  10   0 25258.0 1728.61  15
   1  10   0 29106.6 1801.65  29
  -1  10   0 24846.7 1706.34  29
  -1  10   0 23427.7 2520.50   2
  -1  10  -1 75775.1 3414.59  15
  -1  10  -1 69359.1 4508.90   2
   1  10   1 74329.0 4595.63   3
  -1  10  -1 73546.4 3353.18  29
   1  10   1 77746.3 3455.32  29
  -1  10  -2 18739.5 1486.35  15
  -1  10  -2 19332.0 2105.64   2
   1  10   2 18211.5 2224.40   3
   1  10   2 22270.3 1587.07  29
  -1  10  -2 19373.6 1468.16  29
  -1  10  -2 18919.7 1563.69  21
   1  10   3 18510.4 2356.83   3
   1  10   3 19010.7 1497.43  29
  -1  10  -3 16328.4 1348.11  29
   1  10   3 17466.7 1309.26  30
  -1  10  -3 17340.4 1472.44  21
  -1  10  -4 42834.8 2458.24   8
   1  10   4 48370.8 3966.29   3
  -1  10  -4 43325.9 2419.34  29
   1  10   4 49807.8 2610.91  29
   1  10   4 47501.3 2414.08  30
  -1  10  -4 44052.5 2492.04  21
  -1  10  -5 7728.37 998.234   8
   1  10   5 8948.17 1069.89  29
   1  10   5 7905.92 923.114  30
  -1  10  -6 24602.2 1779.78   8
   1  10   6 27194.5 1848.35  29
   1  10   6 25569.6 1708.65  30
  -1  10  -6 24061.4 1675.13  22
   1  10   7 1222.56 423.122  29
   1  10   7 1291.28 412.114  30
  -1  10  -7 1049.70 453.044  18
  -1  10  -7 889.518 327.109  22
  -1  10  -8 17048.8 1326.90  10
   1  10   8 14665.6 1179.85  29
   1  10   8 17357.4 1227.08  30
   1  10   8 17375.7 1257.19  19
  -1  10  -8 17530.3 1307.32  18
  -1  10  -9 1828.76 457.174  10
   1  10   9 1547.81 325.930  30
   1  10   9 1640.33 335.488  29
  -1  10  -9 1944.66 369.450  18
   1  10   9 2350.97 373.450  19
  -1  11   9 8545.99 773.330  30
  -1  11   9 7771.71 731.542  19
  -1  11   8 5373.71 669.661  29
  -1  11   8 5060.55 665.028  30
  -1  11   8 5468.63 721.341  19
   1  11  -8 4469.81 600.310  18
   1  11  -7 23495.3 1686.03   8
  -1  11   7 21988.1 1562.81  29
  -1  11   7 24026.5 1623.15  30
   1  11  -7 23664.2 1611.59  18
  -1  11   7 24030.6 1680.33  19
   1  11  -6 15692.6 1408.73   8
  -1  11   6 17710.5 1410.67  30
  -1  11   6 17389.8 1414.74  29
  -1  11   6 17237.6 1459.34  19
   1  11  -5 49409.2 2749.66   8
  -1  11   5 51119.1 2664.42  30
  -1  11   5 52249.6 2706.03  29
   1  11  -5 47879.1 2509.31  21
  -1  11   5 50076.7 2750.65  19
  -1  11   4 37435.6 3540.55   3
  -1  11   4 42770.5 2377.83  30
  -1  11   4 47203.0 2530.11  29
   1  11  -4 38889.9 2320.02  21
  -1  11   4 46296.3 2566.56  19
   1  11  -3 83842.9 3698.06  15
  -1  11   3 73027.6 5109.12   3
   1  11  -3 81759.1 3546.43  29
  -1  11   3 85197.5 3755.97  29
  -1  11   3 79910.3 3605.23  30
  -1  11   3 81397.2 3768.48  19
   1  11  -2 51242.1 2721.75  15
  -1  11   2 58039.9 2876.25  29
   1  11  -2 52079.5 2640.78  29
  -1  11   2 52165.8 2694.17  30
  -1  11   2 53375.7 2793.85  19
  -1  11   1 85020.7 3789.43  15
   1  11  -1 87115.3 3795.52  15
  -1  11   1 85250.9 3789.23  29
   1  11  -1 86611.3 3681.47  29
  -1  11   0 55253.1 2743.94  15
   1  11   0 45987.9 2527.42  29
  -1  11   0 49861.6 2641.25  29
  -1  11   0 44522.1 3737.24   2
  -1  11  -1 11103.9 1167.78  15
  -1  11  -1 12284.6 1863.10   2
  -1  11  -1 11755.5 1176.48  29
   1  11   1 12956.9 1204.51  29
   1  11   2 65344.5 4499.11   3
  -1  11  -2 69331.3 3254.70  29
   1  11   2 66308.9 3211.43  29
  -1  11  -2 67480.3 3357.60  21
   1  11   3 33014.5 3136.72   3
   1  11   3 30551.9 1968.70  29
  -1  11  -3 29011.5 1930.57  29
  -1  11  -3 30191.7 2032.67  21
  -1  11  -4 22750.8 1689.83   8
   1  11   4 24199.5 1589.04  30
  -1  11  -4 22262.9 1640.80  29
   1  11   4 22842.4 1690.29  29
  -1  11  -4 23153.5 1729.50  21
  -1  11  -5 11297.0 1174.05   8
   1  11   5 13092.1 1244.39  29
   1  11   5 11427.2 1061.39  30
  -1  11  -6 12230.3 1171.73   8
   1  11   6 9663.68 980.492  30
   1  11   6 10290.6 1069.08  29
  -1  11  -6 12824.3 1142.24  22
   1  11   7 4300.45 615.622  30
   1  11   7 4845.21 681.126  29
   1  11   7 4851.88 678.370  19
  -1  11  -7 4520.35 684.885  18
  -1  11  -7 4548.70 626.354  22
  -1  11  -8 3088.14 518.988  10
   1  11   8 2782.48 464.002  30
   1  11   8 2035.30 405.201  29
   1  11   8 2753.98 477.991  19
  -1  11  -8 2881.65 488.945  18
   1  12  -9 7224.78 682.844  10
  -1  12   8 6465.65 709.073  30
  -1  12   8 4905.06 596.107  29
  -1  12   8 5375.73 650.734  19
   1  12  -7 9091.49 969.584   8
  -1  12   7 8136.72 837.355  29
  -1  12   7 9666.03 918.836  30
  -1  12   7 9256.30 940.849  19
   1  12  -7 8718.85 891.577  18
   1  12  -6 1678.48 483.821   8
  -1  12   6 2515.41 524.519  29
  -1  12   6 2559.62 530.990  30
  -1  12   6 2238.05 539.360  19
   1  12  -5 10174.7 1149.10   8
  -1  12   5 12120.6 1165.29  29
  -1  12   5 11330.1 1110.89  30
   1  12  -5 9463.49 973.721  21
  -1  12   5 12159.3 1188.14  19
  -1  12   4 776.187 432.399  30
  -1  12   4 942.809 448.779  29
   1  12  -4 945.466 368.820  21
  -1  12   4 1072.87 449.447  19
   1  12  -3 3490.06 622.616  29
  -1  12   3 3928.03 731.913  29
  -1  12   3 4043.70 684.304  30
  -1  12   3 4976.71 788.673  19
   1  12  -2 7431.26 971.547  15
  -1  12   2 9507.51 1086.98  15
  -1  12   2 7393.28 1622.66   2
  -1  12   2 8520.53 1019.08  29
   1  12  -2 9199.46 1013.65  29
  -1  12   2 8592.01 959.429  30
  -1  12   2 9492.46 1050.30  19
   1  12  -1 44747.1 2485.77  15
  -1  12   1 41796.8 2430.75  15
   1  12  -1 41071.8 2330.61  29
  -1  12   1 42418.6 2449.79  29
  -1  12   1 36052.4 3462.02   2
   1  12   0 5652.21 855.541  15
  -1  12   0 5867.93 870.387  15
  -1  12   0 2591.05 877.380   2
  -1  12   0 4732.93 794.749  29
   1  12   0 4768.90 758.851  29
  -1  12  -1 8437.27 1038.46  15
   1  12   1 8822.27 996.126  29
  -1  12  -1 8265.59 1014.95  29
  -1  12  -1 9269.76 1112.90  21
  -1  12  -2 17642.2 1495.06  29
   1  12   2 18034.8 1473.14  29
   1  12   2 20880.6 1485.66  19
  -1  12  -2 18411.5 1605.19  21
  -1  12  -3 5039.12 810.463   8
   1  12   3 8007.85 936.699  29
  -1  12  -3 5459.93 821.347  29
  -1  12  -3 5632.41 879.530  21
   1  12   3 6160.97 838.518  19
  -1  12  -4 16033.9 1384.77   8
   1  12   4 19033.1 1466.44  29
   1  12   4 18552.0 1459.10  19
  -1  12  -4 14832.4 1367.26  21
  -1  12  -5 11286.7 1131.06   8
   1  12   5 13719.4 1212.47  29
   1  12   5 13014.5 1077.22  30
  -1  12  -5 12599.4 1184.36  22
   1  12   5 15305.9 1285.36  19
   1  12   6 15813.9 1238.55  29
   1  12   6 14899.9 1129.84  30
  -1  12  -6 15000.6 1295.38  18
  -1  12  -6 16293.5 1247.24  22
   1  12   6 17101.5 1296.43  19
   1  12   7 4803.96 572.128  30
   1  12   7 5545.07 648.006  29
   1  12   7 5324.67 654.055  19
  -1  12  -7 5493.33 691.115  18
   1  12   8 6042.88 586.125  29
  -1  12  -8 6622.86 662.905  18
  -1  13   8 2287.24 340.276  29
  -1  13   8 2441.94 383.842  30
   1  13  -7 4816.90 647.297   8
  -1  13   7 4155.17 540.454  30
  -1  13   7 3675.21 514.571  29
  -1  13   7 4915.23 618.413  19
   1  13  -7 3818.47 564.209  18
   1  13  -6 4447.45 693.694   8
  -1  13   6 5666.73 704.516  29
  -1  13   6 5093.91 651.292  30
  -1  13   6 5783.88 731.453  19
   1  13  -5 5619.79 823.732   8
  -1  13   5 5188.56 706.777  30
  -1  13   5 5454.59 742.772  29
   1  13  -5 6252.97 772.267  21
  -1  13   5 6578.75 832.654  19
  -1  13   4 10807.7 1023.58  30
  -1  13   4 11916.0 1123.31  29
  -1  13   4 11253.8 1089.36  19
   1  13  -4 9951.42 1071.33  21
  -1  13   3 12490.9 1186.18  15
  -1  13   3 14226.6 1182.35  30
   1  13  -3 13978.0 1190.28  29
  -1  13   3 14662.0 1295.93  29
   1  13  -3 14927.8 1360.32  21
  -1  13   3 13432.8 1250.57  19
  -1  13   2 25348.2 1738.85  15
   1  13  -2 22332.8 1700.59  15
   1  13  -2 19968.1 1522.72  29
  -1  13   2 26065.2 1769.64  29
  -1  13   1 15448.0 1387.29  15
   1  13  -1 18483.1 1507.53  15
   1  13  -1 16793.4 1392.41  29
  -1  13   1 15725.0 1401.94  29
  -1  13   0 30787.6 2055.09  15
   1  13   0 29537.4 1978.19  15
  -1  13   0 32421.8 2068.85  29
   1  13   0 27115.6 1861.89  29
   1  13   1 44029.5 2435.40  15
  -1  13  -1 43818.1 2501.83  15
  -1  13  -1 40997.2 2409.51  29
   1  13   1 42292.7 2353.68  29
  -1  13  -1 40080.5 2508.23  21
  -1  13  -2 4549.17 753.718  29
   1  13   2 5549.38 764.881  29
  -1  13  -2 5614.82 870.559  21
  -1  13  -3 27035.7 1861.30   8
  -1  13  -3 29940.3 1945.11  29
   1  13   3 34823.1 2008.12  29
   1  13   3 35302.8 1940.76  19
  -1  13  -3 29999.3 2020.28  21
  -1  13  -4 7303.35 872.082   8
   1  13   4 8238.10 905.894  29
   1  13   4 7909.89 877.445  19
  -1  13  -5 16158.8 1277.55   8
   1  13   5 15794.2 1228.27  29
  -1  13  -5 16986.8 1306.83  22
   1  13   5 17786.8 1292.65  19
   1  13   6 1554.80 377.199  29
   1  13   6 2500.79 477.832  19
  -1  13  -6 2371.74 474.350  18
  -1  13  -6 1579.26 398.596  22
  -1  13  -7 17759.1 1161.18  18
   1  13   7 19868.4 1144.67  19
  -1  14   7 6642.21 572.856  15
  -1  14   7 7071.70 612.860  29
  -1  14   6 7515.80 710.826  15
  -1  14   6 8170.87 744.995  30
  -1  14   6 9506.49 811.379  29
   1  14  -5 19168.8 1421.95   8
  -1  14   5 18036.0 1238.47  15
  -1  14   5 17700.5 1196.13  30
  -1  14   5 20272.5 1327.82  29
  -1  14   4 21843.5 1448.50  15
   1  14  -4 22703.1 1627.79   8
  -1  14   4 22825.6 1500.35  29
   1  14  -4 22257.7 1528.90  21
  -1  14   3 35192.8 1992.45  15
  -1  14   3 36066.2 2033.29  29
   1  14  -3 34168.2 2097.78  21
  -1  14   2 12884.8 1187.36  15
  -1  14   2 14311.0 1238.29  29
   1  14  -2 13330.8 1155.57  29
   1  14  -1 16127.2 1403.45  15
  -1  14   1 17814.7 1419.27  15
  -1  14   1 18602.7 1448.08  29
   1  14  -1 15452.0 1316.51  29
   1  14   0 10572.1 1079.62  15
  -1  14   0 10487.0 1110.22  15
   1  14   0 9771.42 1000.05  29
  -1  14   0 10490.9 1151.20  29
  -1  14   0 10028.2 1110.06  21
   1  14   1 19680.9 1493.68  15
  -1  14  -1 19795.0 1514.82  29
   1  14   1 18791.3 1411.50  29
  -1  14  -1 22815.5 1697.17  21
  -1  14  -2 19444.5 1463.84   8
   1  14   2 22728.1 1554.12  15
   1  14   2 21822.5 1490.64  29
  -1  14  -2 21659.9 1555.67  29
  -1  14  -2 21858.8 1644.24  21
  -1  14  -3 19070.1 1394.40   8
  -1  14  -3 20063.3 1456.48  29
   1  14   3 18995.8 1346.86  29
  -1  14  -3 20593.4 1529.17  21
  -1  14  -4 5977.92 737.376   8
   1  14   4 7319.02 768.507  29
   1  14   4 6901.10 739.922  19
  -1  14  -5 2928.27 480.583   8
   1  14   5 2466.29 427.888  29
  -1  14  -5 3519.76 527.736  22
   1  14   5 2546.44 452.692  19
   1  14   6 1622.49 317.838  29
   1  14   6 2091.09 368.346  19
  -1  14  -6 1900.15 383.548  18
   1  15  -6 2640.80 413.708   8
  -1  15   6 1785.12 304.158  29
  -1  15   5 2029.30 375.486  15
   1  15  -5 2774.82 476.675   8
  -1  15   5 2891.08 430.166  29
   1  15  -4 1626.36 405.500   8
  -1  15   4 1495.86 353.483  15
  -1  15   4 2080.52 422.135  29
   1  15  -4 1357.24 362.354  21
  -1  15   3 2098.47 438.012  15
  -1  15   3 1782.51 415.856  29
   1  15  -3 3119.04 536.498  21
  -1  15   2 905.543 324.465  15
  -1  15   2 1810.28 453.527  29
  -1  15   2 2276.63 491.138  21
   1  15  -2 1655.74 445.097  21
   1  15  -1 5210.63 714.167  15
  -1  15   1 5023.57 691.863  15
   1  15  -1 4270.08 594.148  29
  -1  15   1 5710.41 745.948  29
  -1  15   1 5527.71 733.979  21
   1  15   0 6672.94 794.376  15
  -1  15   0 6682.72 805.932  29
   1  15   0 6492.40 759.542  29
  -1  15   0 7648.95 881.865  21
   1  15   1 2535.92 500.884  15
   1  15   1 2723.70 478.429  29
  -1  15  -1 2938.38 544.226  29
  -1  15  -1 2802.06 582.834  21
   1  15   2 4013.67 589.150  15
  -1  15  -2 3235.85 518.727   8
  -1  15  -2 4050.40 613.967  29
   1  15   2 4593.27 607.135  29
  -1  15  -2 4273.39 678.469  21
   1  15   3 2892.90 484.850  15
  -1  15  -3 2664.12 478.055   8
   1  15   3 2894.13 472.242  29
   1  15   4 2290.54 393.851  15
  -1  15  -4 2067.54 389.208   8
   1  15   4 2282.55 383.495  29
  -1  15  -4 2473.77 475.451  22
   1  15   5 4796.85 504.374  15
   1  15   5 5755.61 539.010  29
  -1  15  -5 6310.12 643.825  18
   1  16  -4 4602.65 538.330   8
  -1  16   4 3209.66 419.158  15
  -1  16   4 4227.88 488.691  29
   1  16  -3 2912.89 472.369   8
  -1  16   3 2577.14 421.903  15
  -1  16   3 3263.82 465.889  29
   1  16  -3 3325.81 487.091  21
  -1  16   3 2444.92 388.578  21
  -1  16   2 4995.94 601.485  15
  -1  16   2 6036.28 661.518  29
   1  16  -2 7378.65 747.950  21
  -1  16   2 6580.77 673.765  21
  -1  16   1 5317.43 618.230  29
   1  16  -1 5433.99 638.933  21
  -1  16   1 5010.87 612.999  21
   1  16   0 12466.0 976.172  15
  -1  16   0 11920.6 957.301  29
   1  16   0 11484.3 884.467  29
  -1  16   0 12728.1 1010.19  21
   1  16   1 4362.16 553.588  15
   1  16   1 5219.64 596.779  29
  -1  16  -1 4867.62 605.377  29
  -1  16  -1 5923.82 679.774  21
   1  16   2 14275.1 991.342  15
   1  16   2 13009.6 926.856  29
  -1  16  -2 12624.8 974.131  29
   1  16   3 1849.88 328.347  15
   1  16   3 1402.51 282.734  29
  -1  17   1 8432.60 674.453  29
  -1  17   1 9600.55 714.385  21
   1  17  -1 10187.8 750.436  21
  -1  17   0 10789.2 778.960  21
   1  17   0 9777.16 748.194  21
   1  17   1 2488.97 361.201  21
  -1  17  -1 2499.87 369.132  21
  -2 -16   4 1080.92 278.025  13
  -2 -16   4 820.698 255.766  25
  -2 -16   3 8413.51 761.320  13
  -2 -16   3 8957.19 808.649  25
  -2 -16   2 1717.65 323.516   6
   2 -16  -2 1760.03 369.957  13
  -2 -16   2 2534.57 425.214  13
  -2 -16   1 6021.11 630.654   6
   2 -16  -1 6113.55 650.608  13
  -2 -16   1 5117.95 595.717  13
  -2 -16   0 7460.94 722.005   6
  -2 -16   0 6867.70 672.578  13
   2 -16   0 7196.61 701.576  13
  -2 -16  -1 2675.36 442.937   6
   2 -16   1 3933.41 476.263  13
  -2 -16  -2 7640.17 694.471   6
  -2 -15   6 12513.6 958.534  25
  -2 -15   5 1224.79 339.498   7
  -2 -15   5 1079.15 312.228  13
   2 -15  -5 1188.61 363.414  14
  -2 -15   5 866.943 303.376  25
  -2 -15   4 19981.8 1313.62   7
  -2 -15   4 18437.3 1311.95  13
   2 -15  -4 17868.3 1372.97  14
  -2 -15   4 17904.7 1355.84  25
  -2 -15   3 1025.72 314.336   6
  -2 -15   3 1181.94 370.504  13
  -2 -15   2 13950.3 1123.20   6
  -2 -15   2 13622.0 1160.99  13
  -2 -15   1 6450.17 779.364   6
   2 -15  -1 6222.46 767.703  13
  -2 -15   1 5581.33 722.815  13
  -2 -15   0 6567.77 785.013   6
  -2 -15   0 6272.52 740.758  13
   2 -15   0 7248.30 796.802  13
   2 -15   1 8708.47 848.243   5
  -2 -15  -1 7685.48 850.865   6
  -2 -15  -1 7258.83 770.853  13
   2 -15   1 7395.23 792.831  13
  -2 -15  -2 3856.19 587.925   6
  -2 -15  -2 3284.88 486.121  13
  -2 -15  -2 4868.03 630.239   9
   2 -15   2 4336.05 594.417  13
  -2 -15  -3 2047.15 426.538   6
   2 -15   3 2955.34 455.818  13
  -2 -15  -4 427.108 250.479   6
  -2 -14   7 1619.71 394.654   7
  -2 -14   7 1787.15 387.371  25
  -2 -14   6 3232.19 584.624   7
  -2 -14   6 2395.20 466.854  13
   2 -14  -6 2104.81 477.838  14
  -2 -14   6 2794.59 531.185  25
  -2 -14   5 576.304 356.367   7
  -2 -14   5 269.734 280.717  13
   2 -14  -5 402.579 327.365  14
  -2 -14   5 56.9073 253.920  25
  -2 -14   4 2388.84 542.699  13
   2 -14  -4 1756.25 611.643  14
  -2 -14   4 1207.98 350.634   6
  -2 -14   3 1466.06 442.080  13
   2 -14  -3 1801.34 598.815  14
  -2 -14   3 1606.77 448.792   6
   2 -14  -2 14386.5 1423.23  14
  -2 -14   2 12671.0 1230.47  13
  -2 -14   2 12939.1 1209.06   6
  -2 -14   1 7067.69 915.354  13
  -2 -14   1 6933.58 909.179   6
   2 -14  -1 5915.10 787.031   5
  -2 -14   0 15195.0 1316.88  13
   2 -14   0 13455.2 1240.08  13
  -2 -14   0 16751.1 1320.97  36
  -2 -14   0 15921.5 1402.01   6
   2 -14   0 13973.4 1257.98   5
   2 -14   1 2213.93 501.830  13
  -2 -14  -1 1702.83 463.231   9
  -2 -14  -1 1562.03 428.759  36
  -2 -14  -1 1661.90 523.844   6
   2 -14   1 2192.85 539.205   5
   2 -14   2 12084.0 1097.92  13
  -2 -14  -2 16020.7 1240.14   9
  -2 -14  -2 13033.4 1092.27  36
   2 -14   2 13606.8 1232.49   5
   2 -14   3 4700.39 647.550  13
  -2 -14  -3 4407.00 619.137   9
  -2 -14  -3 4733.68 609.466  36
  -2 -14  -4 23777.2 1396.04   9
   2 -14   4 22200.9 1332.95  13
  -2 -13   8 9060.87 896.062   7
  -2 -13   7 1360.63 408.795   7
   2 -13  -7 652.555 351.021  14
  -2 -13   7 548.560 273.344  25
  -2 -13   6 16679.6 1482.13   7
  -2 -13   6 15815.0 1303.95  13
   2 -13  -6 12475.3 1252.81  14
  -2 -13   6 15291.2 1369.71  25
  -2 -13   5-28.3697 245.165   6
  -2 -13   5-188.081 334.443  13
   2 -13  -5 261.730 778.110  14
  -2 -13   5-46.3005 303.948  25
  -2 -13   4 7438.52 980.195  13
   2 -13  -4 8858.47 1180.29  14
  -2 -13   4 8776.41 993.517   6
  -2 -13   3 6657.38 932.827  13
   2 -13  -3 7722.11 1139.75  14
  -2 -13   3 7303.11 936.283   6
   2 -13  -2 14727.4 1518.29  14
  -2 -13   2 13951.3 1373.45  13
  -2 -13   2 13061.6 1329.17   6
  -2 -13   1 6903.59 981.214  13
  -2 -13   1 7377.97 957.644   9
  -2 -13   1 7658.08 949.138  36
  -2 -13   1 6358.47 941.879   6
   2 -13  -1 7103.94 943.693   5
  -2 -13   0 36226.1 2167.54   9
  -2 -13   0 31235.8 2019.99  36
  -2 -13   0 28465.5 2104.32   6
   2 -13   0 32839.7 2167.83   5
  -2 -13  -1 11992.3 1221.23   9
   2 -13   1 10314.2 1118.39  13
  -2 -13  -1 10497.7 1086.18  36
   2 -13   1 11760.4 1251.04   5
  -2 -13  -2 5438.40 828.048   9
   2 -13   2 6647.23 866.024  13
  -2 -13  -2 6533.18 880.525  32
  -2 -13  -2 5052.94 745.921  36
   2 -13   2 6169.14 902.780   5
  -2 -13  -3 13153.4 1198.28   9
   2 -13   3 10222.0 1062.87  13
  -2 -13  -3 13920.3 1250.45  32
  -2 -13  -3 10187.0 1014.97  36
   2 -13   3 13128.9 1327.00   5
  -2 -13  -4 8749.90 914.312   9
   2 -13   4 8642.02 871.037  13
  -2 -13  -4 7473.29 889.433  32
  -2 -13  -4 6396.30 770.818  36
  -2 -13  -5 5028.56 601.643   9
  -2 -13  -5 5618.62 723.295  32
  -2 -12   9 19839.9 1336.02   7
   2 -12  -8 934.689 374.529  14
  -2 -12   8 1079.66 364.855  25
  -2 -12   7 33984.2 2222.66   7
  -2 -12   7 32436.8 1950.58  13
  -2 -12   7 30897.4 2023.04  25
  -2 -12   6 7408.15 869.317   6
  -2 -12   6 9204.95 1058.03  13
   2 -12  -6 7988.81 1098.69  14
  -2 -12   6 8850.53 1104.97  25
  -2 -12   5 44252.2 2527.74  13
   2 -12  -5 39976.7 2702.76  14
  -2 -12   5 41234.8 2363.13   6
   2 -12  -4 26578.9 2169.07  14
  -2 -12   4 27415.9 1970.99  13
  -2 -12   4 25262.5 1822.01   6
   2 -12  -3 48685.7 3022.94  14
  -2 -12   3 47557.0 2747.71  13
  -2 -12   3 45238.3 2656.16   6
  -2 -12   2 3629.94 763.694  13
  -2 -12   2 5364.94 839.429   9
   2 -12  -2 5870.44 1028.10  14
  -2 -12   2 5015.58 824.045  36
  -2 -12   2 3610.81 752.109   6
  -2 -12   1 35162.8 2208.82   9
   2 -12  -1 36971.2 2506.20  14
  -2 -12   1 33883.8 2194.08  36
  -2 -12   1 29702.8 2187.93   6
  -2 -12   0 13388.0 1331.07   9
   2 -12   0 14020.2 1490.36  14
  -2 -12   0 13384.8 1303.61  36
  -2 -12   0 12994.7 1256.23  32
   2 -12   0 13135.0 1392.51   5
   2 -12   1 21934.8 1753.38  13
  -2 -12  -1 26334.0 1875.50   9
   2 -12   1 24996.1 1964.49   5
  -2 -12  -1 24089.2 1746.15  32
  -2 -12  -1 24695.8 1782.35  36
  -2 -12  -2 25214.4 1848.57   9
   2 -12   2 21987.5 1706.65  13
   2 -12   2 26619.0 2036.96   5
  -2 -12  -2 22896.3 1723.33  36
  -2 -12  -2 27870.6 1887.15  32
   2 -12   2 24914.7 1813.67  27
   2 -12   3 1479.11 451.777  13
  -2 -12  -3 1776.87 496.145   9
   2 -12   3 1985.63 584.480   5
  -2 -12  -3 2109.64 577.257  32
   2 -12   3 2120.50 587.879  27
   2 -12   4 3954.89 678.239  13
  -2 -12  -4 4166.92 711.176   9
   2 -12   4 6121.29 944.211   5
  -2 -12  -4 5497.38 841.570  32
   2 -12   4 5016.30 787.241  27
  -2 -12  -5 391.857 271.629   9
   2 -12   5 619.215 293.112  13
  -2 -12  -5 772.135 360.300  32
  -2 -12  -6 1480.03 417.408  32
   2 -12   6 1685.88 427.069  17
  -2 -11   9 2410.81 491.618   7
  -2 -11   8 927.848 420.012   7
   2 -11  -8 1930.19 499.356  14
  -2 -11   8 1791.65 465.763  25
  -2 -11   7 3068.56 572.605   6
  -2 -11   7 3119.67 773.395   7
  -2 -11   7 3789.19 737.971  13
  -2 -11   7 4688.59 799.541  25
  -2 -11   6 3982.10 681.400   6
  -2 -11   6 4114.91 737.487  13
  -2 -11   6 3541.49 780.799  25
  -2 -11   5 17183.2 1533.80  13
  -2 -11   5 16338.7 1421.98   6
  -2 -11   4 5235.91 834.579  13
  -2 -11   4 5013.80 1661.06   4
  -2 -11   4 5400.35 833.327   6
  -2 -11   3 37238.2 2225.28   9
  -2 -11   3 31764.4 2220.11  13
   2 -11  -3 34371.9 2563.57  14
  -2 -11   3 32665.6 2230.32   6
  -2 -11   3 32248.9 3967.28   4
  -2 -11   2 15968.3 1523.32  13
  -2 -11   2 19066.3 1562.51   9
   2 -11  -2 20158.1 1864.63  14
  -2 -11   2 18722.4 1577.51  36
  -2 -11   2 16198.3 1551.32   6
  -2 -11   2 14110.9 2616.92   4
   2 -11  -1 68399.8 3735.90  14
  -2 -11   1 75629.6 3570.08   9
  -2 -11   1 70197.5 3509.06  36
  -2 -11   0 15645.9 1416.98   9
   2 -11   0 15486.4 1572.51  14
  -2 -11   0 13819.0 1276.46  32
  -2 -11   0 14862.0 1388.87  36
   2 -11   1 47706.4 2925.67  14
  -2 -11  -1 51830.1 2816.29   9
  -2 -11  -1 51556.4 2721.82  32
  -2 -11  -1 49604.8 2748.59  36
   2 -11   1 52050.3 3016.48   5
   2 -11   2 13512.3 1315.24  13
  -2 -11  -2 13953.6 1372.62   9
   2 -11   2 17845.6 1659.34   5
  -2 -11  -2 13334.8 1294.49  32
  -2 -11  -3 40208.5 2430.73   9
   2 -11   3 34815.9 2218.19  13
   2 -11   3 42995.8 2721.98   5
  -2 -11  -3 43775.7 2498.55  32
   2 -11   3 39700.2 2474.18  27
  -2 -11  -4 25101.3 1827.36   9
   2 -11   4 23689.8 1700.50  13
   2 -11   4 27359.2 2082.56   5
  -2 -11  -4 23328.1 1786.79  32
   2 -11   4 24120.5 1871.04  27
  -2 -11  -5 49129.1 2646.28   9
   2 -11   5 48837.9 2507.47  13
  -2 -11  -5 55731.6 2844.33  32
   2 -11   5 50695.9 2817.31  27
  -2 -11  -6 7292.35 879.654  32
  -2 -11  -7 18420.9 1269.35  32
   2 -11   7 18524.7 1385.11  17
  -2 -10  10 2101.11 468.583   7
  -2 -10   9 10383.4 1118.76   7
  -2 -10   8 3733.74 621.698   6
  -2 -10   8 4584.72 848.875   7
  -2 -10   8 4669.68 793.099  25
  -2 -10   7 38902.4 2265.36   6
  -2 -10   7 37424.7 2350.68  13
  -2 -10   7 39887.7 2559.57  25
  -2 -10   6 3093.54 642.689   6
  -2 -10   6 3374.97 698.035  13
  -2 -10   6 3550.58 780.482  25
  -2 -10   5 32464.4 2179.29  13
  -2 -10   5 32087.2 3934.18   4
  -2 -10   5 33957.1 2132.75   6
  -2 -10   4 6433.41 954.583  13
  -2 -10   4 6708.34 927.452   6
  -2 -10   4 6639.13 1914.55   4
  -2 -10   3 16407.6 1465.22  13
  -2 -10   3 16839.6 1431.40   9
  -2 -10   3 17294.1 1523.58  36
  -2 -10   3 16371.1 1471.48   6
  -2 -10   3 12816.3 2561.76   4
  -2 -10   2 3135.55 669.898   9
  -2 -10   2 2101.91 644.520  13
  -2 -10   2 3791.31 722.002  36
  -2 -10   2 2780.49 1392.13   4
  -2 -10   2 2239.86 572.207   6
  -2 -10   1 26715.5 1920.16   9
   2 -10  -1 27630.0 2171.72  14
  -2 -10   1 27833.7 1834.14  32
  -2 -10   1 27600.0 1953.50  36
  -2 -10   1 25322.0 3558.90   4
  -2 -10   0 11058.0 1168.09   9
   2 -10   0 10169.9 1270.04  14
  -2 -10   0 11061.2 1123.83  32
  -2 -10   0 10827.2 1164.63  36
  -2 -10  -1 35556.8 2263.31   9
   2 -10   1 39032.9 2478.77  14
  -2 -10  -1 34603.0 2123.82  32
   2 -10   2 28838.5 2028.33  13
  -2 -10  -2 34738.2 2197.52   9
  -2 -10  -2 33999.3 2135.56  32
   2 -10   2 34952.5 2419.18   5
   2 -10   3 9279.88 1067.52  13
  -2 -10  -3 8579.44 1117.94   9
   2 -10   3 11960.6 1393.14   5
   2 -10   3 9966.49 2138.10   4
  -2 -10  -3 8958.97 1074.71  32
  -2 -10  -4 12998.4 1314.00   9
   2 -10   4 11452.6 1150.11  13
   2 -10   4 12204.3 1430.43   5
  -2 -10  -4 12695.0 1328.54  32
   2 -10   4 12133.4 1367.21  27
   2 -10   5 8171.43 919.896  13
  -2 -10  -5 6067.16 889.307   9
   2 -10   5 8943.48 1131.11  27
  -2 -10  -5 8236.88 1074.58  32
  -2 -10  -6 8548.72 939.596   9
  -2 -10  -6 8598.01 1022.16  32
  -2 -10  -7 2540.90 518.431  32
   2 -10   7 4313.67 736.579  17
   2 -10   8 5329.86 703.325  17
  -2  -9  10 19611.8 1477.07   7
  -2  -9   9 2248.03 591.759   7
  -2  -9   8 56437.1 3300.34   7
  -2  -9   8 58034.0 2929.09   6
  -2  -9   8 60025.2 3176.56  25
  -2  -9   7 4061.77 739.039   6
  -2  -9   7 4253.18 769.803  13
  -2  -9   7 3900.33 793.775  25
  -2  -9   6 58430.2 2983.74   6
  -2  -9   6 54744.5 5196.44   4
  -2  -9   6 62592.7 3160.51  13
  -2  -9   6 57248.9 3269.46  25
  -2  -9   5 25958.0 1869.85  13
  -2  -9   5 26096.2 1829.90   6
  -2  -9   5 26882.7 3621.95   4
  -2  -9   4 125246. 5135.22  13
  -2  -9   4 126917. 5103.85   6
  -2  -9   4 133088. 8571.24   4
  -2  -9   3 23440.0 1772.16  13
  -2  -9   3 25719.2 1759.17   9
  -2  -9   3 25970.3 1826.94  36
  -2  -9   3 23791.0 1756.94   6
  -2  -9   3 24099.0 3480.74   4
  -2  -9   2 146857. 5543.43   9
  -2  -9   2 138785. 5207.19  32
  -2  -9   2 145419. 5569.60  36
  -2  -9   2 131136. 5473.64   6
  -2  -9   2 144951. 9269.67   4
  -2  -9   1 6115.66 871.951   9
  -2  -9   1 7526.28 942.055  36
  -2  -9   1 6835.74 834.192  32
  -2  -9   1 8349.18 2253.63   4
  -2  -9   0 74765.9 3583.02   9
   2  -9   0 78355.1 3871.80  14
  -2  -9   0 79841.6 3461.05  32
   2  -9   1 16864.2 1521.93  14
  -2  -9  -1 15783.3 1403.77   9
  -2  -9  -1 14940.3 1305.54  32
   2  -9   2 23172.0 1928.85   5
  -2  -9  -2 21782.7 1706.70   9
   2  -9   2 24884.4 1716.34  13
   2  -9   3 17676.3 1659.30   5
  -2  -9  -3 12283.0 1289.06   9
   2  -9   3 15369.6 1322.30  13
   2  -9   4 5075.23 926.173   5
   2  -9   4 6890.73 1734.32   4
   2  -9   4 4791.87 732.131  13
  -2  -9  -4 4280.13 807.288   9
   2  -9   4 7013.87 1045.48  27
   2  -9   5 1875.19 470.092  13
  -2  -9  -5 591.676 345.818   9
  -2  -9  -5 1899.10 726.950  37
   2  -9   5 1363.53 575.690  27
  -2  -9  -6 179.780 289.112   9
  -2  -9  -6-8.06135 350.273  37
  -2  -9  -6 600.773 386.488  32
   2  -9   6 1110.22 490.957  27
  -2  -9  -7 1581.05 471.589  32
   2  -9   7 1971.97 598.153  17
  -2  -9  -8 1684.41 442.489  32
   2  -9   8 1399.73 475.287  17
   2  -9   9 97.9091 207.438  17
  -2  -8  10 1331.01 404.031   7
  -2  -8   9 4276.54 820.486   7
  -2  -8   8 1758.99 501.553   6
  -2  -8   8 1739.33 694.630   7
  -2  -8   8 1160.49 553.932  25
  -2  -8   7 12020.9 2372.82   4
  -2  -8   7 11299.7 1168.80   6
  -2  -8   7 11600.3 1221.45  13
  -2  -8   7 10942.3 1271.42  25
  -2  -8   6 5655.87 814.210   6
  -2  -8   6 4674.74 1451.73   4
  -2  -8   6 4922.87 825.137  13
  -2  -8   6 4917.76 872.443  25
  -2  -8   5 15078.1 1362.15  13
  -2  -8   5 14619.2 1284.98   6
  -2  -8   5 15181.2 2675.54   4
  -2  -8   4 24556.3 1730.17  13
  -2  -8   4 22022.0 1542.43   9
  -2  -8   4 22433.6 1626.58   6
  -2  -8   4 23960.4 3430.58   4
  -2  -8   3 4950.28 786.492  13
  -2  -8   3 5101.06 728.693   9
  -2  -8   3 4678.22 734.782  36
  -2  -8   3 4458.55 704.400   6
  -2  -8   3 7284.18 1874.01   4
  -2  -8   2 110323. 4410.53   9
  -2  -8   2 103239. 4076.84  32
  -2  -8   2 108871. 4452.67  36
  -2  -8   2 120730. 7950.22   4
  -2  -8   1 31233.1 1938.08   9
  -2  -8   1 28268.9 1740.78  32
  -2  -8   1 34309.3 4086.90   4
  -2  -8   0 131658. 5091.81   9
   2  -8   0 133243. 5418.77  14
  -2  -8   0 124741. 4862.26  32
  -2  -8   0 141309. 8280.19   4
   2  -8   1 78475.0 3632.05  14
  -2  -8  -1 74527.4 3446.72   9
   2  -8   2 96587.9 4033.99  14
  -2  -8  -2 86349.9 3903.04   9
   2  -8   2 81221.7 3715.88  13
   2  -8   2 97349.9 4303.43   5
  -2  -8  -3 31306.2 2124.06   9
   2  -8   3 37081.6 2074.03  13
   2  -8   3 38705.6 2480.14   5
  -2  -8  -3 34626.0 2367.00  37
  -2  -8  -4 129417. 5328.19   9
   2  -8   4 136418. 5059.53  13
   2  -8   4 136196. 5647.80   5
  -2  -8  -4 129725. 5612.20  37
   2  -8   4 132963. 5556.97  27
  -2  -8  -5 21319.8 1762.70   9
   2  -8   5 22824.3 1594.84  13
   2  -8   5 24770.9 1993.47   5
  -2  -8  -5 22481.7 1951.68  37
   2  -8   5 22342.7 1875.33  27
  -2  -8  -6 70027.7 3532.85   9
   2  -8   6 72598.4 3769.79  27
  -2  -8  -6 75604.2 3922.54  37
  -2  -8  -7 39796.0 2603.72  37
  -2  -8  -8 21193.6 1470.50  32
  -2  -8  -8 22387.3 1729.06  37
   2  -8   8 22886.5 1785.57  17
   2  -8   9 11084.2 1065.29  17
  -2  -7  11 3962.52 624.826  17
  -2  -7  10 13115.5 1292.59   7
  -2  -7  10 13220.3 1341.78  17
  -2  -7   9 12485.5 1397.88   7
  -2  -7   9 12807.9 1212.35  33
  -2  -7   9 11056.3 1345.11  17
  -2  -7   8 29345.7 2400.74   7
  -2  -7   8 26675.1 1936.85   6
  -2  -7   8 29864.4 2391.94  17
  -2  -7   8 28928.2 2142.61  25
  -2  -7   7 7521.89 1794.59   4
  -2  -7   7 7198.30 941.102   6
  -2  -7   7 7173.41 984.987  13
  -2  -7   7 6847.28 996.390  25
  -2  -7   6 48155.7 2601.61   6
  -2  -7   6 51281.8 4723.04   4
  -2  -7   6 51792.7 2751.23  13
  -2  -7   6 50472.2 2891.24  25
  -2  -7   5 2828.58 590.967  13
  -2  -7   5 3060.02 557.404   6
  -2  -7   5 2215.93 1051.32   4
  -2  -7   4 47455.4 2405.86   9
  -2  -7   4 56706.2 2716.77  13
  -2  -7   4 56357.0 4753.74   4
  -2  -7   4 53638.9 2627.24   6
  -2  -7   3 14211.8 1180.66   9
  -2  -7   3 14639.0 1247.94  13
  -2  -7   3 14547.2 1225.80  36
  -2  -7   3 13209.8 1167.69   6
  -2  -7   3 15722.5 2443.68   4
  -2  -7   2 91534.6 3827.24   9
  -2  -7   2 95070.0 3882.10  36
  -2  -7   2 99026.7 6547.64   4
  -2  -7   1 60779.9 2873.72   9
  -2  -7   1 61146.0 4851.88   4
  -2  -7   0 72458.5 3262.47   9
  -2  -7   0 74010.2 5133.46   4
  -2  -7  -1 21769.6 1543.35   9
   2  -7   2 21812.5 1473.33  13
  -2  -7  -2 21762.6 1626.96  12
  -2  -7  -2 24001.2 1803.04  37
  -2  -7  -3 63587.0 3229.48  12
   2  -7   3 61504.8 2815.32  13
   2  -7   3 64515.9 3316.85   5
  -2  -7  -3 61080.0 3282.09  37
   2  -7   4 29300.8 1752.31  13
   2  -7   4 30318.2 2160.60   5
   2  -7   4 25914.4 2979.45   4
  -2  -7  -4 27474.8 2004.32  35
  -2  -7  -4 27214.1 2102.62  37
   2  -7   4 27494.7 2070.78  27
   2  -7   5 56533.1 2687.10  13
   2  -7   5 54575.5 3099.29   5
  -2  -7  -5 51612.3 3141.10  37
  -2  -7  -5 50720.1 2967.90  35
   2  -7   5 51369.0 3060.78  27
  -2  -7  -6 6509.00 1072.36  37
  -2  -7  -6 6412.65 1029.35  35
   2  -7   6 6918.00 1059.75  27
  -2  -7  -7 5039.08 887.132  37
  -2  -7  -8 2897.41 709.736  37
   2  -7   8 3001.69 718.022  17
  -2  -7  -9 2407.15 544.361  37
   2  -7   9 4125.18 701.017  17
  -2  -6  11 13898.1 1287.77  17
  -2  -6  10 2585.82 576.107   7
  -2  -6  10 2072.19 653.166  17
  -2  -6   9 52953.4 3169.38   7
  -2  -6   9 54864.5 2832.45  33
  -2  -6   9 50701.0 3275.32  17
  -2  -6   8 5167.24 996.709   7
  -2  -6   8 5776.00 893.699   6
  -2  -6   8 5102.98 808.539  33
  -2  -6   8 5492.28 1142.66  17
  -2  -6   8 4057.55 823.962  25
  -2  -6   7 177837. 9300.47   4
  -2  -6   7 155902. 6173.64   6
  -2  -6   7 184853. 7706.34  17
  -2  -6   7 162296. 6368.76  25
  -2  -6   6 18784.7 1452.45   6
  -2  -6   6 15631.9 2431.07   4
  -2  -6   6 18080.4 1434.43  13
  -2  -6   6 18427.7 1522.79  25
  -2  -6   5 152053. 5680.50   6
  -2  -6   5 154940. 5705.61  13
  -2  -6   5 161605. 5924.73  25
  -2  -6   4 14820.9 1161.15  13
  -2  -6   4 14447.2 2169.33   4
  -2  -6   4 13344.3 1112.94   6
  -2  -6   3 263786. 11461.4   4
  -2  -6   2 12377.1 1883.95   4
  -2  -6   1 135713. 6980.55   4
  -2  -6   0 17645.8 2084.02   4
  -2  -6  -2 4029.79 710.672  12
  -2  -6  -2 5897.42 845.967  37
  -2  -6  -2 5867.78 781.399  35
  -2  -6  -3 27210.1 1926.71  12
   2  -6   3 30871.1 2048.31   5
  -2  -6  -3 25947.8 1972.84  31
  -2  -6  -3 29507.9 1921.55  35
  -2  -6  -3 29094.2 2020.48  37
  -2  -6  -4 1209.28 546.984  12
   2  -6   4 1113.59 439.953   5
   2  -6   4 1461.47 781.054   4
  -2  -6  -4 2223.60 564.299  31
  -2  -6  -4 1251.54 491.423  37
  -2  -6  -4 1106.65 456.518  35
   2  -6   4 2045.72 597.161  27
  -2  -6  -5 1586.78 648.357  12
   2  -6   5 505.692 388.202   5
  -2  -6  -5-26.9585 361.548  31
  -2  -6  -5 1058.60 528.477  37
  -2  -6  -5 653.577 434.069  35
   2  -6   5 493.652 496.407  27
  -2  -6  -6 1800.89 639.537  37
  -2  -6  -6 1648.62 549.478  35
   2  -6   6 2153.36 678.082  27
  -2  -6  -7 2517.73 753.473  37
  -2  -6  -7 3598.52 788.235  35
  -2  -6  -8 1524.39 589.512  37
  -2  -6  -8 1142.21 535.719  35
   2  -6   8 1182.29 534.954  17
  -2  -6  -9 1884.28 537.668  37
   2  -6   9 1455.38 424.660  17
   2  -6  10 843.170 291.545  17
  -2  -5  12 2595.41 505.340  28
  -2  -5  12 2368.21 499.612  17
  -2  -5  11 1582.04 549.777  17
  -2  -5  10 4508.50 779.278   7
  -2  -5  10 5303.63 944.238  17
  -2  -5   9 858.265 413.349   7
  -2  -5   9 1316.48 500.584  33
  -2  -5   9 724.297 620.707  17
  -2  -5   8 22328.1 1899.35   7
  -2  -5   8 21613.9 1771.60   6
  -2  -5   8 24413.9 1780.17  33
  -2  -5   8 23357.6 2288.46  17
  -2  -5   7 20336.3 2660.03   4
  -2  -5   7 19016.4 1719.56   7
  -2  -5   7 15935.3 1416.26   6
  -2  -5   7 21293.2 2124.07  17
  -2  -5   7 17709.5 1509.14  25
  -2  -5   6 23210.1 2685.99   4
  -2  -5   6 22506.3 1585.70   6
  -2  -5   6 21610.8 1529.28  13
  -2  -5   6 21846.2 2052.72  17
  -2  -5   6 20117.7 1514.95  25
  -2  -5   5 46076.9 3766.58   4
  -2  -5   5 44969.1 2255.61   6
  -2  -5   5 42454.4 2149.85  13
  -2  -5   5 41884.8 2240.65  25
  -2  -5   4 34089.8 3073.37   4
  -2  -5   3 204646. 8811.29   4
  -2  -5   2 71738.1 4310.81   4
  -2  -5   1 284588. 10671.1   4
  -2  -5   0 31100.9 2335.65   4
  -2  -5  -1 302452. 10070.3   4
  -2  -5  -3 330405. 11000.5  12
   2  -5   3 330221. 10897.8   5
  -2  -5  -3 345772. 11097.9  37
  -2  -5  -3 327718. 10716.0  31
  -2  -5  -3 331378. 10896.8  34
  -2  -5  -3 336742. 10827.6  35
  -2  -5  -3 328667. 10781.1  23
  -2  -5  -4 72440.2 3576.57  12
   2  -5   4 65866.5 3316.93   5
   2  -5   4 73446.0 4573.22   4
  -2  -5  -4 71869.3 3583.44  37
  -2  -5  -4 72752.2 3515.69  34
  -2  -5  -4 65819.1 3301.11  31
  -2  -5  -4 70124.4 3381.09  35
  -2  -5  -4 71691.6 3446.28  23
   2  -5   4 70544.2 3457.72  27
  -2  -5  -5 62727.2 3463.34  12
   2  -5   5 62822.4 3242.37   5
  -2  -5  -5 63932.5 3272.38  31
  -2  -5  -5 65240.6 3323.99  35
   2  -5   5 59866.4 3276.66  27
  -2  -5  -6 50818.9 3110.39  12
  -2  -5  -6 48026.9 2857.19  31
  -2  -5  -6 46079.6 3024.96  37
  -2  -5  -6 49737.2 2923.50  35
   2  -5   6 49298.4 2953.15  27
  -2  -5  -7 72008.2 3637.55  31
  -2  -5  -7 70281.3 3915.04  37
  -2  -5  -7 70329.2 3730.41  35
  -2  -5  -8 14859.1 1527.60  35
  -2  -5  -8 14263.2 1553.69  37
   2  -5   8 13982.2 1546.42  17
  -2  -5  -9 22306.4 1674.09  35
  -2  -5  -9 22375.1 1805.87  37
   2  -5   9 23176.3 1799.87  17
  -2  -5 -10 8408.15 885.529  37
   2  -5  10 11367.4 1035.66  17
  -2  -4  12 5121.75 714.722  28
  -2  -4  12 4859.06 703.683  17
  -2  -4  11 8993.80 1161.22  17
  -2  -4  10 12694.1 1313.38   7
  -2  -4  10 13457.3 1618.72  17
  -2  -4   9 18012.7 1613.66   7
  -2  -4   9 16794.8 1524.36  33
  -2  -4   9 18468.3 1992.58  17
  -2  -4   8 2761.84 637.478   6
  -2  -4   8 3287.02 711.736   7
  -2  -4   8 3641.21 677.236  33
  -2  -4   8 3856.54 989.780  17
  -2  -4   7 54617.4 2994.81   7
  -2  -4   7 59140.2 2966.83   6
  -2  -4   7 53869.2 2831.78  25
  -2  -4   7 57383.1 3554.40  17
  -2  -4   6 14958.1 1231.88   6
  -2  -4   6 13820.4 1981.36   4
  -2  -4   6 12333.0 1064.45  13
  -2  -4   6 12213.7 1435.96  17
  -2  -4   6 13980.8 1176.54  25
  -2  -4   5 137292. 6745.60   4
  -2  -4   5 141354. 4995.54   6
  -2  -4   5 132285. 4934.23  25
  -2  -4   4 29252.3 2556.42   4
  -2  -4   3 61406.7 3688.20   4
  -2  -4   2 89735.9 4434.31   4
  -2  -4   1 74087.5 3707.47   4
  -2  -4   0 101711. 4206.21   4
  -2  -4  -1 114957. 3955.28   4
  -2  -4  -3 21648.2 1546.29  12
  -2  -4  -3 21958.5 1537.77  35
  -2  -4  -3 23716.5 1560.91  23
  -2  -4  -4 116556. 4910.91  12
   2  -4   4 120389. 4772.90   5
   2  -4   4 123611. 5916.83   4
  -2  -4  -4 117257. 4663.16  31
  -2  -4  -4 108819. 4684.44  35
  -2  -4  -4 124162. 4865.10  34
   2  -4   4 117308. 4851.12  27
  -2  -4  -4 116088. 4739.15  23
  -2  -4  -5 14510.0 1494.32  12
  -2  -4  -5 12644.9 1324.27  35
  -2  -4  -5 14854.5 1421.79  34
  -2  -4  -5 14375.9 1376.83  31
   2  -4   5 14575.5 1449.03  27
  -2  -4  -5 14400.6 1385.91  23
  -2  -4  -6 59551.2 3452.77  12
  -2  -4  -6 61449.6 3320.56  35
   2  -4   6 58295.3 3291.31  27
  -2  -4  -6 59274.3 3206.15  31
  -2  -4  -6 67200.6 3453.14  23
  -2  -4  -7 12619.6 1375.02  31
  -2  -4  -7 11869.4 1417.49  35
  -2  -4  -8 5366.36 949.434  35
   2  -4   8 3942.51 807.155  17
  -2  -4  -9 2412.39 653.087  37
  -2  -4  -9 1467.97 452.764  35
   2  -4   9 2359.85 583.435  17
  -2  -4 -10 9442.62 915.750  35
  -2  -4 -10 8078.86 923.810  37
   2  -4  10 9389.76 992.243  17
  -2  -3  12 7185.31 866.195  28
  -2  -3  12 6628.08 895.182  17
  -2  -3  11 439.610 373.841  28
  -2  -3  11 1968.16 656.463  17
  -2  -3  10 36037.0 2728.44  17
  -2  -3   9 4664.41 788.674   7
  -2  -3   9 5191.73 823.111  33
  -2  -3   9 6828.71 1240.63  17
  -2  -3   8 127473. 5241.08   7
  -2  -3   8 129009. 5165.90  33
  -2  -3   8 138038. 6120.62  17
  -2  -3   7 105.592 237.119   6
  -2  -3   7 980.660 439.892   7
  -2  -3   7 52.4583 276.871  33
  -2  -3   7 23.3769 411.928  17
  -2  -3   6 188320. 6412.92   6
  -2  -3   6 184682. 8256.89   4
  -2  -3   6 179324. 6484.69   7
  -2  -3   6 173146. 6311.08  25
  -2  -3   6 185779. 7140.15  17
  -2  -3   5 1642.79 602.380   4
  -2  -3   4 279978. 10338.8   4
  -2  -3   3 28670.1 2169.30   4
  -2  -3   2 239448. 8526.57   4
  -2  -3   2 246632. 8666.99   1
  -2  -3   1 3832.61 639.747   1
  -2  -3   1 4168.41 658.566   4
  -2  -3   0 243465. 7763.40   4
   2  -3   3 9314.35 1266.54   4
  -2  -3  -4 8786.14 1017.04  12
   2  -3   4 9435.96 1364.24   3
   2  -3   4 9317.81 969.664   5
  -2  -3  -4 10531.3 1025.78  31
  -2  -3  -4 8825.68 970.738  34
   2  -3   4 10772.1 1136.68  27
  -2  -3  -4 9537.18 997.339  23
  -2  -3  -5 3085.00 723.228  12
   2  -3   5 2655.01 936.845   3
  -2  -3  -5 2432.43 607.965  31
  -2  -3  -5 2063.71 547.361  34
   2  -3   5 2946.56 632.985  27
  -2  -3  -5 3068.35 691.298  23
  -2  -3  -6 8175.99 1149.11  12
  -2  -3  -6 9078.35 1144.84  34
  -2  -3  -6 7612.02 1035.12  31
   2  -3   6 10501.5 1244.12  27
  -2  -3  -6 8697.46 1108.32  23
  -2  -3  -7 6509.61 1018.88  12
  -2  -3  -7 9465.36 1157.85  31
   2  -3   7 8399.18 1245.10  17
  -2  -3  -7 7171.50 1071.20  23
  -2  -3  -8 2201.33 672.034  35
   2  -3   8 2167.81 629.362  17
  -2  -3  -9-258.970 380.263  35
   2  -3   9-128.290 351.287  17
  -2  -3 -10 4705.71 675.139  35
  -2  -3 -10 4718.63 724.917  37
   2  -3  10 5590.32 780.618  17
  -2  -2  12 792.800 405.271  28
  -2  -2  12 2369.08 597.971  17
  -2  -2  11 13546.6 1373.08  28
  -2  -2  11 14296.0 1531.91  17
  -2  -2  11 13060.6 1246.42  20
  -2  -2  10 3819.65 928.277  17
  -2  -2   9 16603.4 1456.05   7
  -2  -2   9 13743.7 1387.93  33
  -2  -2   9 18050.8 1903.28  17
  -2  -2   8 4234.33 760.356   7
  -2  -2   8 3583.05 664.987  33
  -2  -2   8 4795.31 977.473  17
  -2  -2   7 44790.5 2535.10   6
  -2  -2   7 46757.0 2525.46   7
  -2  -2   7 49739.4 2468.46  33
  -2  -2   7 49666.6 3009.50  17
  -2  -2   6 37298.0 2029.11   7
  -2  -2   6 35600.9 1994.65   6
  -2  -2   6 39127.1 2457.61  17
  -2  -2   4 206492. 8017.89   4
  -2  -2   4 215193. 8347.20   1
  -2  -2   3 98520.8 4466.93   1
  -2  -2   3 95931.2 4321.71   4
  -2  -2   2 246190. 8291.22   1
  -2  -2   2 234290. 8182.09   4
  -2  -2   1 168635. 5775.92   1
  -2  -2   1 154598. 5552.06   4
  -2  -2   0 445499. 13421.9   1
  -2  -2  -1 44940.7 1843.63   1
   2  -2   3 66888.3 3277.72   4
  -2  -2  -4 197884. 7021.73  12
   2  -2   4 197158. 8135.75   3
  -2  -2  -4 205037. 6891.33  34
   2  -2   4 206076. 7049.82  27
  -2  -2  -4 195686. 6843.26  23
  -2  -2  -5 51511.3 2833.38  12
   2  -2   5 56146.7 3912.82   3
   2  -2   5 53535.7 2812.58  27
  -2  -2  -5 53085.5 2744.08  34
  -2  -2  -5 54717.9 2787.10  23
  -2  -2  -6 77219.3 3887.87  12
  -2  -2  -6 84794.6 3909.25  34
  -2  -2  -6 88162.3 3965.60  23
  -2  -2  -7 17527.5 1603.47  12
  -2  -2  -7 20547.9 1745.20  31
  -2  -2  -7 20827.8 1768.37  23
   2  -2   7 19965.2 1776.43  17
  -2  -2  -8 29302.0 2063.44  23
   2  -2   8 34318.5 2412.41  17
  -2  -2  -9 11612.8 1285.55  35
   2  -2   9 14471.2 1465.61  17
  -2  -2 -10 17454.6 1387.50  35
  -2  -2 -10 19309.0 1567.38  37
  -2  -1  12 9768.91 1030.94  28
  -2  -1  12 9741.10 918.007  20
  -2  -1  12 11206.9 1225.88  17
  -2  -1  11 5947.99 921.914  28
  -2  -1  11 6460.12 1080.55  17
  -2  -1  11 6393.31 923.279  20
  -2  -1  10 12293.5 1366.74  28
  -2  -1  10 13895.7 1606.04  17
  -2  -1   9 6587.30 1123.77  17
   2  -1  -8 57182.4 2952.94  10
  -2  -1   8 66815.0 3138.98   7
  -2  -1   8 61679.7 3129.92  33
  -2  -1   8 71346.5 3776.02  17
   2  -1  -7 3907.72 634.878  10
  -2  -1   7 4741.54 708.141   7
  -2  -1   7 5033.71 729.407  33
  -2  -1   7 4804.34 868.698  17
  -2  -1   6 79108.2 3381.76   6
  -2  -1   6 77370.3 3298.92   7
  -2  -1   6 83793.0 3324.57  33
  -2  -1   6 82652.9 3806.97  17
  -2  -1   5 30287.7 2611.31   1
  -2  -1   4 88677.6 4397.68   1
  -2  -1   3 53621.2 1692.80   2
  -2  -1   3 63086.0 3108.97   1
  -2  -1   2 234612. 6964.72   2
  -2  -1   1 314169. 9450.57   2
  -2  -1   0 162383. 5476.88   2
  -2  -1  -1 147200. 5357.54   2
   2  -1   4 32884.3 2597.16   3
  -2  -1  -4 32760.9 1856.81  12
  -2  -1  -4 30753.3 1733.44  18
  -2  -1  -5 96157.6 4055.27  10
  -2  -1  -5 93691.3 4090.13  12
   2  -1   5 102576. 5662.96   3
   2  -1   5 100794. 4127.19  27
  -2  -1  -6 40054.9 2473.79  12
   2  -1   6 45582.0 3932.87   3
  -2  -1  -6 43501.8 2450.75  34
  -2  -1  -6 42473.2 2464.62  23
  -2  -1  -7 60408.1 3225.26  12
  -2  -1  -7 66617.1 3313.93  23
   2  -1   7 61983.9 3353.45  17
  -2  -1  -8 22601.1 1788.25  31
   2  -1   8 24863.6 1964.40  17
   2  -1   9 17795.0 1575.78  17
  -2  -1 -10 11913.4 1109.53  35
   2  -1  10 13637.6 1236.92  17
  -2   0  12 570.097 354.256  28
  -2   0  12 306.378 321.202  17
  -2   0  12 303.845 322.476  20
  -2   0  11 25158.6 1934.00  28
  -2   0  11 29285.9 2026.21  20
  -2   0  11 28737.5 2181.18  17
  -2   0  11 26073.9 1867.30  26
  -2   0  10-982.997 562.386  28
  -2   0  10-159.436 492.498  17
   2   0  -9 55930.3 3024.43  10
  -2   0   9 64689.0 3662.20  17
  -2   0   8 1984.76 514.141   7
   2   0  -8 1024.26 414.928  10
  -2   0   8 1828.32 585.230  17
   2   0  -7 107991. 4218.71  10
  -2   0   7 109820. 4354.28   7
  -2   0   7 111673. 4454.18  33
  -2   0   7 116168. 4943.89  17
  -2   0   6 5736.99 685.013  33
  -2   0   6 7192.49 954.958  17
  -2   0   5 200253. 7373.58   3
  -2   0   5 191236. 8111.25   1
  -2   0   4 49913.5 3038.42   1
  -2   0   3 551033. 16094.7   2
  -2   0   2 59042.4 2275.42   2
  -2   0   1 536373. 15778.9   2
  -2   0   0 112217. 4081.18   2
  -2   0  -1 175158. 6151.74   2
  -2   0  -2 377.692 372.651   2
   2   0   2 208.611 103.297   4
   2   0   3 182278. 7230.87   3
  -2   0  -4 1720.81 379.470  18
  -2   0  -4 2244.12 467.635  24
   2   0   5 20191.0 2390.95   3
  -2   0  -5 21174.5 1531.41  12
  -2   0  -5 21850.6 1535.42  10
  -2   0  -5 21550.1 1520.87  18
  -2   0  -6 3334.63 696.097  10
  -2   0  -6 2653.17 593.193  12
   2   0   6 3045.21 1138.97   3
  -2   0  -6 3561.19 612.155  34
  -2   0  -6 2069.48 528.167  18
   2   0   6 3739.71 698.631  17
  -2   0  -7 443.527 432.481  10
  -2   0  -7-105.728 346.240  12
  -2   0  -7 616.350 320.459  23
   2   0   7 379.575 305.121  17
   2   0   8 3433.76 718.319  17
   2   0   9 629.465 332.881  17
   2   0  10 1852.06 412.185  30
  -2   0 -10 1595.94 467.123  35
   2   0  10 1202.73 435.358  17
  -2   1  12 10380.1 1035.83  28
  -2   1  12 9037.94 933.835  20
  -2   1  11 5335.31 865.929  28
  -2   1  11 4967.66 885.478  17
  -2   1  11 6438.47 953.697  20
  -2   1  11 5817.22 813.253  26
   2   1 -10 13542.7 1335.24  10
  -2   1  10 14782.2 1519.13  28
  -2   1  10 14275.5 1457.94  20
  -2   1  10 11571.6 1314.54  26
  -2   1  10 13727.0 1567.38  17
   2   1  -9 5683.33 840.342  10
  -2   1   9 6268.24 967.676  30
  -2   1   9 6150.74 981.261  28
  -2   1   9 6074.09 1054.45  17
   2   1  -8 68496.8 3146.85  10
  -2   1   8 65834.5 3369.73  30
  -2   1   8 62818.0 3554.45  17
   2   1  -7 5717.23 731.023  10
  -2   1   7 5104.70 736.854   7
  -2   1   7 4263.65 800.270  30
  -2   1   7 5124.34 850.686  17
  -2   1   6 103796. 5442.31   1
  -2   1   6 102367. 5759.60   3
  -2   1   6 92020.5 3811.54  33
  -2   1   6 98475.3 4207.35  17
  -2   1   5 50006.3 3288.17   1
  -2   1   5 55396.8 3710.63   3
  -2   1   4 64473.7 3591.87   3
  -2   1   4 65669.9 3601.06   1
  -2   1   2 193631. 6445.82   2
  -2   1   1 261006. 8344.81   2
  -2   1   0 220349. 7271.00   2
  -2   1  -1 225971. 7668.72   2
  -2   1  -2 65653.8 3214.25   2
   2   1   2 68753.7 3462.10   3
   2   1   3 165706. 6838.74   3
  -2   1  -3 158701. 6392.50   2
   2   1   4 49565.0 3457.38   3
  -2   1  -4 48079.3 2230.30  22
  -2   1  -4 47001.3 2222.47  18
  -2   1  -4 47972.5 2525.52  24
   2   1   5 112511. 6339.98   3
  -2   1  -5 106007. 4286.08  12
  -2   1  -5 111099. 4431.11  10
  -2   1  -5 115529. 4431.97  18
   2   1   5 116803. 4488.18  17
   2   1   6 42883.0 4031.77   3
  -2   1  -6 42302.1 2449.51  10
  -2   1  -6 42362.7 2374.27  12
   2   1   6 45349.3 2502.27  17
  -2   1  -6 42401.0 2433.84  18
   2   1   7 75447.2 5514.69   3
  -2   1  -7 72233.0 3556.22  10
  -2   1  -7 72586.2 3372.30  23
  -2   1  -7 67252.4 3482.38  18
   2   1   7 71350.6 3530.33  17
   2   1   8 19094.0 1629.51  17
   2   1   9 15652.4 1380.42  17
   2   1  10 15332.0 1230.08  30
  -2   2  12 2934.18 516.457  20
  -2   2  11 14295.6 1377.45  28
  -2   2  11 12957.1 1279.79  20
  -2   2  11 11641.1 1154.27  26
  -2   2  11 12614.2 1371.45  17
   2   2 -10 6973.25 932.786  10
  -2   2  10 6594.42 1002.07  28
  -2   2  10 6802.78 913.132  30
  -2   2  10 6141.48 922.595  26
  -2   2  10 6625.14 1065.41  17
  -2   2  10 7210.84 1080.97  20
   2   2  -9 14922.1 1377.02  10
  -2   2   9 16401.9 1594.31  28
  -2   2   9 17610.0 1556.34  30
  -2   2   9 17253.1 1720.82  17
   2   2  -8 4596.16 727.388  10
  -2   2   8 3551.47 725.010  28
  -2   2   8 3527.41 720.309  30
  -2   2   8 3165.90 712.866  17
  -2   2   7 52647.5 4641.68   3
  -2   2   7 43324.6 2474.60  28
  -2   2   7 45853.0 2629.89  30
  -2   2   7 49969.8 2830.44  17
  -2   2   6 35476.0 3796.69   3
  -2   2   6 32169.7 2739.44   1
  -2   2   6 30987.0 2026.40  17
  -2   2   5 104030. 5118.96   1
  -2   2   5 103601. 6117.58   3
  -2   2   4 199298. 8404.10   3
  -2   2   3 79088.0 4003.61   3
  -2   2   1 173292. 6138.29   2
  -2   2   0 427287. 13284.6   2
  -2   2  -1 70311.7 3189.35   2
   2   2   1 70448.7 3350.28   3
  -2   2  -2 295967. 10228.4   2
   2   2   2 325355. 10829.4   3
  -2   2  -3 54069.6 3068.18   2
   2   2   3 62893.1 3700.18   3
   2   2   4 187153. 8291.54   3
  -2   2  -4 172116. 6116.55  22
  -2   2  -4 193926. 6234.21  18
  -2   2  -4 182139. 6599.60  24
   2   2   5 42201.5 3749.22   3
  -2   2  -5 47393.7 2368.32  10
  -2   2  -5 42948.7 2194.35  12
  -2   2  -5 43498.4 2247.31  22
  -2   2  -5 45521.0 2323.62  18
   2   2   6 67861.9 5206.90   3
  -2   2  -6 64442.1 3161.29  10
  -2   2  -6 65645.8 3155.98  18
   2   2   6 65872.3 3133.67  17
   2   2   7 19963.8 2778.41   3
  -2   2  -7 20492.2 1655.78  10
   2   2   7 21562.4 1664.22  17
  -2   2  -7 18654.6 1610.52  18
  -2   2  -8 26181.0 1962.29  10
   2   2   8 29371.5 1980.32  17
   2   2  10 22385.9 1501.32  30
  -2   3  12 6121.79 728.069  20
   2   3 -11 1108.98 411.808  10
  -2   3  11 1033.52 424.904  30
  -2   3  11 1182.83 459.647  20
  -2   3  11 1064.28 448.022  26
   2   3 -10 35183.0 2153.87  10
  -2   3  10 38277.4 2445.31  28
  -2   3  10 33448.0 2149.99  30
  -2   3  10 38011.8 2424.25  20
  -2   3  10 32041.0 2419.70  17
  -2   3  10 34109.1 2252.68  26
   2   3  -9 4773.19 784.000  10
  -2   3   9 3972.28 872.502  28
  -2   3   9 4430.37 780.270  30
  -2   3   9 3576.01 784.561  26
  -2   3   9 3707.08 868.471  17
  -2   3   9 4329.89 877.931  20
  -2   3   8 125088. 5313.57  28
  -2   3   8 137265. 5435.79  30
  -2   3   8 128872. 5277.07  26
  -2   3   8 129923. 5606.56  17
  -2   3   7-265.113 664.418   3
  -2   3   7 960.793 488.564  30
  -2   3   7 751.473 401.078  28
  -2   3   7 1038.52 506.155  17
   2   3  -6 159747. 5503.33   8
  -2   3   6 173358. 7335.04   1
  -2   3   6 146489. 8934.27   3
  -2   3   6 159401. 6041.87  30
  -2   3   6 158504. 5757.71  28
  -2   3   6 160142. 6091.44  17
  -2   3   5 342.975 597.835   3
  -2   3   5 848.999 503.532   1
  -2   3   4 239417. 10004.2   3
   2   3  -3 14439.7 724.554   3
  -2   3   3 19921.3 1918.48   3
   2   3  -2 276548. 8509.93   3
  -2   3   2 270614. 9671.57   3
   2   3  -1 6565.43 723.223   3
  -2   3   1 8367.96 998.127   2
   2   3   0 221944. 7777.24   3
  -2   3   0 231017. 7979.14   2
  -2   3  -1 6668.51 886.261   2
   2   3   1 6098.65 912.155   3
  -2   3  -2 43482.5 2558.61   2
   2   3   2 47398.8 3005.97   3
  -2   3  -3 4329.42 805.413   2
   2   3   3 5163.07 1097.89   3
   2   3   4 15746.9 2095.90   3
  -2   3  -4 14167.0 1563.30   2
  -2   3  -4 15238.5 1111.69  22
  -2   3  -4 14959.4 1174.89  18
  -2   3  -4 16996.0 1370.03  24
   2   3   5 3580.97 1226.33   3
  -2   3  -5 4431.96 676.786  10
  -2   3  -5 3735.18 598.583  18
  -2   3  -5 4067.08 611.993  22
   2   3   6 8238.89 1731.40   3
  -2   3  -6 7914.56 947.901  10
  -2   3  -6 7482.24 872.701  22
  -2   3  -6 8450.08 982.028  18
   2   3   7 7889.72 1831.25   3
  -2   3  -7 7917.84 1043.13  10
  -2   3  -7 6535.60 964.889  18
  -2   3  -8 1455.79 523.423  10
  -2   3  -8 1651.93 560.136  18
   2   3   9 677.355 431.258  30
   2   3  10 2984.08 523.424  30
  -2   4  12 5921.51 683.865  20
   2   4 -11 10167.3 1031.76  10
  -2   4  11 9223.33 917.916  30
  -2   4  11 10871.1 1043.36  26
  -2   4  11 9752.04 1050.02  20
   2   4 -10 10218.2 1075.79  10
  -2   4  10 10888.3 1141.88  30
  -2   4  10 11436.4 1258.69  20
  -2   4  10 11351.6 1181.41  26
   2   4  -9 15271.9 1321.26  10
  -2   4   9 15110.4 1537.32  28
  -2   4   9 13635.3 1352.72  30
  -2   4   9 15340.2 1552.11  20
  -2   4   9 12545.0 1520.83  17
  -2   4   9 14486.2 1419.53  26
  -2   4   8 3361.70 1172.36   3
  -2   4   8 5640.58 907.701  30
  -2   4   8 4916.98 870.810  28
  -2   4   8 4245.90 846.582  17
  -2   4   8 5296.71 895.148  19
  -2   4   8 4142.97 762.599  26
  -2   4   8 6036.81 957.269  20
   2   4  -7 46011.8 2313.99   8
  -2   4   7 42712.0 4166.56   3
  -2   4   7 46554.3 2641.14  30
  -2   4   7 43179.9 2474.89  28
  -2   4   7 44149.3 2816.84  19
  -2   4   7 41154.9 2452.82  26
  -2   4   7 47056.8 2684.78  20
  -2   4   7 42678.5 2667.25  17
   2   4  -6 13793.4 1058.95   8
  -2   4   6 11675.6 2189.66   3
  -2   4   6 11627.3 1597.05   1
  -2   4   6 12332.6 1164.15  28
  -2   4   6 14304.5 1323.03  30
  -2   4   6 11881.3 1392.08  19
  -2   4   6 12365.0 1211.21  26
  -2   4   6 12030.5 1269.55  17
  -2   4   6 13619.8 1269.21  20
  -2   4   5 106059. 6789.60   3
  -2   4   5 120776. 4501.79  28
  -2   4   5 124879. 4780.55  20
  -2   4   5 116077. 4510.59  26
  -2   4   5 119915. 4774.78  17
  -2   4   4 23061.0 2553.32   3
  -2   4   3 38178.4 2990.73   3
   2   4  -2 88930.5 3561.95   3
  -2   4   2 93757.2 4537.68   3
  -2   4   1 54928.2 3058.02   2
   2   4  -1 50964.2 2625.07   3
   2   4   0 103795. 4568.03   3
  -2   4   0 106993. 4641.01   2
   2   4   1 160565. 6582.76   3
  -2   4  -1 159259. 6260.75   2
  -2   4  -2 68702.6 3495.24   2
   2   4   2 65997.1 3987.37   3
   2   4   3 22847.3 2430.57   3
  -2   4  -3 24073.7 1963.64   2
  -2   4  -4 86596.8 4514.82   2
   2   4   4 94525.1 5814.22   3
  -2   4  -4 93970.6 3651.20  22
  -2   4  -4 92649.7 4012.65  24
   2   4   5 15440.9 2398.36   3
  -2   4  -5 15350.2 1273.39  18
  -2   4  -5 15519.5 1441.31  24
  -2   4  -5 15440.4 1222.66  22
   2   4   6 57075.5 4711.22   3
  -2   4  -6 54391.3 2802.17  10
  -2   4  -6 51721.8 2641.44  22
  -2   4  -6 56998.0 2815.39  18
   2   4   7 12723.0 2185.18   3
  -2   4  -7 11163.2 1222.74  10
  -2   4  -7 10827.2 1186.57  18
  -2   4  -8 10004.7 1132.73  10
  -2   4  -8 9446.17 1114.51  18
  -2   4  -9 5112.23 801.600  10
   2   4   9 5150.26 778.812  30
   2   4  10 9199.67 873.788  30
  -2   5  12 2196.51 391.902  20
   2   5 -11 701.514 317.005  10
  -2   5  11 607.391 311.664  30
  -2   5  11 203.493 314.212  20
   2   5 -10 5394.40 806.267  10
  -2   5  10 5978.32 839.711  30
  -2   5  10 6738.05 894.906  26
  -2   5  10 5813.37 861.770  20
  -2   5   9 2186.19 593.308  30
  -2   5   9 1829.01 620.204  26
  -2   5   9 308.075 417.480  19
  -2   5   9 1658.52 614.306  20
  -2   5   8 18166.9 2618.43   3
  -2   5   8 24811.8 1926.99  28
  -2   5   8 25596.9 1879.41  30
  -2   5   8 24961.3 1932.63  19
  -2   5   8 24385.1 1896.90  20
  -2   5   8 21955.9 1810.49  26
   2   5  -7 13968.6 1203.76   8
  -2   5   7 10771.4 1961.08   3
  -2   5   7 16733.0 1498.89  28
  -2   5   7 16743.5 1475.03  30
  -2   5   7 14285.3 1468.26  19
  -2   5   7 14407.0 1405.72  26
  -2   5   7 15137.2 1448.23  20
   2   5  -6 23526.7 1497.97   8
  -2   5   6 17693.2 2585.28   3
  -2   5   6 24290.6 1777.92  30
  -2   5   6 22873.8 1641.63  28
  -2   5   6 22536.3 1884.43  19
  -2   5   6 23839.8 1691.13  26
  -2   5   6 26139.2 1831.16  20
  -2   5   5 34025.6 3594.84   3
  -2   5   5 40344.2 2160.17  28
  -2   5   5 40361.9 2333.40  30
  -2   5   5 39873.8 2569.36  19
  -2   5   5 40170.8 2268.74  20
  -2   5   5 39597.7 2196.11  26
  -2   5   4 32963.8 3269.08   3
  -2   5   3 148793. 7132.35   3
   2   5  -2 41714.2 2248.15   3
  -2   5   2 47436.5 3163.37   3
  -2   5   1 204556. 8082.71   2
   2   5  -1 213178. 7807.80   3
   2   5   0 21854.0 1941.29   3
  -2   5   0 22812.7 1952.46   2
   2   5   1 345438. 12530.7   3
  -2   5  -1 353652. 12043.5   2
   2   5   2 39890.4 3205.70   3
  -2   5  -2 41538.0 2692.55   2
   2   5   3 337455. 13068.4   3
  -2   5  -3 315934. 11347.8   2
  -2   5  -3 321493. 10113.7  29
  -2   5  -3 328247. 10560.8  24
  -2   5  -4 70147.1 3939.44   2
   2   5   4 70249.9 4995.45   3
  -2   5  -4 69368.6 3043.13   8
  -2   5  -4 72970.0 3095.28  22
  -2   5  -4 70541.2 3393.96  24
   2   5   5 69464.6 5110.21   3
  -2   5  -5 62263.8 3879.55   2
  -2   5  -5 67169.1 3051.11  22
  -2   5  -5 68460.5 3113.57  18
   2   5   6 44887.4 4192.06   3
  -2   5  -6 48045.3 2525.64  22
  -2   5  -6 48324.4 2593.37  18
  -2   5  -7 72342.8 3484.90  10
  -2   5  -7 71347.3 3446.51  18
  -2   5  -8 21570.1 1669.91  10
   2   5   8 20150.4 1629.61  30
  -2   5  -8 19527.7 1594.50  18
  -2   5  -9 29098.1 1860.99  10
   2   5   9 27567.7 1772.16  30
   2   5  10 10329.3 876.775  30
   2   5  10 9902.20 814.750  20
   2   6 -11 12311.9 1075.80  10
  -2   6  11 10563.4 925.601  30
   2   6 -10 2196.99 558.596  10
  -2   6  10 1982.98 532.821  30
  -2   6  10 2137.70 588.050  20
  -2   6   9 41922.2 2412.99  30
  -2   6   9 41576.9 2483.68  20
  -2   6   9 43434.2 2470.93  26
  -2   6   9 40274.7 2341.84  19
  -2   6   8 2429.51 1106.35   3
  -2   6   8 3141.09 712.546  30
  -2   6   8 3321.11 720.997  19
  -2   6   8 3568.26 749.976  26
  -2   6   8 3546.80 805.240  20
   2   6  -7 134092. 5190.40   8
  -2   6   7 139758. 5542.73  30
  -2   6   7 134611. 5647.90  19
  -2   6   7 141594. 5566.19  20
  -2   6   7 142950. 5506.09  26
   2   6  -6 13626.1 1154.24   8
  -2   6   6 11082.7 2048.07   3
  -2   6   6 15437.4 1416.35  30
  -2   6   6 14576.4 1470.90  19
  -2   6   6 15329.2 1369.83  20
  -2   6   6 14163.6 1316.18  26
  -2   6   5 126940. 4879.60  29
  -2   6   5 132134. 5102.53  30
  -2   6   5 116776. 5225.86  19
  -2   6   5 127535. 4994.14  20
  -2   6   5 130066. 4969.04  26
  -2   6   4 9704.78 1826.09   3
  -2   6   4 11477.0 1130.49  30
  -2   6   4 11825.6 1277.49  19
  -2   6   4 10329.9 1018.24  26
  -2   6   4 11194.5 1072.37  20
  -2   6   3 201763. 9058.02   3
  -2   6   2 3781.05 948.781   3
  -2   6   1 125887. 6093.16   2
   2   6  -1 137685. 5689.57   3
  -2   6   0 14845.5 1675.03   2
   2   6   0 12901.4 1564.12   3
   2   6   1 47582.5 3408.91   3
  -2   6  -1 48854.9 3155.65   2
  -2   6  -2 2340.23 635.778   2
   2   6   2 1816.28 727.631   3
  -2   6  -2 3819.31 542.591  29
  -2   6  -2 3391.76 540.902  21
  -2   6  -3 21477.2 1394.67   8
   2   6   3 23092.6 2594.95   3
  -2   6  -3 25073.3 2136.12   2
  -2   6  -3 23349.5 1469.43  29
  -2   6  -3 24385.8 1663.35  24
  -2   6  -4 1508.34 491.416   2
   2   6   4 223.378 636.803   3
  -2   6  -4 1404.73 397.554   8
  -2   6  -4 961.795 331.424  22
  -2   6  -4 989.073 396.001  24
  -2   6  -5 734.034 392.878   2
   2   6   5 1411.29 1070.63   3
  -2   6  -5 625.522 342.152  22
  -2   6  -5 1699.30 500.307  18
   2   6   6 2156.71 915.860   3
  -2   6  -6 1769.37 526.721  18
  -2   6  -6 2405.97 569.687  22
  -2   6  -7 2999.18 643.424  10
   2   6   7 2286.53 607.138  30
  -2   6  -7 2147.64 542.833  22
  -2   6  -7 2993.71 647.327  18
  -2   6  -8 1545.06 521.841  10
   2   6   8 2125.32 566.078  30
  -2   6  -8 1682.65 540.295  18
  -2   6  -9 3069.42 619.902  10
   2   6   9 3375.11 566.099  30
   2   6   9 3078.43 525.241  20
   2   6  10 1035.10 258.309  30
   2   7 -11 4395.60 612.259  10
  -2   7  11 3732.50 539.841  30
  -2   7  11 3524.38 539.518  20
   2   7 -10 15557.5 1249.31  10
  -2   7  10 14235.2 1195.42  30
  -2   7  10 13532.2 1238.13  20
  -2   7  10 13156.9 1092.82  19
  -2   7   9 9223.97 957.043  29
  -2   7   9 11166.5 1162.85  30
  -2   7   9 12091.1 1250.84  20
  -2   7   9 11465.5 1167.17  19
   2   7  -8 29662.9 1934.70   8
  -2   7   8 23908.7 1737.97  29
  -2   7   8 30268.2 2056.46  30
  -2   7   8 29904.2 2082.12  19
  -2   7   8 28688.5 2022.43  20
   2   7  -7 4256.48 695.475   8
  -2   7   7 3824.54 1236.84   3
  -2   7   7 3573.34 686.979  29
  -2   7   7 3847.42 767.659  30
  -2   7   7 3882.58 780.489  19
  -2   7   7 4408.48 811.634  20
   2   7  -6 55190.5 2716.92   8
  -2   7   6 43619.1 4114.64   3
  -2   7   6 55652.2 2826.53  29
  -2   7   6 55067.1 2938.83  30
  -2   7   6 55452.1 2889.39  20
  -2   7   6 54551.5 3064.66  19
  -2   7   6 55571.7 2895.24  26
  -2   7   5 947.124 493.800  30
  -2   7   5 706.537 391.956  29
  -2   7   5 486.162 381.279  19
  -2   7   5 308.865 312.363  20
  -2   7   4 40341.8 3840.66   3
  -2   7   4 44955.2 2418.54  29
  -2   7   4 45862.3 2514.10  30
  -2   7   4 43026.9 2656.59  19
  -2   7   4 45184.4 2423.53  20
  -2   7   3 18474.9 2305.42   3
  -2   7   3 19079.6 1449.87  30
  -2   7   3 20085.5 1439.41  29
  -2   7   3 19814.5 1592.08  19
  -2   7   3 16374.9 1328.76  20
  -2   7   2 77492.1 4766.16   3
  -2   7   2 78608.0 3382.22  30
  -2   7   2 80221.2 3375.72  29
  -2   7   2 82017.0 3579.38  19
  -2   7   1 62768.2 4055.50   2
   2   7  -1 60662.4 3440.03   3
   2   7   0 65954.5 3936.82   3
  -2   7   0 64852.0 3989.42   2
  -2   7   0 65937.0 2837.90  29
  -2   7  -1 29014.9 1671.59  15
   2   7   1 31500.0 2754.60   3
  -2   7  -1 28970.0 2483.47   2
  -2   7  -1 29942.3 1721.42  29
  -2   7  -1 31054.6 1803.86  21
  -2   7  -2 8653.55 841.803   8
   2   7   2 11022.0 1713.39   3
  -2   7  -2 8620.66 1287.67   2
  -2   7  -2 9440.23 891.531  29
  -2   7  -2 10316.0 972.458  21
  -2   7  -2 9336.42 1005.84  24
  -2   7  -3 53613.5 2510.85   8
  -2   7  -3 54177.7 3493.86   2
   2   7   3 55669.9 4240.10   3
  -2   7  -3 54102.7 2550.35  29
   2   7   3 54274.2 2512.42  30
  -2   7  -3 48703.7 2659.18  24
  -2   7  -3 52487.1 2606.62  21
  -2   7  -4 24911.0 1656.04   8
  -2   7  -4 26229.0 2334.58   2
   2   7   4 27416.0 3062.68   3
   2   7   4 23759.0 1611.17  30
  -2   7  -4 28062.8 1790.64  22
  -2   7  -4 28399.7 1925.56  24
   2   7   5 61782.1 4911.77   3
   2   7   5 60923.9 2981.97  30
  -2   7  -5 59434.5 2939.39  22
   2   7   6 6286.75 906.708  30
  -2   7  -6 5872.08 871.206  18
  -2   7  -6 6548.91 845.736  22
  -2   7  -7 5132.37 811.908  10
   2   7   7 4804.31 779.057  30
  -2   7  -7 3901.13 670.611  22
  -2   7  -7 4554.71 786.586  18
  -2   7  -8 4702.36 753.240  10
   2   7   8 4240.58 667.506  30
  -2   7  -8 4371.84 711.628  18
  -2   7  -9 3683.47 607.698  10
   2   7   9 2616.45 500.183  30
  -2   7  -9 3581.55 569.243  18
   2   8 -11 1231.37 317.851  10
  -2   8  11 1164.74 309.110  30
  -2   8  11 1033.07 293.080  20
   2   8 -10 666.654 376.202  10
  -2   8  10 680.622 310.041  30
  -2   8  10 350.711 271.936  20
  -2   8   9 6525.23 874.552  30
  -2   8   9 6781.31 861.275  19
  -2   8   9 8283.77 978.916  20
   2   8  -8 1218.76 450.592   8
  -2   8   8 655.779 462.483  30
  -2   8   8 65.7785 278.557  29
  -2   8   8 578.319 360.897  19
  -2   8   8 656.323 436.710  20
   2   8  -7 8703.10 1005.52   8
  -2   8   7 8320.43 1730.85   3
  -2   8   7 9825.48 1067.35  29
  -2   8   7 11337.1 1185.67  30
  -2   8   7 10353.7 1215.94  19
  -2   8   7 11688.9 1225.14  20
   2   8  -6 8220.40 952.515   8
  -2   8   6 6155.68 1552.73   3
  -2   8   6 7785.75 1026.49  30
  -2   8   6 6862.18 905.446  29
  -2   8   6 8029.20 1109.18  19
  -2   8   6 7864.69 975.328  20
  -2   8   5 10051.5 1965.40   3
  -2   8   5 12891.0 1224.11  29
  -2   8   5 11559.0 1231.24  30
  -2   8   5 12862.0 1384.46  19
  -2   8   5 13188.5 1254.93  20
  -2   8   4 24713.6 2964.20   3
  -2   8   4 28715.0 1896.99  29
  -2   8   4 29462.4 1974.46  30
  -2   8   4 29125.3 2092.02  19
  -2   8   4 27923.8 1867.51  20
  -2   8   3 3085.63 626.126  11
   2   8  -3 3058.21 505.452  15
  -2   8   3 2310.35 874.179   3
  -2   8   3 3671.45 650.046  29
  -2   8   3 4252.11 712.060  30
  -2   8   3 4328.02 778.976  19
   2   8  -2 98082.2 3802.93  15
  -2   8   2 95363.2 4008.36  30
  -2   8   2 101417. 4033.86  29
  -2   8   2 94693.2 4144.29  19
  -2   8   1 31495.8 1810.58  15
  -2   8   1 30653.1 1838.17  30
  -2   8   1 32292.5 1867.60  29
  -2   8   1 31196.0 2927.45   2
  -2   8   0 120813. 4644.28  15
  -2   8   0 114411. 6118.32   2
   2   8   0 136636. 6185.88   3
   2   8   0 127680. 4686.03  29
  -2   8   0 124683. 4724.50  29
  -2   8  -1 68079.4 3062.50  15
  -2   8  -1 70082.7 4344.54   2
   2   8   1 65783.8 4337.12   3
   2   8   1 67667.3 3109.82  29
  -2   8  -1 73358.8 3152.37  29
  -2   8  -1 70725.4 3228.46  21
  -2   8  -2 101497. 4059.69   8
   2   8   2 118967. 6299.96   3
  -2   8  -2 105012. 5416.46   2
  -2   8  -2 106285. 4197.28  29
  -2   8  -2 105152. 4305.26  21
  -2   8  -3 41177.4 2200.12   8
   2   8   3 40542.9 3652.02   3
  -2   8  -3 38179.9 2968.80   2
  -2   8  -3 39086.8 2177.85  29
   2   8   3 41252.0 2116.54  30
  -2   8  -3 40145.8 2280.88  21
  -2   8  -4 124003. 4897.48   8
  -2   8  -4 120388. 6020.89   2
   2   8   4 130447. 7359.48   3
   2   8   4 131432. 4920.58  30
   2   8   5 24860.1 3009.36   3
   2   8   5 25516.8 1755.15  30
  -2   8  -5 25818.3 1790.17  22
   2   8   6 79708.4 3541.69  30
  -2   8  -6 72520.9 3441.56  22
  -2   8  -6 75488.9 3569.19  18
  -2   8  -7 49433.6 2606.70  10
   2   8   7 46260.7 2498.09  30
  -2   8  -7 45052.2 2390.68  22
  -2   8  -7 44771.1 2525.42  18
  -2   8  -8 31109.0 1885.53  10
   2   8   8 29301.5 1776.11  30
  -2   8  -8 29886.1 1857.67  18
  -2   8  -9 13815.5 1061.66  10
   2   8   9 11856.4 912.232  30
  -2   8  -9 11651.3 989.618  18
   2   9 -10 22058.8 1404.83  10
  -2   9  10 18589.5 1252.44  30
  -2   9  10 19673.8 1300.10  20
  -2   9   9 2581.66 545.225  30
  -2   9   9 1844.66 402.927  29
  -2   9   9 1766.32 426.682  19
  -2   9   9 2394.51 552.905  20
   2   9  -8 50382.1 2642.91   8
  -2   9   8 53225.7 2698.85  30
  -2   9   8 50252.8 2638.05  20
  -2   9   8 51140.0 2686.64  19
   2   9  -7 3159.84 634.230   8
  -2   9   7 3493.94 727.060  30
  -2   9   7 2721.02 571.768  29
  -2   9   7 3846.61 790.018  19
  -2   9   7 3172.97 656.138  20
   2   9  -6 65898.5 3239.42   8
  -2   9   6 57329.9 4713.08   3
  -2   9   6 68429.1 3271.57  29
  -2   9   6 68663.6 3344.88  30
  -2   9   6 67386.0 3451.14  19
  -2   9   6 63936.3 3209.83  20
  -2   9   5 27333.0 3117.52   3
  -2   9   5 28219.4 1939.60  29
  -2   9   5 31743.1 2074.51  30
  -2   9   5 30347.2 2145.25  19
  -2   9   5 26530.9 1862.98  20
  -2   9   4 137740. 5232.79  29
  -2   9   4 130193. 5223.64  30
  -2   9   4 131248. 5463.34  19
   2   9  -3 21920.0 1491.22  15
  -2   9   3 18476.1 2503.32   3
  -2   9   3 23907.9 1734.15  30
  -2   9   3 24454.8 1728.24  29
  -2   9   3 23152.3 1845.97  19
   2   9  -2 112082. 4451.93  15
  -2   9   2 115025. 4700.81  30
  -2   9   2 128287. 4813.83  29
  -2   9   2 118457. 4892.20  19
  -2   9   1 8740.24 934.072  15
  -2   9   1 7333.15 859.337  30
  -2   9   1 8581.97 936.161  29
  -2   9   1 7217.49 1453.85   2
  -2   9   0 77183.5 3312.05  15
   2   9   0 75755.8 4369.51   3
  -2   9   0 71107.0 4665.95   2
  -2   9   0 72569.2 3273.45  29
   2   9   0 65174.4 3110.80  29
  -2   9  -1 12839.1 1156.28  15
  -2   9  -1 11946.5 1751.24   2
   2   9   1 13246.2 1802.06   3
   2   9   1 9639.55 1027.36  29
  -2   9  -1 13697.2 1214.06  29
  -2   9  -1 13259.1 1272.48  21
  -2   9  -2 26635.4 1717.44   8
   2   9   2 29694.9 2949.64   3
  -2   9  -2 25881.5 2522.23   2
   2   9   2 27725.8 1826.22  29
  -2   9  -2 28209.8 1812.89  29
  -2   9  -2 27765.7 1882.74  21
  -2   9  -3 11439.3 1114.43   8
  -2   9  -3 10542.6 1583.51   2
   2   9   3 11464.2 1893.29   3
  -2   9  -3 13824.8 1223.04  29
  -2   9  -3 11325.3 1213.57  21
  -2   9  -4 7207.78 907.676   8
   2   9   4 7397.92 1543.93   3
   2   9   4 6937.99 829.394  30
   2   9   5 192.147 276.971  30
  -2   9  -5 939.562 479.300  22
   2   9   6 1130.31 388.898  30
  -2   9  -6 430.444 426.797  22
  -2   9  -6 397.924 365.113  18
  -2   9  -7 1313.69 434.031  10
   2   9   7 702.435 355.814  30
  -2   9  -7 1002.53 311.080  22
  -2   9  -7 550.391 381.798  18
  -2   9  -8 763.488 354.118  10
   2   9   8 829.292 338.795  29
   2   9   8 1062.36 322.233  30
  -2   9  -8 643.827 350.546  18
   2   9   9 618.751 212.227  29
   2  10 -10 3472.64 520.672  10
  -2  10  10 3431.26 477.285  30
  -2  10   9 11788.1 1021.24  30
  -2  10   9 12917.5 1043.17  19
   2  10  -8 3941.93 660.245   8
  -2  10   8 4335.21 707.333  30
  -2  10   8 3302.38 545.559  29
  -2  10   8 4287.49 695.375  19
   2  10  -7 39969.8 2334.37   8
  -2  10   7 43041.6 2396.06  30
  -2  10   7 33775.7 2080.90  29
  -2  10   7 38517.3 2235.09  20
  -2  10   7 40883.0 2429.28  19
   2  10  -6 2886.90 593.327   8
  -2  10   6 3534.44 731.705  30
  -2  10   6 3342.77 640.535  29
  -2  10   6 4701.34 843.776  19
  -2  10   5 29953.3 3262.94   3
  -2  10   5 33562.7 2118.64  29
  -2  10   5 36059.1 2248.51  30
  -2  10   5 35800.8 2362.36  19
  -2  10   4 3248.76 1129.52   3
  -2  10   4 3288.21 679.808  30
  -2  10   4 2151.08 570.238  29
  -2  10   4 2763.16 670.888  19
   2  10  -3 20612.4 1502.01  15
  -2  10   3 19627.4 1600.63  30
  -2  10   3 21289.0 1682.60  29
  -2  10   3 20678.3 1727.38  19
  -2  10   2 3502.12 644.452  15
   2  10  -2 3249.31 582.954  15
  -2  10   2 2516.43 587.527  30
  -2  10   2 3455.02 680.670  29
  -2  10   2 3559.98 1224.49   2
  -2  10   1 30961.6 1958.09  15
  -2  10   1 27532.0 2988.47   2
  -2  10   1 30008.2 1980.53  29
  -2  10   0 9013.44 1020.44  15
  -2  10   0 8639.22 1621.73   2
  -2  10   0 10366.4 1105.13  29
   2  10   0 10799.4 1059.36  29
  -2  10   0 9058.65 1113.23  21
   2  10   1 37993.3 3193.43   3
  -2  10  -1 31832.2 3086.38   2
   2  10   1 33833.0 2076.94  29
  -2  10  -1 37737.5 2223.98  29
  -2  10  -1 36397.7 2308.33  21
  -2  10  -2 31740.8 1956.12   8
   2  10   2 33653.4 3207.24   3
  -2  10  -2 27935.9 2773.73   2
   2  10   2 32893.4 2021.19  29
  -2  10  -2 31599.4 2019.62  29
  -2  10  -2 29328.9 2042.19  21
  -2  10  -3 9082.70 1001.97   8
   2  10   3 9412.36 1704.88   3
   2  10   3 9650.55 1070.52  29
  -2  10  -3 8174.51 979.926  29
  -2  10  -3 8317.71 1042.77  21
  -2  10  -4 7917.87 953.998   8
   2  10   4 10198.1 1114.17  29
   2  10   5 8490.82 1033.68  29
   2  10   5 9142.25 954.053  30
  -2  10  -5 9431.21 1067.17  22
   2  10   6 7278.16 883.477  29
   2  10   6 8623.27 892.447  30
  -2  10  -6 5810.44 780.902  22
  -2  10  -6 6515.85 883.803  18
  -2  10  -7 4294.78 648.518  10
   2  10   7 3488.01 524.337  30
   2  10   7 3760.77 604.090  29
  -2  10  -7 3500.57 608.906  18
  -2  10  -7 3031.79 519.755  22
  -2  10  -8 7693.30 772.670  10
   2  10   8 6290.38 674.947  29
   2  10   8 7221.57 679.309  30
  -2  10  -8 7069.59 763.940  18
  -2  11   9 2485.42 456.794  30
  -2  11   9 1252.35 312.598  29
   2  11  -8 1362.35 429.113   8
  -2  11   8 1193.08 420.798  30
  -2  11   8 1479.76 377.000  29
  -2  11   8 1142.54 386.910  19
   2  11  -7 2511.09 563.933   8
  -2  11   7 2775.05 550.400  30
  -2  11   7 2018.13 496.910  29
  -2  11   7 1704.43 544.499  19
   2  11  -6 5926.57 887.911   8
  -2  11   6 5966.85 821.703  29
  -2  11   6 6683.86 910.742  30
  -2  11   6 6548.30 915.287  19
  -2  11   5 18909.0 1528.37  29
  -2  11   5 20075.5 1607.81  30
  -2  11   5 22692.6 1796.14  19
  -2  11   4 6957.26 932.627  30
  -2  11   4 6640.77 921.707  29
  -2  11   4 5967.11 931.474  19
   2  11  -3 41531.5 2312.20  15
  -2  11   3 36371.1 2277.34  30
  -2  11   3 38799.7 2365.48  29
  -2  11   3 32442.8 3506.60   2
   2  11  -2 15069.8 1306.91  15
  -2  11   2 15849.5 1379.96  15
  -2  11   2 15233.8 1381.47  30
  -2  11   2 16100.6 1437.47  29
  -2  11   2 13600.8 2250.51   2
  -2  11   1 52454.1 2760.33  15
   2  11  -1 52047.7 2707.14  15
  -2  11   1 44405.4 4006.16   2
  -2  11   1 53154.0 2815.77  29
  -2  11   0 12642.3 1250.20  15
  -2  11   0 8207.53 1646.84   2
  -2  11   0 12303.5 1242.08  29
   2  11   0 11941.1 1152.19  29
  -2  11   0 12900.5 1346.18  21
  -2  11  -1 52051.0 4146.03   2
  -2  11  -1 58387.6 3049.81  29
   2  11   1 61457.5 2972.68  29
  -2  11  -1 60263.9 3175.87  21
  -2  11  -2 16417.1 1385.32   8
  -2  11  -2 16569.3 2230.04   2
   2  11   2 19089.1 1480.91  29
  -2  11  -2 19625.5 1557.03  29
  -2  11  -2 18981.6 1601.40  21
  -2  11  -3 37323.7 2256.11   8
   2  11   3 44272.8 2407.93  29
  -2  11  -3 43383.2 2440.33  29
  -2  11  -3 42120.3 2525.83  21
  -2  11  -4 23995.8 1726.17   8
   2  11   4 27917.3 1818.51  29
   2  11   5 65708.0 3056.80  29
  -2  11  -5 61454.4 3089.53  22
   2  11   6 8803.48 919.711  29
  -2  11  -6 8762.46 925.803  22
  -2  11  -6 9260.27 1006.08  18
  -2  11  -7 21794.2 1398.21  10
   2  11   7 18699.6 1261.22  29
  -2  11  -7 18745.8 1261.99  22
  -2  11  -7 18348.7 1336.56  18
   2  11   8 9230.71 738.332  19
  -2  11  -8 9200.69 782.238  18
  -2  12   9 22228.1 1216.32  30
  -2  12   8 1956.98 417.736  30
  -2  12   8 1627.29 347.161  29
   2  12  -7 32914.1 1971.32   8
  -2  12   7 33169.1 1894.39  30
  -2  12   7 29020.6 1693.74  29
  -2  12   7 34863.4 1973.89  19
   2  12  -6 4785.66 794.419   8
  -2  12   6 6410.67 819.616  30
  -2  12   6 6812.59 797.821  29
  -2  12   6 7324.93 943.295  19
  -2  12   5 42511.7 2396.51  30
  -2  12   5 42541.2 2347.64  29
  -2  12   5 46531.5 2573.56  19
  -2  12   4 30137.0 1910.68  29
  -2  12   4 27715.9 1859.29  30
   2  12  -4 26565.5 1819.14  21
  -2  12   3 47507.5 2570.50  15
  -2  12   3 47650.6 2584.14  30
  -2  12   3 50617.3 2693.36  29
  -2  12   2 3298.00 648.675  15
   2  12  -2 3619.68 667.858  15
  -2  12   2 4944.86 824.917  29
   2  12  -1 34127.0 2128.30  15
  -2  12   1 30279.1 2092.39  15
  -2  12   1 27151.7 3138.24   2
  -2  12   1 39204.9 2330.57  29
  -2  12   1 36920.2 2339.91  21
  -2  12   0 7280.29 986.841  15
  -2  12   0 8057.10 1028.83  29
   2  12   0 6270.46 838.178  29
  -2  12   0 7961.32 1069.99  21
  -2  12  -1 30022.5 2002.06  29
   2  12   1 26040.9 1772.80  29
  -2  12  -1 28619.7 2055.26  21
  -2  12  -2 27510.6 1828.63   8
  -2  12  -2 30859.7 2023.89  29
   2  12   2 28824.2 1855.72  29
  -2  12  -2 30540.3 2106.88  21
  -2  12  -3 2842.39 545.683   8
  -2  12  -3 2525.17 601.039  29
   2  12   3 2479.86 572.418  29
  -2  12  -4 4093.73 642.066   8
   2  12   4 2973.14 554.385  29
  -2  12  -4 3956.57 695.263  22
   2  12   5 289.165 243.697  29
  -2  12  -5 699.519 342.857  22
   2  12   6 950.781 267.907  29
   2  12   6 1764.17 425.462  19
  -2  12  -6 813.365 319.950  22
  -2  12  -6 1768.69 429.353  18
   2  12   7 817.396 239.518  29
   2  12   7 856.318 268.563  19
  -2  12  -7 772.611 276.865  18
  -2  13   8 4202.22 499.358  30
  -2  13   8 3756.89 438.898  29
   2  13  -7 1479.95 372.951   8
  -2  13   7 1202.12 362.752  30
  -2  13   7 1232.29 310.496  29
  -2  13   6 14272.5 1069.24  15
   2  13  -6 18004.7 1380.88   8
  -2  13   6 17144.3 1246.55  30
  -2  13   6 15196.9 1146.19  29
  -2  13   5-111.075 228.224  15
   2  13  -5-136.463 268.051   8
  -2  13   5-124.995 295.358  29
  -2  13   5-81.9501 286.829  30
  -2  13   4 7823.64 874.618  15
  -2  13   4 8419.07 941.344  30
  -2  13   4 10608.3 1044.69  29
   2  13  -4 9275.15 983.290  21
  -2  13   3 5012.76 743.748  15
  -2  13   3 5031.74 739.926  29
   2  13  -2 11363.5 1160.18  15
  -2  13   2 13527.4 1242.61  15
  -2  13   2 13441.3 1278.18  29
  -2  13   2 16321.6 1374.04  21
   2  13  -1 4274.22 720.154  15
  -2  13   1 4085.59 727.426  15
  -2  13   1 4060.50 719.717  29
  -2  13   1 4802.64 777.734  21
   2  13   0 33324.6 2092.24  15
   2  13   0 34155.8 2023.64  29
  -2  13   0 41404.9 2373.40  29
  -2  13   0 37679.2 2346.85  21
  -2  13  -1 8739.63 1035.90  29
   2  13   1 7974.67 909.133  29
  -2  13  -1 8765.35 1112.88  21
  -2  13  -2 10036.1 1099.26  29
   2  13   2 9470.07 958.820  29
  -2  13  -2 11664.0 1206.64  21
  -2  13  -3 11068.0 1041.92   8
   2  13   3 13334.3 1117.98  29
  -2  13  -4 7185.49 784.902   8
   2  13   4 6387.07 739.760  29
   2  13   4 7102.12 792.429  19
  -2  13  -4 7119.75 870.548  22
   2  13   5 4268.00 563.620  29
   2  13   5 6351.75 710.876  19
  -2  13  -5 4790.18 658.293  22
  -2  13  -5 5274.71 711.991  18
   2  13   6 2594.91 389.755  29
   2  13   6 3345.35 459.400  19
  -2  13  -6 3457.52 476.995  22
  -2  13  -6 3684.12 527.426  18
   2  14  -7 1543.76 367.729   8
  -2  14   7 653.998 211.775  29
  -2  14   6 1392.71 321.993  15
  -2  14   6 2122.24 382.018  29
   2  14  -5 412.435 295.283   8
  -2  14   5 721.915 255.765  15
  -2  14   5-126.366 250.592  29
  -2  14   4 2237.14 448.118  15
  -2  14   4 2332.00 481.714  29
   2  14  -4 3254.50 538.796  21
  -2  14   4 2190.04 414.513  21
  -2  14   3 1156.33 392.754  15
  -2  14   3 1011.73 388.849  29
   2  14  -3 1737.48 447.853  21
  -2  14   3 1015.72 350.245  21
  -2  14   2 12290.2 1137.48  15
  -2  14   2 14340.4 1265.84  29
  -2  14   2 15185.1 1243.31  21
  -2  14   1 10776.8 1075.63  15
   2  14  -1 9962.19 1023.82  15
  -2  14   1 11545.1 1147.09  29
  -2  14   1 11458.7 1131.34  21
   2  14   0 20310.1 1474.80  15
  -2  14   0 20288.4 1565.66  29
  -2  14   0 21436.1 1638.59  21
   2  14   1 1256.94 376.435  15
   2  14   1 1784.37 392.139  29
  -2  14  -1 1209.64 434.081  29
  -2  14  -1 1948.22 550.015  21
   2  14   2 17489.5 1284.55  15
  -2  14  -2 15767.4 1313.43  29
   2  14   2 17662.4 1228.13  29
  -2  14  -2 17607.7 1433.70  21
   2  14   3 6462.90 687.557  29
   2  14   4 23958.7 1402.90  29
  -2  14  -4 26434.3 1623.74  22
   2  14   5 4102.07 477.109  29
  -2  14  -5 6031.09 680.719  18
   2  14   5 5731.58 578.647  19
   2  15  -6 15500.9 1018.21   8
  -2  15   6 11706.2 803.774  29
   2  15  -5 1865.53 393.924   8
  -2  15   5 1846.02 333.303  15
  -2  15   5 2263.21 399.253  29
   2  15  -4 19450.6 1339.87   8
  -2  15   4 16333.9 1103.40  15
  -2  15   4 19245.0 1222.53  29
  -2  15   3 1618.45 382.351  15
  -2  15   3 2069.67 454.688  29
   2  15  -3 2193.58 454.664  21
  -2  15   3 1630.74 360.719  21
  -2  15   2 19109.4 1323.45  29
  -2  15   2 17338.9 1203.66  21
   2  15  -1 7416.30 787.191  15
  -2  15   1 7234.22 827.637  29
  -2  15   1 8301.27 854.925  21
   2  15   0 6266.55 733.258  15
  -2  15   0 7321.18 834.189  29
  -2  15   0 7571.10 828.839  21
   2  15   1 8517.67 831.978  15
  -2  15  -1 9987.38 950.399  29
  -2  15  -1 9256.63 951.697  21
  -2  15  -2 6895.43 762.078  29
   2  15   2 6334.99 628.939  29
   2  15   3 2504.86 408.682  15
   2  15   3 2452.38 378.324  29
  -2  15  -3 3388.78 535.192  22
   2  15   4 301.321 166.047  15
  -2  15  -4 660.969 253.580  22
  -2  15  -4 653.736 276.086  18
   2  16  -4 1625.10 321.906   8
  -2  16   4 760.716 232.409  29
   2  16  -3 11909.6 929.294   8
  -2  16   3 11885.6 867.960  29
  -2  16   3 10738.2 768.575  21
   2  16  -3 12100.7 883.380  21
  -2  16   2 2970.16 456.998  29
  -2  16   2 3078.87 441.458  21
   2  16  -2 3071.04 470.170  21
  -2  16   1 7499.21 723.163  29
  -2  16   1 7318.29 707.483  21
   2  16  -1 7857.80 742.553  21
   2  16   0 6635.84 643.155  15
  -2  16   0 7835.66 745.717  29
  -2  16   0 8598.18 776.219  21
   2  16   1 3159.09 432.445  15
  -2  16  -1 3665.19 499.449  29
   2  16   2 7977.67 650.161  15
  -2  16  -2 9656.24 799.003  22
  -3 -16   2 2045.94 356.677   6
  -3 -16   1 7924.01 696.701   6
  -3 -16   0 1134.85 280.639   6
  -3 -15   5 491.755 247.100  13
   3 -15  -5 351.840 233.213  14
  -3 -15   5 320.231 195.788  25
  -3 -15   4 8434.23 764.158   6
  -3 -15   4 8514.21 768.242  13
   3 -15  -4 8118.75 873.412  14
  -3 -15   4 8012.40 790.566  25
  -3 -15   3 640.318 245.432   6
  -3 -15   3 611.348 261.914  13
  -3 -15   3 364.214 222.579  25
   3 -15  -2 8173.85 792.382  13
  -3 -15   2 11001.8 974.489   6
   3 -15  -1 126.384 236.990  13
  -3 -15   1-302.405 280.491   6
   3 -15  -1 195.499 251.545   5
   3 -15   0 17828.8 1230.46   5
  -3 -15   0 18142.7 1292.97   6
  -3 -15  -1 627.498 283.991   9
  -3 -15  -1 203.049 242.806  36
  -3 -15  -1 540.802 271.828   6
   3 -15   1 568.768 322.184   5
  -3 -15  -2 13936.8 953.150   9
  -3 -15  -2 11424.7 934.533   6
  -3 -15  -2 12793.3 904.992  36
  -3 -15  -3 211.306 157.317   6
   3 -14  -7 2544.01 461.345  14
  -3 -14   7 4385.03 550.941  25
  -3 -14   6 14067.3 1006.11   6
  -3 -14   6 15421.9 1155.74   7
   3 -14  -6 11090.4 1060.14  14
  -3 -14   6 12519.6 1071.95  25
  -3 -14   5 1356.17 358.936   6
  -3 -14   5 1008.16 331.961   7
  -3 -14   5 1222.27 364.289  13
   3 -14  -5 788.812 394.598  14
  -3 -14   5 1015.12 357.920  25
  -3 -14   4 13202.6 1136.68   6
   3 -14  -4 14249.6 1305.26  14
  -3 -14   4 12269.3 1077.39  13
  -3 -14   4 12776.4 1178.70  25
  -3 -14   3 1095.11 430.970   6
   3 -14  -3 1474.34 440.089   5
  -3 -14   3 1244.77 384.209  13
   3 -14  -3 1445.23 485.179  14
  -3 -14   3 1182.94 371.133  25
   3 -14  -2 11696.7 1173.98  14
  -3 -14   2 10131.1 985.951  13
   3 -14  -2 10218.1 1030.99   5
  -3 -14   2 11139.0 1128.22   6
   3 -14  -1 2021.60 460.909  13
  -3 -14   1 3020.63 569.488   9
  -3 -14   1 2951.39 575.114  36
  -3 -14   1 3729.85 666.816   6
   3 -14  -1 2301.54 533.523   5
   3 -14   0 2312.76 495.576  13
  -3 -14   0 4367.62 727.401   9
  -3 -14   0 2421.46 542.620  36
  -3 -14   0 3347.75 624.034   6
   3 -14   0 3132.21 620.215   5
  -3 -14  -1 745.862 310.405   9
  -3 -14  -1 695.686 317.353  36
  -3 -14  -1 553.864 342.670   6
   3 -14   1 676.943 368.526   5
  -3 -14  -2 613.015 348.831  36
  -3 -14  -2 521.764 228.272   6
   3 -14   2 116.255 273.031   5
  -3 -14  -3 1362.85 363.439   9
  -3 -14  -3 1666.50 392.915   6
  -3 -14  -3 1591.39 361.835  36
  -3 -14  -4 1713.31 362.022   6
  -3 -13   8 409.284 260.299   7
  -3 -13   7 7342.42 748.555   6
  -3 -13   7 8129.55 946.937   7
   3 -13  -7 6313.48 825.830  14
  -3 -13   7 6751.15 816.405  25
  -3 -13   6 5089.18 696.966   6
  -3 -13   6 5968.83 843.072   7
   3 -13  -6 4709.23 802.035  14
  -3 -13   6 5297.06 711.945  13
  -3 -13   6 4690.25 714.271  25
  -3 -13   5 10337.4 1049.13   6
  -3 -13   5 11353.4 1219.67   7
   3 -13  -5 9666.51 1194.75  14
  -3 -13   5 10134.1 1035.38  13
  -3 -13   5 9203.76 1077.71  25
  -3 -13   4 14553.3 1298.19   6
  -3 -13   4 14340.1 1328.47   7
   3 -13  -4 11050.4 1293.93  14
  -3 -13   4 13021.5 1212.97  13
  -3 -13   4 14110.1 1392.69  25
   3 -13  -3 18091.2 1644.18  14
  -3 -13   3 15205.5 1349.13  13
  -3 -13   3 17406.6 1492.69   6
  -3 -13   2 29264.6 1900.90   9
   3 -13  -2 26750.1 2022.44  14
  -3 -13   2 25547.7 1820.35  13
  -3 -13   2 30568.0 1998.14  36
  -3 -13   2 27035.8 1978.01   6
  -3 -13   1 6101.33 866.658   9
   3 -13  -1 5852.61 937.598  14
  -3 -13   1 4557.22 721.476  13
  -3 -13   1 7358.92 953.327  36
   3 -13  -1 5411.95 883.345   5
   3 -13   0 19323.3 1489.93  13
  -3 -13   0 25967.5 1780.01   9
  -3 -13   0 27091.6 1837.82  36
  -3 -13   0 20957.7 1748.71   6
   3 -13   0 22069.1 1758.23   5
   3 -13   1 3255.34 579.771  13
  -3 -13  -1 3432.27 654.928   9
  -3 -13  -1 3312.10 698.998   6
   3 -13   1 4203.67 778.921   5
  -3 -13  -1 3927.20 644.940  32
  -3 -13  -1 3172.02 648.062  36
  -3 -13  -2 29789.3 1887.25   9
   3 -13   2 27859.9 1944.81   5
  -3 -13  -2 26870.9 1746.35  32
  -3 -13  -2 27707.9 1801.95  36
   3 -13   2 26099.3 1730.21  27
  -3 -13  -3 2229.45 492.815   9
   3 -13   3 1963.15 537.403   5
  -3 -13  -3 1887.21 474.856  32
  -3 -13  -3 2122.74 488.891  36
   3 -13   3 1688.10 487.356  27
  -3 -13  -4 14123.0 1109.72   9
  -3 -13  -4 14487.4 1133.10  32
   3 -13   4 13317.1 1074.08  27
  -3 -13  -4 13068.2 1074.60  36
  -3 -13  -5 1131.29 330.177  32
  -3 -12   9 2657.13 472.628   7
  -3 -12   8 4096.53 574.412   6
  -3 -12   8 4622.08 726.993   7
   3 -12  -8 2361.32 536.014  14
  -3 -12   7 5570.36 729.881   6
  -3 -12   7 5243.00 875.718   7
   3 -12  -7 3809.81 765.520  14
  -3 -12   7 4443.74 712.562  25
  -3 -12   6 113.233 240.290   6
  -3 -12   6 107.018 397.778   7
   3 -12  -6 749.152 578.213  14
  -3 -12   6 50.8970 295.032  13
  -3 -12   6 253.726 329.417  25
  -3 -12   5 17381.4 1484.22   6
   3 -12  -5 16207.8 1686.63  14
  -3 -12   5 15986.8 1414.86  13
  -3 -12   5 17527.6 1623.91  25
   3 -12  -4 9567.51 1279.87  14
  -3 -12   4 8777.28 1061.79  13
  -3 -12   4 10079.0 1150.11   6
  -3 -12   3 25913.5 1811.20   9
   3 -12  -3 24466.0 2066.02  14
  -3 -12   3 23470.3 1777.67  13
  -3 -12   3 24218.8 1886.05   6
  -3 -12   2 968.069 451.022  13
  -3 -12   2 2053.89 580.614   9
   3 -12  -2 2132.13 716.281  14
  -3 -12   2 2939.30 664.915  36
  -3 -12   2 1842.61 630.039   6
  -3 -12   1 28823.4 2056.69  13
   3 -12  -1 31938.3 2306.05  14
  -3 -12   1 38426.7 2365.23   9
  -3 -12   1 39848.2 2396.76  36
  -3 -12   1 32947.6 2319.42   6
   3 -12   0 737.012 365.026  13
  -3 -12   0 682.108 417.106   9
   3 -12   0 482.686 490.930  14
  -3 -12   0-189.739 325.752  32
  -3 -12   0 122.295 343.273  36
  -3 -12   0 206.370 343.661   6
   3 -12   0-140.034 446.104   5
  -3 -12  -1 43343.7 2516.78   9
   3 -12   1 34179.5 2120.81  13
  -3 -12  -1 43393.1 2390.50  32
  -3 -12  -1 44467.6 2530.81  36
   3 -12   1 42416.1 2655.80   5
  -3 -12  -2 2191.31 567.142   9
   3 -12   2 2897.72 732.336   5
  -3 -12  -2 1749.66 471.715  32
  -3 -12  -2 1739.14 483.333  36
  -3 -12  -3 30640.7 2020.23   9
   3 -12   3 31235.1 2161.98   5
  -3 -12  -3 32273.3 2026.08  32
   3 -12   3 31072.1 2027.86  27
  -3 -12  -4-35.8889 243.298   9
  -3 -12  -4 87.8082 270.124  32
  -3 -12  -5 19523.7 1338.85   9
  -3 -12  -5 22467.9 1460.76  32
  -3 -12  -6 493.117 250.015  32
   3 -12   6 291.642 249.239  17
  -3 -11   9 12178.9 1169.12   7
  -3 -11   9 12041.9 967.129  33
  -3 -11   8 2818.06 543.688   6
  -3 -11   8 3251.36 702.246   7
  -3 -11   8 3166.45 637.225  25
  -3 -11   7 14716.1 1571.66   7
  -3 -11   7 14617.1 1280.22   6
  -3 -11   7 13337.7 1360.07  25
  -3 -11   6 8812.91 1031.27   6
  -3 -11   6 11720.8 1535.80   7
  -3 -11   6 8199.95 1012.02  13
  -3 -11   6 8329.01 1116.11  25
  -3 -11   5 19561.7 1639.50   6
  -3 -11   5 22394.5 2186.22   7
  -3 -11   5 19554.9 1615.55  13
  -3 -11   5 19742.8 1792.91  25
  -3 -11   4 7271.58 994.712  13
  -3 -11   4 7910.90 1066.77   6
  -3 -11   4 8227.55 1338.29   7
  -3 -11   3 25277.2 1843.49   9
   3 -11  -3 23777.6 2116.21  14
  -3 -11   3 19679.2 1685.17  13
  -3 -11   3 27713.8 2012.32  36
  -3 -11   3 22810.6 1871.49   6
  -3 -11   3 31458.5 2460.77   7
  -3 -11   2 3555.41 723.898  13
   3 -11  -2 4753.26 974.528  14
  -3 -11   2 5831.68 924.680   9
  -3 -11   2 5024.32 905.564  36
  -3 -11   2 4059.99 810.161   6
  -3 -11   1 10280.7 1179.57  13
   3 -11  -1 12464.1 1421.36  14
  -3 -11   1 12992.2 1353.82   9
  -3 -11   1 11313.2 1144.95  32
  -3 -11   1 14086.7 1436.17  36
  -3 -11   1 12916.2 1427.92   6
   3 -11   0 6898.12 1036.87  14
  -3 -11   0 7750.95 1035.35   9
  -3 -11   0 8450.21 996.430  32
  -3 -11   0 8247.32 1091.77  36
  -3 -11  -1 16857.7 1539.74   9
   3 -11   1 12661.1 1225.79  13
  -3 -11  -1 15950.4 1398.51  32
   3 -11   1 16540.9 1651.57   5
  -3 -11  -2 12762.9 1363.59   9
   3 -11   2 16201.0 1614.60   5
  -3 -11  -2 15284.0 1409.30  32
  -3 -11  -3 6301.58 940.448   9
   3 -11   3 4403.49 907.854   5
  -3 -11  -3 6375.02 941.727  32
   3 -11   3 5923.67 931.822  27
  -3 -11  -4 3602.74 687.927   9
   3 -11   4 3650.09 763.543   5
  -3 -11  -4 2627.31 613.242  32
   3 -11   4 3695.75 747.762  27
  -3 -11  -5 3706.08 634.096   9
  -3 -11  -5 4196.90 697.471  32
   3 -11   5 3736.81 694.381  27
  -3 -11  -6 2199.94 430.318   9
  -3 -11  -6 1283.04 406.229  32
  -3 -10  10 10592.6 1022.00   7
  -3 -10   9 5911.88 891.892   7
  -3 -10   9 6065.24 749.231  33
  -3 -10   8 14287.2 1269.53   6
  -3 -10   8 15442.9 1566.71   7
  -3 -10   8 11877.0 1289.59  25
  -3 -10   7 15003.2 1346.74   6
  -3 -10   7 13699.5 1647.06   7
  -3 -10   7 12162.0 1247.83  13
  -3 -10   7 13170.9 1415.24  25
  -3 -10   6 35948.9 2273.60   6
  -3 -10   6 38820.5 3016.65   7
  -3 -10   6 32721.4 2203.11  13
  -3 -10   6 32902.7 2395.52  25
  -3 -10   5 22003.1 1773.22   6
  -3 -10   5 25933.9 3841.54   4
  -3 -10   5 25930.8 2577.71   7
  -3 -10   5 21242.7 1719.14  13
  -3 -10   5 21926.3 1950.70  25
  -3 -10   4 36488.3 2244.07   9
  -3 -10   4 36168.1 2343.59  13
  -3 -10   4 39758.8 2495.22   6
  -3 -10   3 33260.0 2230.95  13
  -3 -10   3 37018.9 2295.27   9
  -3 -10   3 37535.5 2404.86  36
  -3 -10   3 34632.0 2347.46   6
  -3 -10   3 42951.8 5303.71   4
  -3 -10   2 17557.5 1561.62   9
  -3 -10   2 16045.2 1489.20  13
  -3 -10   2 16818.3 1365.66  32
  -3 -10   2 16527.5 1580.18  36
  -3 -10   2 15857.5 1543.40   6
   3 -10  -1 43843.5 2838.78  14
  -3 -10   1 50993.0 2784.30   9
  -3 -10   1 47166.3 2505.52  32
  -3 -10   1 48653.9 2808.63  36
  -3 -10   0 30639.2 2144.77   9
   3 -10   0 27257.6 2110.08  14
  -3 -10   0 33246.9 2040.29  32
  -3 -10  -1 64233.4 3298.72   9
   3 -10   1 55189.9 3111.20  14
  -3 -10  -1 62508.3 3110.72  32
   3 -10   1 65432.4 3569.58   5
  -3 -10  -2 15138.7 1477.23   9
  -3 -10  -2 13548.0 1345.78  32
   3 -10   2 14919.7 1602.27   5
  -3 -10  -3 38796.6 2509.77   9
   3 -10   3 42838.8 2738.66   5
  -3 -10  -3 36509.2 2382.86  32
  -3 -10  -4 2294.89 614.093   9
   3 -10   4 2022.51 621.141   5
  -3 -10  -4 1170.83 494.535  32
   3 -10   4 2395.06 679.168  27
  -3 -10  -5 21065.4 1698.51   9
  -3 -10  -5 24819.7 1825.46  32
   3 -10   5 25730.1 1898.40  27
  -3 -10  -6 3776.53 635.000   9
  -3 -10  -6 4311.36 686.435  32
  -3 -10  -7 10305.1 896.939  32
   3 -10   7 10922.3 1051.53  17
  -3  -9  10 882.918 372.294   7
  -3  -9   9 3180.35 584.353   6
  -3  -9   9 3269.09 734.198   7
  -3  -9   9 3489.32 617.216  33
  -3  -9   8 5837.16 873.525   6
  -3  -9   8 6207.10 1099.07   7
  -3  -9   8 7018.36 1014.05  25
  -3  -9   7 4631.03 777.361   6
  -3  -9   7 5457.00 1174.54   7
  -3  -9   7 3596.45 752.156  13
  -3  -9   7 3883.43 868.740  25
  -3  -9   6 29357.1 2059.62   6
  -3  -9   6 31065.0 2819.39   7
  -3  -9   6 27877.5 4008.96   4
  -3  -9   6 29864.1 2096.85  13
  -3  -9   6 31181.4 2330.93  25
  -3  -9   5 14679.1 1401.79   6
  -3  -9   5 18165.0 3293.76   4
  -3  -9   5 14532.0 1403.16  13
  -3  -9   5 15961.3 1639.02  25
  -3  -9   4 40688.0 2347.53   9
  -3  -9   4 37771.5 2396.70  13
  -3  -9   4 45611.0 2607.41  36
  -3  -9   4 40336.5 2509.96   6
  -3  -9   4 43541.4 5212.38   4
  -3  -9   3 15989.9 1456.89  13
  -3  -9   3 18111.1 1533.44   9
  -3  -9   3 17592.1 1561.21  36
  -3  -9   3 14731.2 1448.95   6
  -3  -9   3 17719.1 3092.39   4
  -3  -9   2 121000. 4866.76   9
  -3  -9   2 100307. 4591.10  13
  -3  -9   2 117684. 4484.97  32
  -3  -9   2 122882. 4974.84  36
  -3  -9   2 104054. 4789.48   6
  -3  -9   2 118086. 8137.24   4
   3  -9  -1 5582.00 1043.33  14
  -3  -9   1 6527.42 946.246   9
  -3  -9   1 5482.40 817.996  32
  -3  -9   0 87343.7 3934.83   9
   3  -9   0 79040.0 3951.27  14
  -3  -9   0 83731.1 3709.11  32
   3  -9   1 1404.02 520.311  14
  -3  -9  -1 881.062 465.219   9
   3  -9   2 110366. 4994.06   5
  -3  -9  -2 99934.4 4594.61   9
   3  -9   3 1523.45 1133.90   4
   3  -9   3 1749.26 640.491   5
  -3  -9  -3 2050.50 636.659   9
   3  -9   4 67989.8 3635.61   5
  -3  -9  -4 62508.8 3396.59   9
   3  -9   4 64591.6 3540.39  27
  -3  -9  -5 572.026 354.482   9
   3  -9   5 1188.23 590.902  27
  -3  -9  -6 23232.9 1739.49   9
   3  -9   6 28053.5 1992.63  27
  -3  -9  -7 432.270 316.065  32
   3  -9   7 157.423 278.763  17
   3  -9   8 9661.02 911.620  17
  -3  -8  11 2648.73 513.497   7
  -3  -8  10 8136.96 1064.27   7
  -3  -8  10 9230.29 982.547  33
  -3  -8   9 2577.66 582.920   6
  -3  -8   9 3491.39 868.234   7
  -3  -8   9 4324.18 748.090  33
  -3  -8   8 18760.9 1949.25   7
  -3  -8   8 14259.6 1362.83   6
  -3  -8   8 16287.6 1630.60  25
  -3  -8   7 12327.1 1290.70   6
  -3  -8   7 14119.2 1848.39   7
  -3  -8   7 14497.9 1551.70  25
  -3  -8   6 29581.1 2077.63   6
  -3  -8   6 33227.8 2857.90   7
  -3  -8   6 36409.7 4431.59   4
  -3  -8   6 34006.7 2257.85  13
  -3  -8   6 35553.2 2508.18  25
  -3  -8   5 18829.1 1576.69   6
  -3  -8   5 22826.6 3382.71   4
  -3  -8   5 23518.7 1809.44  13
  -3  -8   5 22171.7 1946.42  25
  -3  -8   4 19689.1 1501.04   9
  -3  -8   4 22148.7 1718.84  13
  -3  -8   4 17695.1 1536.26  36
  -3  -8   4 18501.5 1561.52   6
  -3  -8   4 21174.7 3258.36   4
  -3  -8   3 8204.12 985.782   9
  -3  -8   3 9407.77 1083.69  13
  -3  -8   3 8328.63 1035.00  36
  -3  -8   3 7451.50 1023.33   6
  -3  -8   3 10599.6 2276.11   4
  -3  -8   2 24463.3 1779.89   9
  -3  -8   2 22273.4 1725.32  13
  -3  -8   2 25694.0 1853.56  36
  -3  -8   2 23457.1 1793.95   6
  -3  -8   2 24580.7 3169.89   4
  -3  -8   1 17857.4 1506.04   9
  -3  -8   1 17534.6 1351.11  32
  -3  -8   0 9458.40 1087.96   9
   3  -8   0 9238.35 1181.53  14
  -3  -8  -1 38303.5 2353.19   9
  -3  -8  -2 9031.78 1089.88  12
  -3  -8  -2 7897.70 1038.67   9
   3  -8   2 5776.74 980.802   5
  -3  -8  -3 3401.22 702.780   9
   3  -8   3 3807.97 829.490   5
  -3  -8  -3 4464.07 916.820  37
  -3  -8  -4 7981.66 1103.13   9
   3  -8   4 7151.18 1114.93   5
  -3  -8  -4 8308.07 1263.88  37
   3  -8   4 9176.27 1278.38  27
  -3  -8  -5 8803.06 1160.08   9
  -3  -8  -5 7677.55 1214.02  37
   3  -8   5 8676.76 1228.80  27
  -3  -8  -6 14494.4 1400.89   9
  -3  -8  -6 16913.6 1678.50  37
   3  -8   6 15770.1 1552.16  27
  -3  -8  -7 3389.51 607.111   9
  -3  -8  -7 2775.97 645.874  37
   3  -8   7 4034.29 748.509  17
  -3  -8  -8 9543.30 807.348  32
   3  -8   8 9248.77 984.874  17
  -3  -7  11 13051.9 1178.42   7
  -3  -7  10 12102.1 1305.45   7
  -3  -7  10 10491.3 1100.31  33
  -3  -7   9 34899.0 2591.02   7
  -3  -7   9 31979.8 2189.06   6
  -3  -7   9 34232.2 2189.74  33
  -3  -7   8 16484.8 1806.03   7
  -3  -7   8 15152.4 1446.55   6
  -3  -7   8 17471.4 1696.80  25
  -3  -7   7 82692.2 3918.30   6
  -3  -7   7 88862.4 4741.98   7
  -3  -7   7 87888.6 4295.55  25
  -3  -7   6 27423.7 3598.65   4
  -3  -7   6 24392.1 1809.78   6
  -3  -7   6 25929.1 2367.74   7
  -3  -7   6 26280.3 1896.32  13
  -3  -7   6 27199.7 2057.49  25
  -3  -7   5 97446.2 6964.09   4
  -3  -7   5 86940.6 3974.66   6
  -3  -7   5 93753.5 4057.06  13
  -3  -7   5 95919.9 4327.31  25
  -3  -7   4 74276.9 3330.52   9
  -3  -7   4 81721.9 3582.11  13
  -3  -7   4 75010.9 3510.73  36
  -3  -7   4 76991.9 3556.96   6
  -3  -7   4 87619.3 6241.33   4
  -3  -7   3 90514.3 3826.55  13
  -3  -7   3 82498.5 3669.26   9
  -3  -7   3 87715.3 3863.36  36
  -3  -7   3 82743.7 3807.37   6
  -3  -7   3 88183.8 6120.08   4
  -3  -7   2 53167.4 2740.13   9
  -3  -7   2 52846.9 2771.22  36
  -3  -7   2 52372.3 2784.26   6
  -3  -7   2 53109.0 4354.05   4
  -3  -7   1 54487.6 2819.20   9
  -3  -7   0 97423.2 4160.25   9
   3  -7   0 93817.7 4266.56  14
  -3  -7  -1 38828.4 2264.76  12
  -3  -7  -1 42488.6 2715.62  37
  -3  -7  -2 106295. 4610.75  12
  -3  -7  -2 109244. 4975.76  37
   3  -7   2 102503. 4747.30   5
  -3  -7  -3 2396.78 724.689  12
   3  -7   3 3525.43 816.240   5
  -3  -7  -3 2253.98 656.106  37
  -3  -7  -4 39108.2 2647.98  12
   3  -7   4 35148.5 2418.22   5
  -3  -7  -4 36030.3 2631.65  37
  -3  -7  -4 36437.3 2518.00  35
   3  -7   4 35599.0 2516.39  27
  -3  -7  -5 2349.82 699.808  37
  -3  -7  -5 1829.17 590.702  35
   3  -7   5 2501.49 803.231  27
   3  -7   6 18202.0 1721.84  27
  -3  -7  -6 17053.0 1717.92  37
  -3  -7  -7 1501.45 498.035   9
  -3  -7  -7 1403.96 568.798  37
  -3  -7  -8 9347.62 1070.59  37
   3  -7   8 10405.1 1126.23  17
  -3  -6  12 1096.23 362.249  28
  -3  -6  11 1693.94 561.102   7
  -3  -6  10 2292.31 657.764   7
  -3  -6  10 1209.21 433.632  33
  -3  -6  10 1008.57 512.860  17
  -3  -6   9 8168.59 1215.78   7
  -3  -6   9 8530.58 1110.19   6
  -3  -6   9 7999.14 1047.42  33
  -3  -6   9 9938.27 1425.01  17
  -3  -6   8 19862.2 1952.68   7
  -3  -6   8 16526.4 1551.36   6
  -3  -6   7 19150.7 1617.55   6
  -3  -6   7 22269.9 2029.27   7
  -3  -6   7 20200.0 1748.83  25
  -3  -6   6 31353.2 2058.88   6
  -3  -6   6 33875.0 3746.72   4
  -3  -6   6 34473.2 2577.38   7
  -3  -6   6 30713.0 1989.40  13
  -3  -6   6 31709.8 2161.57  25
  -3  -6   5 59874.2 2971.54   6
  -3  -6   5 58127.6 3446.92   7
  -3  -6   5 66798.1 5148.07   4
  -3  -6   5 56923.4 2833.33  13
  -3  -6   5 65690.3 3172.22  25
  -3  -6   4 37514.6 2047.84  13
  -3  -6   4 36801.7 2149.29   6
  -3  -6   4 35734.7 3560.11   4
  -3  -6   4 35281.3 2084.32  36
  -3  -6   4 39416.0 2256.14  25
  -3  -6   3 148011. 5560.29  36
  -3  -6   3 151726. 5639.78   6
  -3  -6   3 146380. 7677.22   4
  -3  -6   2 26770.8 1774.20   6
  -3  -6   2 24340.5 2554.33   4
  -3  -6   1 214853. 7578.49   9
  -3  -6   1 228847. 9097.67   4
  -3  -6  -1 226404. 8038.80  12
  -3  -6  -1 251942. 8706.79  37
  -3  -6  -1 234267. 8165.51  34
  -3  -6  -2 1588.52 571.474  12
  -3  -6  -2 1510.04 460.823  31
  -3  -6  -2 1944.91 578.867  37
  -3  -6  -2 2160.69 572.307  35
  -3  -6  -2 1814.07 569.377  34
  -3  -6  -3 134733. 5592.29  12
   3  -6   3 128857. 5438.85   5
  -3  -6  -3 130597. 5423.90  31
  -3  -6  -3 131598. 5752.39  37
  -3  -6  -3 131319. 5503.68  35
  -3  -6  -3 135132. 5612.49  34
  -3  -6  -4 8175.85 1185.00  12
   3  -6   4 7311.66 1034.74   5
  -3  -6  -4 10150.6 1239.89  31
  -3  -6  -4 8810.43 1250.38  37
  -3  -6  -4 7487.90 1079.62  35
   3  -6   4 6909.31 1145.83  27
  -3  -6  -5 86059.3 4349.96  12
  -3  -6  -5 82116.3 4136.16  31
  -3  -6  -5 81828.5 4326.26  37
  -3  -6  -5 80873.1 4119.80  35
   3  -6   5 75712.1 3998.68  27
  -3  -6  -6 1030.79 485.932  35
   3  -6   6 525.754 474.222  27
  -3  -6  -7 35976.1 2533.53  37
  -3  -6  -7 32592.2 2311.98  35
  -3  -6  -8-260.786 357.341  37
   3  -6   8 128.205 292.877  17
  -3  -6  -9 12039.1 1049.68  37
   3  -6   9 13931.0 1145.47  17
  -3  -5  12 2556.84 521.826  28
  -3  -5  11 11495.3 1196.66   7
  -3  -5  11 9673.80 1152.02  17
  -3  -5  10 9633.31 1232.08   7
  -3  -5  10 7680.52 1014.34  33
  -3  -5  10 8745.95 1324.97  17
  -3  -5   9 37954.4 2637.11   7
  -3  -5   9 33768.4 2355.80  33
  -3  -5   8 2278.98 615.543   6
  -3  -5   8 2001.73 686.535   7
  -3  -5   8 2455.80 597.111  33
  -3  -5   8 4314.26 1171.32  17
  -3  -5   7 43672.9 2792.84   7
  -3  -5   7 39588.4 2426.76   6
  -3  -5   7 36348.6 2390.45  25
  -3  -5   6 17654.0 1453.92   6
  -3  -5   6 17219.7 2532.00   4
  -3  -5   6 16002.3 1608.87   7
  -3  -5   6 15285.6 1260.56  13
  -3  -5   6 15466.6 1387.94  25
  -3  -5   5 61803.4 2909.50   6
  -3  -5   5 61642.6 4626.27   4
  -3  -5   5 55651.1 3125.60   7
  -3  -5   5 55259.8 2633.08  13
  -3  -5   5 58808.8 2869.71  25
  -3  -5   4 43312.4 2230.78   6
  -3  -5   4 35957.3 2358.99   7
  -3  -5   4 37268.1 3337.20   4
  -3  -5   4 39090.3 2088.93  36
  -3  -5   4 38261.5 2116.94  25
  -3  -5   3 30836.7 1852.85   6
  -3  -5   3 27247.5 2658.24   4
  -3  -5   2 2554.14 814.016   4
  -3  -5   1 10094.2 1327.13   4
  -3  -5  -1 629.283 357.539  34
  -3  -5  -1 569.464 405.606  37
  -3  -5  -1 300.618 299.026  31
  -3  -5  -1 412.173 284.385  35
  -3  -5  -1-23.5116 252.686  23
  -3  -5  -2 42187.4 2398.38  12
  -3  -5  -2 42374.2 2419.48  31
  -3  -5  -2 43250.3 2653.67  37
  -3  -5  -2 42692.9 2448.21  34
  -3  -5  -2 43630.7 2507.11  35
  -3  -5  -2 40821.6 2372.23  23
  -3  -5  -3 3146.47 710.229  12
   3  -5   3 2801.57 730.853   5
  -3  -5  -3 1713.12 570.243  34
  -3  -5  -3 2482.09 607.795  31
  -3  -5  -3 2303.90 704.386  37
  -3  -5  -3 2753.33 712.751  35
  -3  -5  -3 2288.76 612.719  23
  -3  -5  -4 8057.93 1172.76  12
   3  -5   4 8031.60 1152.62   5
  -3  -5  -4 7623.74 1114.78  31
  -3  -5  -4 7272.43 1120.69  37
  -3  -5  -4 6713.55 1001.83  35
  -3  -5  -4 8615.92 1160.69  34
  -3  -5  -4 8364.04 1141.44  23
   3  -5   4 7458.82 1099.69  27
  -3  -5  -5 16080.1 1707.47  12
  -3  -5  -5 16064.4 1628.36  31
  -3  -5  -5 16894.2 1674.89  35
  -3  -5  -5 19476.5 1811.82  34
  -3  -5  -5 14843.7 1663.74  37
  -3  -5  -5 14846.8 1575.96  23
   3  -5   5 16434.1 1633.74  27
  -3  -5  -6 14856.5 1599.42  12
   3  -5   6 14311.2 1523.25  27
  -3  -5  -6 14862.3 1578.96  31
  -3  -5  -6 15146.2 1697.54  37
  -3  -5  -6 14486.9 1548.96  35
  -3  -5  -7 27798.7 2139.40  35
  -3  -5  -7 28155.8 2272.21  37
  -3  -5  -8 7442.42 1066.79  37
  -3  -5  -8 8283.74 1046.58  35
   3  -5   8 6752.42 954.416  17
  -3  -5  -9 13841.3 1212.93  37
   3  -5   9 13507.7 1191.27  17
  -3  -4  12 11609.0 1071.06  28
  -3  -4  11 7391.54 985.905   7
  -3  -4  11 7144.77 1101.27  17
  -3  -4  10 40659.1 2608.14   7
  -3  -4  10 39185.5 2545.44  33
  -3  -4  10 41110.8 3109.12  17
  -3  -4   9 11467.0 1397.17   7
  -3  -4   9 12169.3 1334.56  33
  -3  -4   9 11689.4 1671.23  17
  -3  -4   8 44852.7 2800.66   7
  -3  -4   8 42353.1 2661.65   6
  -3  -4   8 40513.5 2461.66  33
  -3  -4   8 40544.3 3211.29  17
  -3  -4   7 25690.2 1998.39   7
  -3  -4   7 23005.9 1761.15   6
  -3  -4   7 20744.1 2180.79  17
  -3  -4   6 78775.3 3460.59   6
  -3  -4   6 77369.6 3753.59   7
  -3  -4   6 69119.9 4128.50  17
  -3  -4   6 75768.3 3456.24  25
  -3  -4   5 36814.3 1987.13   6
  -3  -4   5 32698.9 3066.10   4
  -3  -4   5 31768.3 2098.63   7
  -3  -4   5 31496.6 1751.48  13
  -3  -4   5 34560.7 1934.92  25
  -3  -4   4 217900. 9312.56   4
  -3  -4   3 48794.1 3346.63   4
  -3  -4   2 126143. 5724.47   4
  -3  -4  -2 16620.5 1328.77  12
  -3  -4  -2 17883.6 1396.06  31
  -3  -4  -2 17952.2 1483.89  35
  -3  -4  -2 18176.6 1394.17  34
  -3  -4  -2 18013.8 1574.82  37
  -3  -4  -2 17590.1 1363.20  23
  -3  -4  -3 38556.4 2327.53  12
   3  -4   3 35527.3 2213.15   5
  -3  -4  -3 38747.2 2314.10  31
  -3  -4  -3 36589.2 2332.65  35
  -3  -4  -3 37722.5 2508.27  37
  -3  -4  -3 39874.3 2352.55  34
  -3  -4  -3 38622.0 2306.93  23
  -3  -4  -4 1020.17 485.058  12
   3  -4   4 1544.21 515.041   5
  -3  -4  -4 1207.96 491.879  34
  -3  -4  -4 1404.04 533.581  31
  -3  -4  -4 1913.24 609.736  35
  -3  -4  -4 1182.70 523.730  23
   3  -4   4 1018.40 502.619  27
  -3  -4  -5 60514.2 3478.40  12
  -3  -4  -5 60179.7 3287.69  31
  -3  -4  -5 62657.6 3414.33  35
  -3  -4  -5 59597.9 3382.10  34
  -3  -4  -5 59377.2 3328.85  23
   3  -4   5 55523.8 3178.69  27
  -3  -4  -6 2672.15 786.537  12
  -3  -4  -6 2452.20 746.164  31
  -3  -4  -6 3173.40 818.487  35
  -3  -4  -6 3408.44 761.500  34
   3  -4   6 3386.64 795.173  27
  -3  -4  -6 2208.58 700.799  23
  -3  -4  -7 17268.6 1636.68  12
  -3  -4  -7 20875.2 1779.83  31
  -3  -4  -7 20876.0 1974.97  37
  -3  -4  -7 18500.4 1755.58  35
   3  -4   7 18096.5 1772.77  17
  -3  -4  -8 5895.20 997.894  37
  -3  -4  -8 5708.87 887.486  35
[truncated: 186,276 more chars]
