# Supplementary material for: Crystal structure or chemical composition of salt–sugar-based metal–organic frameworks: what are the nonlinear optical properties due to?
Source: Acta Crystallogr B Struct Sci Cryst Eng Mater. 2021 Jul 6;77(Pt 4):506–14. doi: 10.1107/S2052520621004637 (PMC8337021; doi:10.1107/S2052520621004637)
Supplement: Supplementary file 2 [file b-77-00506-CaDgalBrsup2.hkl]

data_CaDgalBr_new                                                               
_shelx_title ' cadgalbr_new_a.res in P2(1)'                                     
_shelx_refln_list_code          4                                               
_shelx_F_calc_maximum      172.34                                               
_exptl_crystal_F_000       572.00                                               
_reflns_d_resolution_high  0.9000                                               
                                                                                
loop_                                                                           
 _space_group_symop_operation_xyz                                               
 'x, y, z'                                                                      
 '-x, y+1/2, -z'                                                                
                                                                                
_cell_length_a     7.5022                                                       
_cell_length_b    14.2259                                                       
_cell_length_c    10.4517                                                       
_cell_angle_alpha  90.000                                                       
_cell_angle_beta  109.931                                                       
_cell_angle_gamma  90.000                                                       
                                                                                
_shelx_F_squared_multiplier     1.000                                           
                                                                                
loop_                                                                           
 _refln_index_h                                                                 
 _refln_index_k                                                                 
 _refln_index_l                                                                 
 _refln_F_squared_calc                                                          
 _refln_F_squared_meas                                                          
 _refln_F_squared_sigma                                                         
 _refln_observed_status                                                         
   1 -15   0         42.33         39.38        16.54 o                         
   2 -15   0         78.79        104.34        44.91 o                         
   0 -14   0       1653.57       1713.51       116.15 o                         
   1 -14   0        229.22        286.86        37.70 o                         
   2 -14   0        159.81        163.70        25.94 o                         
   3 -14   0         41.16         10.14        18.89 o                         
   1 -13   0        889.53       1013.60        81.72 o                         
   2 -13   0        769.09        767.16        51.99 o                         
   3 -13   0         17.43         12.06        55.12 o                         
   4 -13   0        242.28        220.59        53.85 o                         
   0 -12   0        966.27       1111.93        90.45 o                         
   1 -12   0         50.09         53.04        15.52 o                         
   2 -12   0       1430.28       1535.90        88.60 o                         
   3 -12   0         46.28         62.88        40.64 o                         
   4 -12   0         15.11         28.49        25.54 o                         
   5 -12   0        515.57        629.98        66.74 o                         
   1 -11   0        164.05        164.61        23.97 o                         
   2 -11   0        657.83        727.99        49.15 o                         
   3 -11   0        897.67        866.10        87.16 o                         
   4 -11   0        636.93        636.09        39.63 o                         
   5 -11   0        588.54        618.56        46.59 o                         
   0 -10   0       1001.02       1022.60        74.28 o                         
   1 -10   0        453.20        474.85        46.48 o                         
   2 -10   0        531.58        564.90        63.30 o                         
   3 -10   0       1031.58       1018.36        90.08 o                         
   4 -10   0       1664.28       1728.74       126.86 o                         
   5 -10   0        155.27        205.04        32.18 o                         
   6 -10   0         17.00         43.59        17.77 o                         
   1  -9   0        173.15        200.94        23.29 o                         
   2  -9   0       1417.60       1437.30        60.23 o                         
   3  -9   0       1702.09       1790.88        69.70 o                         
   4  -9   0        149.42        124.63        27.41 o                         
   5  -9   0         11.23         20.76        23.27 o                         
   6  -9   0          1.03         35.55        20.36 o                         
   0  -8   0       4171.28       4466.08       132.16 o                         
   1  -8   0       3903.91       4083.31       130.15 o                         
   2  -8   0       2384.61       2376.33        67.23 o                         
   3  -8   0        684.80        669.56        41.09 o                         
   4  -8   0        247.56        245.42        30.21 o                         
   5  -8   0        857.34        822.79        83.29 o                         
   6  -8   0        195.24        241.81        30.18 o                         
   1  -7   0        824.87        816.35        55.03 o                         
   2  -7   0        631.89        651.73        42.75 o                         
   3  -7   0        883.10        904.34        44.59 o                         
   4  -7   0       1111.62       1128.01        75.60 o                         
   5  -7   0        840.78        865.45        54.65 o                         
   6  -7   0        179.55        146.34        27.32 o                         
   7  -7   0        375.92        434.68        51.63 o                         
   1  -6   0       3658.86       4114.13        81.62 o                         
   2  -6   0       1964.63       2086.56        51.00 o                         
   3  -6   0        417.20        393.54        27.95 o                         
   4  -6   0        330.57        312.13        42.56 o                         
   5  -6   0        785.70        796.85        71.74 o                         
   6  -6   0       1388.19       1124.93        93.50 o                         
   7  -6   0          5.80        -13.98        16.17 o                         
   1  -5   0       9276.16       9854.27       171.15 o                         
   2  -5   0        758.47        735.70        49.18 o                         
   3  -5   0       2139.89       2113.31        59.53 o                         
   4  -5   0       1616.57       1549.87        84.46 o                         
   5  -5   0       1127.11       1056.25        56.46 o                         
   6  -5   0        185.47        262.00        48.52 o                         
   7  -5   0        218.57        218.06        36.78 o                         
   0  -4   0       1904.38       1806.26        87.00 o                         
   1  -4   0       2499.58       2387.88        74.46 o                         
   2  -4   0       1951.23       1959.53        72.30 o                         
   3  -4   0       3264.51       3340.61        60.61 o                         
   4  -4   0       1983.28       2021.80        76.74 o                         
   5  -4   0        239.59        227.48        22.87 o                         
   6  -4   0        556.84        685.94        70.20 o                         
   7  -4   0        500.74        431.89        50.22 o                         
   1  -3   0        605.52        553.07        31.92 o                         
   2  -3   0       4886.45       4462.56       141.35 o                         
   3  -3   0       4052.61       3993.21        89.87 o                         
   4  -3   0        394.67        404.70        24.62 o                         
   5  -3   0        363.11        372.61        27.23 o                         
   6  -3   0        403.16        411.60        56.88 o                         
   7  -3   0         42.15         30.31        17.05 o                         
   0  -2   0       1248.67       1201.25        48.62 o                         
   1  -2   0        856.38        904.06        34.91 o                         
   2  -2   0      13802.53      13261.43       156.28 o                         
   3  -2   0        129.44        128.19        10.05 o                         
   4  -2   0       3493.77       3476.60        67.24 o                         
   5  -2   0       2351.28       2425.50        64.30 o                         
   6  -2   0        570.51        565.56        67.65 o                         
   7  -2   0        352.91        364.67        44.38 o                         
   1  -1   0        642.38        604.03        22.24 o                         
   2  -1   0       7487.81       7030.08       185.87 o                         
   3  -1   0        132.28        141.96        26.19 o                         
   4  -1   0         94.05         78.77        11.65 o                         
   5  -1   0       1243.29       1251.50        56.17 o                         
   6  -1   0         55.14         60.08        22.90 o                         
   7  -1   0        283.90        316.56        43.19 o                         
   1   0   0       1083.70       1144.48        30.21 o                         
   2   0   0       2762.96       2598.20        54.30 o                         
   3   0   0       2811.81       3210.59       128.17 o                         
   4   0   0        724.86        723.30        29.31 o                         
   5   0   0        562.50        602.37        39.76 o                         
   6   0   0        891.06        967.31        53.17 o                         
   1   1   0        634.03        671.53        39.45 o                         
   3   1   0         77.56         49.66        26.98 o                         
   4   1   0         55.00         47.01        12.05 o                         
   5   1   0       1127.15       1068.58        80.65 o                         
   6   1   0         43.29         41.30        25.00 o                         
   2   2   0      14032.36      13449.99       231.29 o                         
   4   2   0       3260.54       3226.50       103.91 o                         
   5   2   0       2303.95       2321.89        81.51 o                         
   1   3   0        708.60        705.51        48.96 o                         
   2   3   0       4594.23       4378.23       164.58 o                         
   3   3   0       4057.72       4146.91       108.33 o                         
   4   3   0        406.12        387.60        24.48 o                         
   5   3   0        340.22        362.38        29.27 o                         
   6   3   0        359.94        372.75        53.77 o                         
   1   4   0       2391.32       2590.77        78.10 o                         
   2   4   0       1824.43       1960.53        98.65 o                         
   3   4   0       3086.64       3030.12        62.18 o                         
   4   4   0       2146.88       2039.14        55.36 o                         
   5   4   0        250.33        229.45        19.33 o                         
   1   5   0       9444.99      10028.95       174.06 o                         
   2   5   0        682.81        675.60        29.58 o                         
   3   5   0       2187.66       2097.08        52.42 o                         
   4   5   0       1674.77       1530.17        50.68 o                         
   5   5   0       1092.47       1066.47        41.21 o                         
   6   5   0        192.93        201.00        29.94 o                         
   0   6   0       6407.64       7276.72       228.93 o                         
   1   6   0       3977.66       4233.60        72.60 o                         
   2   6   0       2087.35       2044.96        61.36 o                         
   3   6   0        320.62        314.03        18.99 o                         
   4   6   0        236.39        249.07        23.43 o                         
   5   6   0        951.43        911.16        40.22 o                         
   6   6   0       1469.99       1520.02        68.55 o                         
   1   7   0        774.77        757.46        26.28 o                         
   2   7   0        573.74        541.77        28.48 o                         
   3   7   0        874.61        916.39        33.89 o                         
   4   7   0       1062.14       1031.40        47.45 o                         
   5   7   0        863.69        840.13        38.75 o                         
   6   7   0        171.10        183.21        25.81 o                         
   0   8   0       4106.37       3971.50       129.84 o                         
   1   8   0       4135.18       3991.89        74.46 o                         
   2   8   0       2295.07       2197.49        59.22 o                         
   3   8   0        752.45        718.35        32.63 o                         
   4   8   0        302.41        305.68        28.13 o                         
   5   8   0        771.02        755.56        38.93 o                         
   6   8   0        153.82        145.81        28.06 o                         
   1   9   0        177.67        171.99        15.37 o                         
   2   9   0       1360.93       1392.19        50.82 o                         
   3   9   0       1781.02       1776.39        54.44 o                         
   4   9   0        182.78        167.05        28.61 o                         
   5   9   0          2.79         13.90        24.09 o                         
   6   9   0          0.52        -14.75        19.29 o                         
   0  10   0        919.60        896.12        74.15 o                         
   1  10   0        575.87        527.45        31.85 o                         
   2  10   0        606.97        576.97        36.43 o                         
   3  10   0       1090.23       1085.98        45.90 o                         
   4  10   0       1583.60       1626.50        85.55 o                         
   5  10   0        134.78        176.36        29.11 o                         
   6  10   0          9.94        -19.09        20.88 o                         
   1  11   0        147.35        157.71        23.11 o                         
   2  11   0        632.18        605.61        46.74 o                         
   3  11   0        878.01        943.24        63.96 o                         
   4  11   0        679.43        653.18        84.24 o                         
   5  11   0        548.39        521.48        68.14 o                         
   1  12   0         30.98         38.23        17.06 o                         
   2  12   0       1301.11       1404.71        94.98 o                         
   3  12   0         79.35         96.04        29.89 o                         
   4  12   0         30.67          4.65        16.49 o                         
   5  12   0        499.86        539.82        39.93 o                         
   2  13   0        757.12        711.64        69.82 o                         
   3  13   0         26.06         24.17        31.16 o                         
   4  13   0        243.57        235.62        37.88 o                         
   2  14   0        128.45        102.64        33.20 o                         
   3  14   0         55.39         10.30        27.17 o                         
   2  15   0         78.41         41.58        16.58 o                         
  -2 -15   1         62.65         40.46        15.53 o                         
  -1 -15   1         95.30        100.47        18.33 o                         
   0 -15   1        288.53        312.27        35.56 o                         
   1 -15   1         27.87         10.03        23.63 o                         
   2 -15   1        153.71        130.78        22.71 o                         
  -3 -14   1        260.28        295.31        35.58 o                         
  -2 -14   1        755.18        805.25        56.16 o                         
  -1 -14   1         55.20         37.36        16.25 o                         
   0 -14   1         17.84         -5.98        16.94 o                         
   1 -14   1         83.55         98.66        23.01 o                         
   2 -14   1         56.60         47.74        29.05 o                         
   3 -14   1        336.08        305.76        78.86 o                         
  -4 -13   1        822.01        778.09       116.81 o                         
  -3 -13   1         82.08         68.05        24.78 o                         
  -2 -13   1        677.98        730.40        50.32 o                         
  -1 -13   1        475.97        491.82        47.21 o                         
   0 -13   1        223.07        209.97        36.24 o                         
   1 -13   1       1319.65       1380.06        70.27 o                         
   2 -13   1        904.97        834.09        84.77 o                         
   3 -13   1         80.22         26.88        14.42 o                         
   4 -13   1        500.62        474.32        58.29 o                         
  -5 -12   1         56.21        104.49        26.85 o                         
  -4 -12   1          4.49        -31.89        31.89 o                         
  -3 -12   1        725.33        718.39        45.04 o                         
  -2 -12   1        446.18        456.13        45.72 o                         
  -1 -12   1        440.17        424.63        43.36 o                         
   0 -12   1        677.52        710.02        51.68 o                         
   1 -12   1        482.53        419.27        46.51 o                         
   2 -12   1        240.36        236.22        56.00 o                         
   3 -12   1        965.09        848.20        80.37 o                         
   4 -12   1         23.76         27.23        16.74 o                         
  -5 -11   1        151.55        168.73        29.87 o                         
  -4 -11   1        209.96        184.51        23.12 o                         
  -3 -11   1        545.77        571.16        43.54 o                         
  -2 -11   1       1915.48       1906.52        80.08 o                         
  -1 -11   1       2050.79       2230.92        85.79 o                         
   0 -11   1       4356.64       4646.41       165.50 o                         
   1 -11   1        451.51        423.66        38.86 o                         
   2 -11   1        294.23        295.73        33.31 o                         
   3 -11   1        844.54        839.65        82.92 o                         
   5 -11   1        222.72        244.38        30.82 o                         
  -6 -10   1         67.11         71.32        17.83 o                         
  -5 -10   1        169.64        149.42        24.55 o                         
  -4 -10   1        978.02       1065.77        48.96 o                         
  -3 -10   1        186.94        173.84        19.52 o                         
  -2 -10   1        164.68        120.51        37.34 o                         
  -1 -10   1       2543.19       2560.40        95.37 o                         
   0 -10   1         36.16         43.98        16.89 o                         
   1 -10   1       1235.36       1318.15        60.94 o                         
   2 -10   1       1020.87       1153.14        66.10 o                         
   3 -10   1        294.86        280.16        30.00 o                         
   4 -10   1         86.02         89.83        34.52 o                         
   5 -10   1        459.54        506.51        68.78 o                         
  -6  -9   1        708.57        728.08        49.76 o                         
  -5  -9   1       1288.79       1388.14        67.58 o                         
  -4  -9   1         33.61         36.33        20.14 o                         
  -3  -9   1         45.68         54.68        23.37 o                         
  -2  -9   1        513.58        550.70        55.75 o                         
  -1  -9   1       1379.45       1400.72        82.57 o                         
   0  -9   1       3753.91       3996.86       143.83 o                         
   1  -9   1       1290.62       1327.65        56.15 o                         
   2  -9   1       1526.28       1586.21        50.12 o                         
   3  -9   1        172.64        169.72        23.64 o                         
   4  -9   1        287.89        208.08        44.47 o                         
   5  -9   1        635.97        668.45        84.05 o                         
   6  -9   1        299.68        316.83        65.67 o                         
  -6  -8   1         97.87         70.60        18.29 o                         
  -5  -8   1        724.08        725.72        50.78 o                         
  -4  -8   1        138.10        134.48        27.72 o                         
  -3  -8   1       1805.53       1818.92        64.67 o                         
  -2  -8   1       1293.17       1304.83        78.14 o                         
  -1  -8   1       1824.24       1934.96        90.23 o                         
   0  -8   1        791.05        920.31        60.15 o                         
   1  -8   1       1110.60       1138.16        48.09 o                         
   2  -8   1       2556.61       2572.72        58.86 o                         
   3  -8   1       2275.44       2352.97        80.11 o                         
   4  -8   1        406.72        393.10        51.45 o                         
   5  -8   1        938.18        882.89        62.11 o                         
   6  -8   1         68.40         18.78        31.34 o                         
  -7  -7   1        678.24        772.57        66.55 o                         
  -6  -7   1        480.65        495.59        44.38 o                         
  -5  -7   1        471.78        444.36        56.60 o                         
  -4  -7   1       1791.85       1838.83        57.71 o                         
  -3  -7   1       1281.49       1241.72        50.39 o                         
  -2  -7   1       1778.08       1700.56        52.17 o                         
  -1  -7   1        509.70        572.92        38.71 o                         
   0  -7   1       4505.11       4900.85       124.75 o                         
   1  -7   1        313.08        384.03        51.18 o                         
   2  -7   1        229.79        259.32        25.63 o                         
   3  -7   1       1151.70       1154.62        52.69 o                         
   4  -7   1       1245.35       1308.98        88.13 o                         
   5  -7   1        768.07        718.36        54.05 o                         
   6  -7   1        146.85        112.22        41.80 o                         
  -7  -6   1         27.08         41.84        19.91 o                         
  -6  -6   1        128.31        103.79        26.38 o                         
  -5  -6   1         20.25         -0.16         8.95 o                         
  -4  -6   1        168.65        143.58        17.46 o                         
  -3  -6   1       4251.70       4277.20        87.71 o                         
  -2  -6   1       2280.20       2373.73        52.32 o                         
  -1  -6   1       6171.10       6914.88       105.76 o                         
   0  -6   1        132.31        140.63        28.88 o                         
   1  -6   1       2745.35       3064.95       162.85 o                         
   2  -6   1        392.33        415.34        40.74 o                         
   3  -6   1       4950.20       5049.99       164.03 o                         
   4  -6   1        590.94        548.88        58.10 o                         
   5  -6   1        424.44        364.70        39.09 o                         
   6  -6   1        181.40        144.10        39.64 o                         
  -7  -5   1         55.26         73.34        25.66 o                         
  -6  -5   1        260.59        261.93        32.83 o                         
  -5  -5   1        343.40        323.88        46.45 o                         
  -4  -5   1        881.68        837.55        36.09 o                         
  -3  -5   1        231.85        238.74        18.13 o                         
  -2  -5   1       7187.38       7549.48       349.11 o                         
  -1  -5   1       2712.35       2572.54       123.98 o                         
   0  -5   1       3403.13       3382.34       101.35 o                         
   1  -5   1       7641.77       8228.31       237.28 o                         
   2  -5   1       6989.54       7663.00       253.65 o                         
   3  -5   1        237.98        234.20        32.55 o                         
   4  -5   1        874.61        787.42        45.88 o                         
   5  -5   1        436.93        421.72        38.44 o                         
   6  -5   1        548.24        711.04        76.95 o                         
   7  -5   1        126.91        125.91        27.45 o                         
  -7  -4   1        315.26        319.01        45.10 o                         
  -6  -4   1        505.02        480.82        55.78 o                         
  -5  -4   1        460.61        437.29        52.89 o                         
  -4  -4   1       2632.06       2692.64        94.60 o                         
  -3  -4   1        713.59        760.26        35.37 o                         
  -2  -4   1        500.53        475.94        34.00 o                         
  -1  -4   1       3752.96       3610.35       101.15 o                         
   0  -4   1        332.45        300.74        27.87 o                         
   1  -4   1       8618.84       9302.17       224.41 o                         
   2  -4   1       7001.92       7283.28        99.69 o                         
   3  -4   1        470.04        446.18        27.81 o                         
   4  -4   1        325.23        259.61        26.00 o                         
   5  -4   1        461.51        465.14        31.94 o                         
   6  -4   1        357.49        404.75        52.55 o                         
   7  -4   1        267.25        294.82        46.14 o                         
  -7  -3   1        155.60        186.34        34.20 o                         
  -6  -3   1        953.69        958.69        73.18 o                         
  -5  -3   1        712.32        715.33        71.26 o                         
  -4  -3   1        687.93        669.99        30.17 o                         
  -3  -3   1       1807.45       1953.11        60.92 o                         
  -2  -3   1        136.98        126.44        19.68 o                         
  -1  -3   1       1525.87       1492.05        92.46 o                         
   0  -3   1      13545.26      12963.45       149.90 o                         
   1  -3   1       5711.05       5677.38       157.70 o                         
   2  -3   1        998.54        982.99        39.38 o                         
   3  -3   1       2199.35       2138.47        61.83 o                         
   4  -3   1       1077.47        998.71        73.86 o                         
   5  -3   1        505.66        491.52        33.49 o                         
   6  -3   1        438.77        506.17        64.26 o                         
   7  -3   1          1.17        -16.71        20.82 o                         
  -7  -2   1        309.11        309.27        45.07 o                         
  -6  -2   1       1334.35       1371.21        59.90 o                         
  -5  -2   1        967.43        964.00        87.42 o                         
  -4  -2   1       5036.31       5075.87       127.64 o                         
  -3  -2   1       4070.83       4257.84       122.62 o                         
  -1  -2   1       2882.41       2873.02        69.76 o                         
   0  -2   1       5456.22       5248.90        82.25 o                         
   1  -2   1       8604.70       7997.84       166.87 o                         
   2  -2   1       1971.27       1915.50        51.16 o                         
   3  -2   1        952.84        876.83        37.63 o                         
   4  -2   1        722.84        734.89        32.22 o                         
   5  -2   1       1473.04       1471.56        56.63 o                         
   6  -2   1        181.97        116.11        36.87 o                         
   7  -2   1        394.54        427.99        49.25 o                         
  -7  -1   1        493.40        465.84        50.16 o                         
  -6  -1   1       1109.68       1177.35        77.42 o                         
  -5  -1   1       2325.77       2506.93       109.39 o                         
  -4  -1   1       3003.05       3262.10        65.89 o                         
  -2  -1   1       8131.45       7406.19        99.86 o                         
  -1  -1   1        327.80        249.72        32.82 o                         
   0  -1   1       1162.17       1144.68        46.61 o                         
   1  -1   1       8111.29       7374.99       150.03 o                         
   2  -1   1       5084.79       4651.11       144.30 o                         
   3  -1   1        147.25        121.52         8.17 o                         
   4  -1   1       1307.21       1211.31        40.53 o                         
   5  -1   1        981.65        880.21        49.26 o                         
   6  -1   1        516.90        472.09        59.27 o                         
   7  -1   1        584.29        532.01        71.70 o                         
  -6   0   1         44.17         39.86        19.98 o                         
  -5   0   1          7.16         43.06        24.22 o                         
  -4   0   1        511.67        501.45        26.67 o                         
  -3   0   1       4662.44       4094.34       160.05 o                         
  -2   0   1      12502.24      10964.17       211.50 o                         
  -1   0   1        282.09        280.17        16.02 o                         
   0   0   1        249.78        243.40        19.77 o                         
   1   0   1         22.33         10.33        10.62 o                         
   2   0   1       1562.80       1432.55       138.13 o                         
   3   0   1      29701.31      29690.07       412.80 o                         
   4   0   1        123.12        104.61        22.47 o                         
   5   0   1        803.45        829.09        47.04 o                         
   6   0   1        941.46        851.15        81.38 o                         
   7   0   1         47.10         61.37        26.29 o                         
  -6   1   1       1093.89       1181.90        70.48 o                         
  -5   1   1       2157.10       2253.50        91.33 o                         
  -4   1   1       3145.67       3261.08       152.92 o                         
  -3   1   1        221.79        227.83        44.03 o                         
  -1   1   1        532.83        473.06        20.54 o                         
   1   1   1       7829.33       7897.81        80.21 o                         
   2   1   1       5431.95       5276.44        77.15 o                         
   3   1   1        256.64        274.54        15.39 o                         
   4   1   1       1429.92       1351.19        42.33 o                         
   5   1   1       1028.57        955.77        74.06 o                         
   6   1   1        450.35        392.82        62.12 o                         
   7   1   1        615.97        502.46        67.81 o                         
  -5   2   1        989.00        820.05        67.84 o                         
  -4   2   1       5121.36       5093.53        88.23 o                         
  -2   2   1       4738.67       4622.77       157.89 o                         
   1   2   1       7992.12       7997.67       103.88 o                         
   2   2   1       2265.96       2213.53        46.59 o                         
   3   2   1        952.74        928.85        25.21 o                         
   4   2   1        703.61        676.99        32.18 o                         
   5   2   1       1544.79       1521.92       104.52 o                         
   6   2   1        193.95        197.84        37.75 o                         
  -5   3   1        848.69        841.53        72.87 o                         
  -4   3   1        597.59        552.89        61.94 o                         
  -3   3   1       1690.11       1549.97       107.98 o                         
  -2   3   1         87.38        135.71        45.20 o                         
   0   3   1      13495.67      13487.15       202.01 o                         
   1   3   1       5285.83       5612.25       157.12 o                         
   2   3   1        990.08       1004.98        44.81 o                         
   3   3   1       2288.13       2374.79        76.11 o                         
   4   3   1       1050.65       1013.42        50.99 o                         
   5   3   1        555.91        501.29        32.23 o                         
   6   3   1        516.95        446.52        64.01 o                         
  -5   4   1        469.67        461.87        28.71 o                         
  -4   4   1       2635.71       2532.33        75.29 o                         
  -3   4   1        714.22        739.07       110.82 o                         
  -2   4   1        443.28        431.86        75.03 o                         
  -1   4   1       3821.70       3902.59       133.51 o                         
   0   4   1        337.95        363.72        31.69 o                         
   1   4   1       8480.75       9126.71       145.94 o                         
   2   4   1       7086.65       7620.26       145.73 o                         
   3   4   1        514.54        506.87        25.56 o                         
   4   4   1        322.88        277.46        19.13 o                         
   5   4   1        434.81        409.44        29.78 o                         
   6   4   1        356.39        223.21        43.22 o                         
  -6   5   1        323.70        300.83        32.21 o                         
  -5   5   1        201.12        184.47        19.81 o                         
  -4   5   1        849.82        794.77        45.86 o                         
  -3   5   1        167.73        133.52        17.57 o                         
  -2   5   1       6838.98       6948.46       120.98 o                         
  -1   5   1       2987.65       2951.00       131.19 o                         
   0   5   1       3804.52       3815.90       132.45 o                         
   1   5   1       7722.66       8614.58       162.42 o                         
   2   5   1       7381.35       7589.13        99.04 o                         
   3   5   1        250.87        239.68        19.14 o                         
   4   5   1        855.99        825.34        34.11 o                         
   5   5   1        436.07        402.86        29.08 o                         
   6   5   1        522.65        528.53        78.17 o                         
  -6   6   1        116.58        107.61        17.28 o                         
  -5   6   1         12.64         12.98        10.30 o                         
  -4   6   1        135.83        130.17        18.57 o                         
  -3   6   1       4184.67       3948.92        73.63 o                         
  -2   6   1       2372.43       2452.15        64.12 o                         
  -1   6   1       5953.69       6474.66       119.43 o                         
   0   6   1        131.74        156.77        13.99 o                         
   1   6   1       2701.37       2918.61        51.43 o                         
   2   6   1        418.81        397.57        21.83 o                         
   3   6   1       4850.03       4943.85        75.81 o                         
   4   6   1        639.56        621.16        39.69 o                         
   5   6   1        468.75        476.33        34.74 o                         
   6   6   1        154.22        163.93        20.70 o                         
  -6   7   1        486.63        453.64        34.43 o                         
  -5   7   1        376.69        349.17        35.75 o                         
  -4   7   1       1792.07       1776.54        62.84 o                         
  -3   7   1       1392.13       1408.55        42.23 o                         
  -2   7   1       1820.57       1743.55        41.32 o                         
  -1   7   1        524.72        547.92        22.48 o                         
   0   7   1       4832.78       5049.24        95.61 o                         
   1   7   1        400.51        384.62        29.70 o                         
   2   7   1        247.92        215.76        19.87 o                         
   3   7   1       1272.99       1227.40        40.97 o                         
   4   7   1       1079.16       1083.36        48.83 o                         
   5   7   1        674.60        621.50        39.29 o                         
   6   7   1        159.88        116.49        32.37 o                         
  -6   8   1         93.73         93.86        16.83 o                         
  -5   8   1        635.51        577.64        48.42 o                         
  -4   8   1        156.82        180.18        29.36 o                         
  -3   8   1       1859.00       1898.66        51.66 o                         
  -2   8   1       1313.08       1270.84        38.41 o                         
  -1   8   1       1887.61       1902.07        44.67 o                         
   0   8   1        776.90        778.67        28.15 o                         
   1   8   1       1022.29        989.26        46.53 o                         
   2   8   1       2482.69       2467.42        65.17 o                         
   3   8   1       2292.92       2269.15        58.18 o                         
   4   8   1        467.85        437.09        40.62 o                         
   5   8   1        934.15        841.33        47.01 o                         
   6   8   1         75.57         63.95        19.78 o                         
  -6   9   1        681.45        694.39        51.51 o                         
  -5   9   1       1314.04       1379.78        71.33 o                         
  -4   9   1         23.49         38.67        24.98 o                         
  -3   9   1         63.86         48.37        23.51 o                         
  -2   9   1        470.33        454.03        26.05 o                         
  -1   9   1       1424.19       1343.36        44.96 o                         
   0   9   1       3471.68       3492.60        87.09 o                         
   1   9   1       1084.67       1048.55        51.41 o                         
   2   9   1       1551.98       1572.56        67.21 o                         
   3   9   1        187.51        188.01        25.10 o                         
   4   9   1        311.73        352.44        54.18 o                         
   5   9   1        665.30        652.45        40.19 o                         
   6   9   1        365.91        373.38        36.33 o                         
  -6  10   1         58.58         75.82        27.92 o                         
  -5  10   1        203.97        175.70        31.15 o                         
  -4  10   1        959.78        955.92        63.12 o                         
  -3  10   1        171.92        170.09        27.22 o                         
  -2  10   1        187.72        185.25        18.22 o                         
  -1  10   1       2607.61       2501.52        82.39 o                         
   0  10   1         35.64         21.26        24.12 o                         
   1  10   1       1480.97       1445.75        64.93 o                         
   2  10   1       1030.92       1003.11        59.46 o                         
   3  10   1        292.20        298.14        26.92 o                         
   4  10   1         96.26         96.74        29.97 o                         
   5  10   1        462.98        418.28        33.05 o                         
  -5  11   1        139.68        101.20        36.43 o                         
  -4  11   1        264.58        291.76        39.37 o                         
  -3  11   1        576.09        552.11        48.34 o                         
  -2  11   1       1621.15       1528.54        74.46 o                         
  -1  11   1       2106.13       2269.26       167.84 o                         
   0  11   1       4309.77       4404.46       174.88 o                         
   1  11   1        276.45        285.48        32.93 o                         
   2  11   1        283.02        278.60        44.11 o                         
   3  11   1        845.47        846.93        47.68 o                         
   4  11   1        479.08        475.19        49.99 o                         
   5  11   1        222.54        176.64        24.78 o                         
  -5  12   1         46.27         53.73        16.28 o                         
  -4  12   1          1.13         -3.77        13.32 o                         
  -3  12   1        844.19        882.02        58.53 o                         
  -2  12   1        457.95        388.42        59.89 o                         
  -1  12   1        480.65        394.79        56.97 o                         
   0  12   1        681.52        629.41        72.27 o                         
   1  12   1        492.79        509.56        42.36 o                         
   2  12   1        251.12        247.51        31.35 o                         
   3  12   1        908.51        964.91        52.09 o                         
   4  12   1         21.41         -7.16        27.75 o                         
  -4  13   1        694.22        707.46        72.93 o                         
  -3  13   1         58.62         79.30        32.85 o                         
  -2  13   1        757.12        751.27        69.51 o                         
   1  13   1       1401.07       1280.52       102.42 o                         
   2  13   1        949.24        982.23        60.89 o                         
   3  13   1         39.59         20.35        12.95 o                         
   4  13   1        455.73        434.00        54.40 o                         
  -3  14   1        229.52        164.32        35.84 o                         
  -2  14   1        796.02        804.44        75.44 o                         
   2  14   1         48.71         87.95        56.05 o                         
   3  14   1        341.77        402.27        37.01 o                         
   2  15   1        149.38        198.87        49.25 o                         
  -2 -15   2        190.06        194.51        31.62 o                         
  -1 -15   2        185.74        171.37        24.11 o                         
   0 -15   2         29.15         12.87        15.62 o                         
   1 -15   2        127.10         88.22        33.42 o                         
  -3 -14   2        302.38        317.97        72.65 o                         
  -2 -14   2        154.54        178.23        27.02 o                         
  -1 -14   2         96.21         80.61        33.17 o                         
   0 -14   2        730.07        834.11        54.70 o                         
   1 -14   2       1382.84       1396.49       193.71 o                         
   2 -14   2         40.79         23.68        12.56 o                         
  -4 -13   2        468.14        433.43        39.42 o                         
  -3 -13   2        125.93        142.52        18.52 o                         
  -2 -13   2          8.44         -2.22        21.36 o                         
  -1 -13   2       1285.03       1430.06        73.59 o                         
   0 -13   2         61.50         71.87        20.59 o                         
   1 -13   2        653.70        712.17        73.45 o                         
   2 -13   2        287.20        205.25        50.41 o                         
  -5 -12   2        521.57        631.95        67.75 o                         
  -4 -12   2        112.82         84.24        20.68 o                         
  -3 -12   2         45.67         51.52        17.88 o                         
  -2 -12   2        397.02        385.75        40.22 o                         
  -1 -12   2        109.07         91.80        20.11 o                         
   0 -12   2        638.79        633.62        52.42 o                         
   1 -12   2        282.64        304.69        34.79 o                         
   2 -12   2        258.01        271.80        49.66 o                         
   3 -12   2        286.14        224.53        41.55 o                         
   4 -12   2         67.79         52.92        24.75 o                         
  -5 -11   2         99.51         94.57        20.66 o                         
  -4 -11   2        531.48        521.34        64.78 o                         
  -3 -11   2        603.04        670.48        49.50 o                         
  -2 -11   2        914.77        988.01        56.16 o                         
  -1 -11   2        506.94        578.32        51.08 o                         
   0 -11   2        189.70        164.56        29.08 o                         
   1 -11   2       2036.35       2068.98       103.88 o                         
   2 -11   2        296.11        313.04        48.71 o                         
   3 -11   2       1540.16       1589.60       167.28 o                         
  -6 -10   2        292.36        336.75        43.91 o                         
  -5 -10   2        133.13        151.67        21.46 o                         
  -4 -10   2       1188.85       1287.11        62.43 o                         
  -3 -10   2        280.24        287.90        33.59 o                         
  -2 -10   2        319.39        335.21        49.47 o                         
  -1 -10   2        625.80        638.86        65.36 o                         
   0 -10   2        164.96        180.42        23.62 o                         
   1 -10   2         63.55         47.99        19.63 o                         
   2 -10   2       1038.33       1253.74        76.59 o                         
   3 -10   2        270.21        261.47        40.59 o                         
   4 -10   2       1224.21       1235.45        89.17 o                         
   5 -10   2        223.93        210.09        46.14 o                         
  -6  -9   2        166.34        110.96        23.19 o                         
  -5  -9   2         58.24         37.27        22.11 o                         
  -4  -9   2         59.93         65.96        13.72 o                         
  -3  -9   2       2856.56       3067.09        75.27 o                         
  -2  -9   2       3271.15       3283.08       134.58 o                         
  -1  -9   2        643.72        668.54        57.48 o                         
   0  -9   2        214.92        201.83        34.49 o                         
   1  -9   2        358.74        396.86        32.64 o                         
   2  -9   2        642.26        654.90        61.26 o                         
   3  -9   2       2587.52       2682.37       103.72 o                         
   4  -9   2        194.32        265.90        41.46 o                         
   5  -9   2        395.60        304.10        55.40 o                         
  -7  -8   2        148.89        170.10        32.13 o                         
  -6  -8   2        224.16        222.26        32.02 o                         
  -5  -8   2        631.23        591.08        40.84 o                         
  -4  -8   2         15.84         15.14        10.32 o                         
  -3  -8   2        347.90        357.10        28.01 o                         
  -2  -8   2       1878.97       1974.35        97.40 o                         
  -1  -8   2       1734.25       1885.31        90.33 o                         
   0  -8   2       3291.38       3627.24       120.04 o                         
   1  -8   2       1465.77       1597.39        79.15 o                         
   2  -8   2        860.00        895.30        49.25 o                         
   3  -8   2        781.82        745.27        65.27 o                         
   4  -8   2        253.54        331.88        46.11 o                         
   5  -8   2         70.58         76.57        23.52 o                         
   6  -8   2        434.95        333.96        50.25 o                         
  -7  -7   2        334.25        415.40        48.68 o                         
  -6  -7   2        739.52        800.71        54.26 o                         
  -5  -7   2        337.15        318.51        33.00 o                         
  -4  -7   2       1970.72       1984.59        59.90 o                         
  -3  -7   2        395.92        403.31        28.78 o                         
  -2  -7   2        760.28        735.51        63.44 o                         
  -1  -7   2       2209.28       2297.57        91.77 o                         
   0  -7   2       1438.42       1631.53        73.93 o                         
   1  -7   2       7447.56       7924.22       157.45 o                         
   2  -7   2        130.28        124.91        25.47 o                         
   3  -7   2       1317.70       1300.78        84.05 o                         
   4  -7   2        691.64        770.40        78.08 o                         
   5  -7   2        313.79        373.72        43.99 o                         
   6  -7   2        173.13        194.70        44.82 o                         
  -7  -6   2        175.76        147.58        36.28 o                         
  -6  -6   2        345.95        431.22        39.49 o                         
  -5  -6   2       2506.07       2529.02        85.90 o                         
  -4  -6   2        358.95        357.20        31.27 o                         
  -3  -6   2        413.09        349.94        40.14 o                         
  -2  -6   2       1583.97       1666.69        43.78 o                         
  -1  -6   2       2151.93       2413.31       102.00 o                         
   0  -6   2       4457.33       4530.27       118.03 o                         
   2  -6   2       1324.18       1332.47        74.09 o                         
   3  -6   2        130.86        110.15        25.50 o                         
   4  -6   2        388.14        396.33        55.37 o                         
   5  -6   2        573.39        574.19        54.24 o                         
  -7  -5   2         88.14         75.25        30.91 o                         
  -6  -5   2        112.74        109.24        31.00 o                         
  -5  -5   2        854.14        850.27        49.92 o                         
  -4  -5   2       1297.29       1261.45        54.75 o                         
  -3  -5   2        295.34        260.82        21.31 o                         
  -2  -5   2       2288.42       2374.09        66.66 o                         
  -1  -5   2       8255.31       9071.58       382.55 o                         
   0  -5   2        200.88        271.64        49.53 o                         
   1  -5   2       2902.51       3021.01       157.89 o                         
   2  -5   2        490.70        466.69        39.16 o                         
   3  -5   2       1934.46       1704.37        92.46 o                         
   4  -5   2       1472.91       1369.66        65.16 o                         
   5  -5   2        538.08        539.71        38.69 o                         
   6  -5   2        119.60        130.44        39.95 o                         
  -7  -4   2       1981.67       1970.55       107.32 o                         
  -6  -4   2        919.78        977.16        76.45 o                         
  -5  -4   2        113.10         92.68        17.93 o                         
  -4  -4   2       4276.29       4230.91       163.78 o                         
  -3  -4   2       3265.43       3292.61        61.65 o                         
  -2  -4   2       2344.80       2338.29        83.75 o                         
  -1  -4   2       5833.51       6009.26       345.52 o                         
   0  -4   2         23.51         21.21        11.98 o                         
   1  -4   2       1245.08       1372.52        97.99 o                         
   2  -4   2        524.32        444.91        30.83 o                         
   3  -4   2        593.30        532.86        50.10 o                         
   4  -4   2       3201.92       3311.40        96.72 o                         
   5  -4   2       2568.80       2398.05        89.95 o                         
   6  -4   2        615.06        586.29        65.61 o                         
  -8  -3   2        240.19        234.77        38.35 o                         
  -7  -3   2        101.93         97.49        29.40 o                         
  -6  -3   2        214.26        231.10        40.64 o                         
  -5  -3   2        162.20        160.37        22.18 o                         
  -4  -3   2         68.18        104.78        21.04 o                         
  -3  -3   2       6709.28       7086.85       253.71 o                         
  -1  -3   2       1173.13       1121.72        49.55 o                         
   0  -3   2        748.65        740.21        79.63 o                         
   1  -3   2       2114.97       2191.46        81.37 o                         
   2  -3   2        650.40        666.63        83.78 o                         
   3  -3   2       6909.53       6692.66       171.20 o                         
   4  -3   2        610.66        600.33        41.39 o                         
   5  -3   2        310.41        297.07        51.81 o                         
   6  -3   2        255.63        233.68        31.51 o                         
   7  -3   2         60.14         83.39        25.28 o                         
  -8  -2   2         90.71         50.47        23.56 o                         
  -7  -2   2        525.02        488.45        52.83 o                         
  -6  -2   2       1291.71       1263.28        81.69 o                         
  -5  -2   2       2125.70       2108.30        94.22 o                         
  -4  -2   2       2083.81       2056.95        88.00 o                         
  -3  -2   2        628.52        653.31        49.03 o                         
  -2  -2   2       5899.70       5428.22        94.35 o                         
   0  -2   2       8269.64       8113.39       173.12 o                         
   1  -2   2       4796.94       5108.18       173.50 o                         
   2  -2   2       6769.66       6774.93       146.36 o                         
   3  -2   2       1612.95       1529.39        68.15 o                         
   4  -2   2        505.82        437.82        35.12 o                         
   5  -2   2        788.27        783.49        50.44 o                         
   6  -2   2        728.30        691.02        49.05 o                         
  -7  -1   2        185.72        154.27        38.85 o                         
  -6  -1   2        488.28        504.63        54.27 o                         
  -5  -1   2        372.08        363.92        40.74 o                         
  -4  -1   2       1017.25        953.23        66.16 o                         
  -3  -1   2       1872.51       1866.04        63.66 o                         
  -2  -1   2       5767.83       5373.85       176.17 o                         
  -1  -1   2       5705.64       5266.35       102.80 o                         
   0  -1   2       4052.63       3574.95       108.92 o                         
   1  -1   2       3181.32       3067.11        85.32 o                         
   2  -1   2       1624.17       1512.59        94.85 o                         
   3  -1   2        504.19        485.13        39.30 o                         
   4  -1   2       1251.52       1260.92        55.64 o                         
   5  -1   2       1158.06       1147.47        58.75 o                         
   6  -1   2        106.26        105.78        31.19 o                         
   7  -1   2        303.65        287.22        40.77 o                         
  -7   0   2        140.63        153.21        29.18 o                         
  -6   0   2         54.09         86.25        21.83 o                         
  -5   0   2       1691.60       1752.71        81.06 o                         
  -4   0   2       3790.00       3927.01        92.44 o                         
  -3   0   2        335.71        332.51        55.78 o                         
  -2   0   2       1770.11       1610.64        46.22 o                         
  -1   0   2      12191.81      11140.38       130.73 o                         
   0   0   2       5334.32       5114.83       212.36 o                         
   1   0   2      11048.06       9718.73       207.82 o                         
   2   0   2          3.82          1.19        24.18 o                         
   3   0   2       1488.34       1527.06        50.08 o                         
   4   0   2         83.55         79.08        14.91 o                         
   5   0   2        787.13        814.27        64.59 o                         
   6   0   2        247.11        218.38        40.99 o                         
   7   0   2         31.59          7.35        19.60 o                         
  -6   1   2        587.02        626.33        53.27 o                         
  -5   1   2        319.25        340.62        36.21 o                         
  -4   1   2       1013.30       1000.01       110.05 o                         
  -3   1   2       1836.57       1867.22       118.78 o                         
  -2   1   2       5532.94       5547.82        76.07 o                         
  -1   1   2       5410.50       5766.58       119.41 o                         
   0   1   2       4191.25       4506.34       115.89 o                         
   1   1   2       3277.35       3606.33        63.84 o                         
   2   1   2       1671.95       1722.93       101.82 o                         
   3   1   2        538.39        482.68        22.99 o                         
   4   1   2       1163.32       1158.34        51.19 o                         
   5   1   2       1118.95       1133.72        92.68 o                         
   6   1   2        111.06        123.75        36.62 o                         
   7   1   2        329.40        293.50        56.03 o                         
  -5   2   2       1897.07       1969.78        59.19 o                         
  -4   2   2       2087.76       2005.73        53.23 o                         
  -2   2   2       6578.97       6712.67       211.44 o                         
  -1   2   2       9579.16      10005.64       168.25 o                         
   1   2   2       5126.79       5375.57        89.79 o                         
   2   2   2       6749.09       6969.27       210.84 o                         
   3   2   2       1667.24       1708.10        43.84 o                         
   4   2   2        421.94        395.68        25.76 o                         
   5   2   2        732.30        877.94        82.76 o                         
   7   2   2         85.67         36.65        39.79 o                         
  -5   3   2        180.89        217.61        23.97 o                         
  -4   3   2         82.02         74.91        15.22 o                         
  -3   3   2       6570.04       7020.61       129.02 o                         
  -2   3   2       4960.35       5660.95       214.36 o                         
   1   3   2       2251.08       2314.77        71.43 o                         
   2   3   2        494.35        486.57        21.11 o                         
   3   3   2       6630.41       6474.33        94.49 o                         
   4   3   2        556.32        572.97        33.37 o                         
   5   3   2        305.70        332.54        56.91 o                         
   6   3   2        262.00        246.71        48.34 o                         
   7   3   2         48.66        -14.01        14.01 o                         
  -6   4   2       1020.18       1135.65        63.35 o                         
  -5   4   2         82.24         52.70        24.06 o                         
  -4   4   2       4434.34       4279.58        94.85 o                         
  -3   4   2       3298.94       3460.49       155.42 o                         
  -2   4   2       2242.21       2576.62       152.48 o                         
   0   4   2          3.03          0.13         5.62 o                         
   1   4   2       1358.13       1587.50        88.26 o                         
   2   4   2        490.83        514.44        19.91 o                         
   3   4   2        558.94        503.80        27.93 o                         
   4   4   2       3370.40       3476.79        93.47 o                         
   5   4   2       2631.31       2666.91        76.06 o                         
   6   4   2        542.72        501.30        61.68 o                         
  -6   5   2        106.63        100.70        27.75 o                         
  -5   5   2        825.03        886.76        69.69 o                         
  -4   5   2       1257.95       1212.18        54.44 o                         
  -3   5   2        407.74        395.58        50.52 o                         
  -2   5   2       2165.20       2301.94       180.89 o                         
  -1   5   2       8234.05       8968.81       236.44 o                         
   0   5   2        174.84        225.00        36.75 o                         
   1   5   2       2826.91       2911.94        60.76 o                         
   2   5   2        660.74        717.04        28.69 o                         
   3   5   2       1982.06       1921.57        64.02 o                         
   4   5   2       1400.90       1338.65        52.54 o                         
   5   5   2        545.65        529.78        34.03 o                         
   6   5   2        131.23        106.19        33.57 o                         
  -6   6   2        436.25        420.19        79.43 o                         
  -5   6   2       2728.70       2672.60       124.72 o                         
  -4   6   2        444.39        398.16        57.19 o                         
  -3   6   2        319.19        333.26        32.07 o                         
  -2   6   2       1277.74       1322.09        47.81 o                         
  -1   6   2       1851.63       1868.94        64.81 o                         
   0   6   2       4750.52       4835.32       106.80 o                         
   1   6   2       4195.22       4374.77        94.27 o                         
   2   6   2       1223.94       1126.76        41.46 o                         
   3   6   2        212.53        212.79        21.71 o                         
   4   6   2        297.67        279.67        26.10 o                         
   5   6   2        546.68        532.59        35.42 o                         
   6   6   2        791.34        997.51        85.99 o                         
  -7   7   2        336.89        349.91        42.75 o                         
  -6   7   2        705.51        641.01        46.12 o                         
  -5   7   2        343.59        361.08        37.11 o                         
  -4   7   2       2022.69       1958.93       106.10 o                         
  -3   7   2        460.67        441.21        48.93 o                         
  -2   7   2        754.68        682.03        36.76 o                         
  -1   7   2       2191.03       2164.12        82.92 o                         
   0   7   2       1538.65       1641.61        43.03 o                         
   1   7   2       7501.37       7710.53       125.61 o                         
   2   7   2         89.55         73.14        13.43 o                         
   3   7   2       1333.63       1329.05        52.00 o                         
   4   7   2        747.82        768.24        43.51 o                         
   5   7   2        327.95        343.37        29.65 o                         
   6   7   2        198.08        219.92        47.80 o                         
  -7   8   2        178.61        214.51        33.89 o                         
  -6   8   2        191.68        128.49        39.89 o                         
  -5   8   2        612.59        676.15        51.92 o                         
  -4   8   2         25.89         47.57        16.61 o                         
  -3   8   2        471.07        459.51        44.14 o                         
  -2   8   2       1748.75       1699.89        52.30 o                         
  -1   8   2       1855.85       1873.63        53.24 o                         
   0   8   2       3357.65       3419.73        66.14 o                         
   1   8   2       1378.41       1347.85        57.38 o                         
   2   8   2        892.63        891.69        41.24 o                         
   3   8   2        640.60        646.81        37.58 o                         
   4   8   2        253.69        211.05        25.72 o                         
   5   8   2         61.78         64.75        23.29 o                         
   6   8   2        372.41        369.42        49.97 o                         
  -6   9   2        168.47        204.31        30.88 o                         
  -5   9   2         62.09         89.46        25.93 o                         
  -4   9   2         46.09         70.34        21.30 o                         
  -3   9   2       2711.63       2815.51        96.61 o                         
  -2   9   2       3132.16       3118.53       118.75 o                         
  -1   9   2        658.44        668.20        34.22 o                         
   0   9   2        200.55        215.87        18.17 o                         
   1   9   2        338.14        330.14        30.54 o                         
   2   9   2        641.83        643.57        37.87 o                         
   3   9   2       2512.68       2584.10        78.32 o                         
   4   9   2        181.66        181.67        23.42 o                         
   5   9   2        422.51        442.68        41.51 o                         
  -6  10   2        268.85        268.41        44.44 o                         
  -5  10   2        154.41        139.09        27.58 o                         
  -4  10   2       1047.76       1054.14        65.00 o                         
  -3  10   2        291.08        256.97        32.58 o                         
  -2  10   2        379.64        378.15        28.27 o                         
  -1  10   2        660.36        645.36        36.18 o                         
   0  10   2        259.89        249.67        28.62 o                         
   1  10   2        100.64         80.73        22.96 o                         
   2  10   2       1168.72       1197.40        53.36 o                         
   3  10   2        297.00        278.26        27.60 o                         
   4  10   2       1333.01       1363.22        57.76 o                         
   5  10   2        184.46        215.01        29.96 o                         
  -5  11   2        113.89         69.24        50.77 o                         
  -4  11   2        516.28        557.42        61.43 o                         
  -3  11   2        582.01        558.57        53.44 o                         
  -2  11   2        879.32        873.83        46.86 o                         
  -1  11   2        521.01        490.46        63.44 o                         
   0  11   2        166.22        109.27        39.73 o                         
   1  11   2       1962.87       1951.19        85.79 o                         
   2  11   2        306.47        297.17        27.96 o                         
   3  11   2       1541.43       1522.37        64.40 o                         
   4  11   2         63.32         54.22        15.24 o                         
  -5  12   2        548.35        686.29        69.32 o                         
  -4  12   2        139.74        127.65        24.48 o                         
  -3  12   2         58.15         81.99        36.84 o                         
  -2  12   2        301.15        303.12        48.05 o                         
  -1  12   2        139.71         98.15        18.66 o                         
   0  12   2        643.36        654.00        76.76 o                         
   1  12   2        255.51        259.16        31.60 o                         
   2  12   2        381.33        317.51        36.23 o                         
   3  12   2        251.62        193.16        25.21 o                         
   4  12   2         84.88        102.92        16.53 o                         
  -4  13   2        495.73        475.73        66.71 o                         
  -3  13   2        112.76         77.36        27.39 o                         
  -2  13   2         10.27         15.75        21.33 o                         
  -1  13   2       1255.66       1191.54        98.24 o                         
   0  13   2         53.92         42.93        21.04 o                         
   1  13   2        620.04        616.78        74.37 o                         
   2  13   2        333.72        323.34        30.37 o                         
   3  13   2        104.13         78.52        41.96 o                         
  -3  14   2        318.04        286.20        33.79 o                         
   1  14   2       1327.28       1228.70        98.37 o                         
   2  14   2         24.79        -14.86        38.29 o                         
  -2 -15   3         48.28        100.78        22.44 o                         
  -1 -15   3        105.78         76.50        23.16 o                         
   0 -15   3        126.18        153.55        23.48 o                         
  -3 -14   3        253.62        243.44        29.64 o                         
  -2 -14   3        174.00        115.29        24.70 o                         
  -1 -14   3        272.08        274.43        40.37 o                         
   0 -14   3        241.09        221.39        30.71 o                         
   1 -14   3        283.41        271.46        46.26 o                         
   2 -14   3         74.90         49.28        29.02 o                         
  -4 -13   3        299.34        312.54        59.80 o                         
  -3 -13   3        403.70        395.67        42.47 o                         
  -2 -13   3        775.68        780.30        54.95 o                         
  -1 -13   3        854.43        776.69        54.03 o                         
   0 -13   3        189.82        182.17        27.69 o                         
   1 -13   3        311.93        260.18        51.54 o                         
   2 -13   3        537.56        501.11        62.00 o                         
  -4 -12   3        420.72        488.35        34.12 o                         
  -3 -12   3        442.96        524.83        45.37 o                         
  -2 -12   3       1095.40       1161.32        66.08 o                         
  -1 -12   3        159.99        173.78        28.40 o                         
   0 -12   3         49.87         23.14        25.55 o                         
   1 -12   3        126.57         92.62        32.38 o                         
   2 -12   3        155.82        203.27        37.03 o                         
  -5 -11   3        165.29        177.70        36.65 o                         
  -4 -11   3        354.40        348.00        38.01 o                         
  -3 -11   3        222.05        247.41        34.12 o                         
  -2 -11   3        790.04        754.29        76.38 o                         
  -1 -11   3       1533.39       1524.15       103.46 o                         
   0 -11   3       1250.36       1264.31        64.91 o                         
   1 -11   3       1017.37        928.07        83.17 o                         
   2 -11   3        390.37        388.45        58.89 o                         
   3 -11   3        118.21         96.48        28.83 o                         
   4 -11   3        346.25        335.40        40.89 o                         
  -6 -10   3        206.64        220.98        34.77 o                         
  -5 -10   3        193.49        189.37        25.35 o                         
  -4 -10   3        406.22        421.02        31.32 o                         
  -3 -10   3        384.52        450.16        39.42 o                         
  -2 -10   3        144.17        125.19        42.56 o                         
  -1 -10   3        578.52        513.86        57.60 o                         
   0 -10   3        160.62        104.15        31.41 o                         
   1 -10   3        517.26        494.04        57.29 o                         
   2 -10   3        156.76        171.97        28.04 o                         
   3 -10   3        120.72        108.45        27.45 o                         
   4 -10   3         74.57         59.27        32.35 o                         
  -6  -9   3        719.83        700.83        65.52 o                         
  -5  -9   3       2348.04       2402.18        94.47 o                         
  -4  -9   3         79.90         63.58        12.27 o                         
  -3  -9   3        578.71        564.84        40.98 o                         
  -2  -9   3        900.89        934.75        50.24 o                         
  -1  -9   3        292.37        322.71        49.53 o                         
   0  -9   3       2817.77       2972.17       119.16 o                         
   1  -9   3       1908.10       1812.03       106.28 o                         
   2  -9   3       1245.37       1269.56        63.40 o                         
   3  -9   3        172.05        212.28        42.15 o                         
   4  -9   3         91.63         64.70        33.01 o                         
   5  -9   3        407.31        371.74        37.11 o                         
  -7  -8   3          7.20         18.31        17.05 o                         
  -6  -8   3          5.46          6.85        11.28 o                         
  -5  -8   3        359.97        344.87        34.87 o                         
  -4  -8   3        628.14        563.80        35.23 o                         
  -3  -8   3       1072.59       1102.16        41.58 o                         
  -2  -8   3        379.50        379.97        31.78 o                         
  -1  -8   3        850.34        937.24        68.47 o                         
   0  -8   3        504.43        484.49        46.17 o                         
   2  -8   3        461.86        442.57        54.77 o                         
   3  -8   3        504.31        455.95        59.17 o                         
   4  -8   3        447.28        452.11        69.73 o                         
   5  -8   3        188.02        195.45        28.56 o                         
  -7  -7   3       1433.62       1620.48        95.54 o                         
  -6  -7   3        735.68        684.15        63.07 o                         
  -5  -7   3        155.85        136.03        23.49 o                         
  -4  -7   3       2755.45       2800.80        70.73 o                         
  -3  -7   3       2424.23       2504.86        59.89 o                         
  -2  -7   3        240.00        234.31        16.76 o                         
  -1  -7   3       2961.21       3034.39       111.81 o                         
   0  -7   3       1032.31       1098.17        63.63 o                         
   2  -7   3       1238.38       1217.93        83.92 o                         
   3  -7   3        451.59        360.53        48.27 o                         
   4  -7   3       2343.57       2452.75       139.54 o                         
   5  -7   3        522.15        565.98        49.77 o                         
  -7  -6   3         21.27         55.21        26.26 o                         
  -6  -6   3         84.38         82.95        23.43 o                         
  -5  -6   3        197.93        193.50        27.58 o                         
  -4  -6   3        237.64        244.22        21.24 o                         
  -3  -6   3       2853.92       2820.09        60.70 o                         
  -2  -6   3       4308.00       4346.63        73.26 o                         
  -1  -6   3        596.34        613.88        39.98 o                         
   0  -6   3         65.29         37.34        10.80 o                         
   3  -6   3       1780.31       1660.74        96.70 o                         
   4  -6   3       1115.97       1148.89        96.33 o                         
   5  -6   3         20.57        -16.22        16.22 o                         
   6  -6   3          0.55          3.96        27.45 o                         
  -7  -5   3         77.45         94.00        30.78 o                         
  -6  -5   3        577.08        566.63        61.40 o                         
  -5  -5   3       1405.13       1438.25        63.39 o                         
  -4  -5   3         15.61         20.80         8.10 o                         
  -3  -5   3        113.36        142.13        13.89 o                         
  -2  -5   3       4556.33       4815.23        85.76 o                         
  -1  -5   3       7741.32       8160.07       116.36 o                         
   0  -5   3        842.62        786.53        60.31 o                         
   1  -5   3       2723.12       2679.11        93.53 o                         
   2  -5   3       5928.91       5644.74       153.65 o                         
   4  -5   3        202.25        236.33        35.10 o                         
   5  -5   3        286.63        282.86        56.09 o                         
   6  -5   3        711.70        640.81        71.45 o                         
  -8  -4   3         96.60        101.29        22.49 o                         
  -7  -4   3        400.52        410.94        49.53 o                         
  -6  -4   3        997.34       1101.40        81.47 o                         
  -5  -4   3        322.49        308.18        53.36 o                         
  -4  -4   3       2438.35       2444.81        87.90 o                         
  -3  -4   3        562.15        583.52        25.99 o                         
  -2  -4   3        141.30        150.14        26.13 o                         
  -1  -4   3      10551.63      10831.28       188.84 o                         
   0  -4   3       1281.13       1302.18       179.15 o                         
   1  -4   3       5764.81       5952.02       180.58 o                         
   2  -4   3        626.47        576.55        48.65 o                         
   3  -4   3         18.97         50.19        27.80 o                         
   4  -4   3        537.13        527.29        45.75 o                         
   5  -4   3        203.86        247.40        34.33 o                         
   6  -4   3         73.76         53.71        29.90 o                         
  -8  -3   3         39.38         -9.92        20.85 o                         
  -7  -3   3        346.98        286.25        48.65 o                         
  -6  -3   3        157.63        163.82        34.49 o                         
  -5  -3   3       1275.97       1358.26        79.08 o                         
  -4  -3   3       1077.10       1047.67        45.60 o                         
  -3  -3   3       2429.15       2491.82        50.49 o                         
  -2  -3   3        886.61        846.94        59.77 o                         
   0  -3   3      12245.81      11056.32      1205.54 o                         
   1  -3   3       6825.44       7167.53       127.17 o                         
   2  -3   3        414.32        460.07        39.89 o                         
   3  -3   3        617.26        595.14        58.89 o                         
   4  -3   3       1865.48       1734.91        74.59 o                         
   5  -3   3         36.63         37.30        14.59 o                         
   6  -3   3        956.41        880.65        54.98 o                         
  -8  -2   3        423.71        459.90        48.87 o                         
  -7  -2   3        240.20        212.76        39.64 o                         
  -6  -2   3        181.24        188.57        34.86 o                         
  -5  -2   3        227.88        244.07        39.39 o                         
  -4  -2   3       3744.04       3968.09       176.02 o                         
  -3  -2   3       2734.87       2895.06        62.44 o                         
  -2  -2   3       2474.49       2083.96        86.34 o                         
  -1  -2   3       3897.43       3666.99       214.53 o                         
   0  -2   3        168.61        142.81        16.96 o                         
   1  -2   3       4542.81       4695.83       104.09 o                         
   2  -2   3       2650.72       2858.15        87.53 o                         
   3  -2   3       2488.23       2669.62       116.02 o                         
   4  -2   3        426.71        421.75        38.17 o                         
   5  -2   3        679.25        669.99        52.70 o                         
   6  -2   3         22.35        -10.36        16.05 o                         
  -7  -1   3        823.39        926.43        69.25 o                         
  -6  -1   3       1311.39       1346.54        82.13 o                         
  -5  -1   3       1671.73       1647.14        82.70 o                         
  -4  -1   3       2919.87       3007.42       140.88 o                         
  -3  -1   3       2849.83       2885.69        70.80 o                         
  -2  -1   3       1738.50       1797.55        70.68 o                         
  -1  -1   3       1513.74       1323.96        91.63 o                         
   0  -1   3       4837.29       4805.91       157.92 o                         
   1  -1   3        403.74        405.21        22.04 o                         
   2  -1   3       2245.41       2264.21        68.86 o                         
   3  -1   3       1703.31       1905.22        97.93 o                         
   4  -1   3       1129.42       1112.38        58.22 o                         
   5  -1   3        607.76        591.62        44.84 o                         
   6  -1   3        833.86        788.21        72.11 o                         
  -7   0   3         66.53         37.82        14.42 o                         
  -6   0   3        550.75        647.44        56.47 o                         
  -5   0   3         18.51         17.09         9.49 o                         
  -4   0   3         10.40         19.68        17.45 o                         
  -3   0   3       1320.32       1376.42        45.34 o                         
  -2   0   3      14477.29      14712.10       182.28 o                         
  -1   0   3        251.51        245.24        26.59 o                         
   0   0   3       4237.33       3983.89        91.69 o                         
   1   0   3       1401.02       1333.07        94.91 o                         
   2   0   3       4846.00       5114.18       103.26 o                         
   3   0   3       2359.68       2508.78       116.93 o                         
   4   0   3         38.99         42.91        14.82 o                         
   5   0   3         31.18         33.95        21.56 o                         
   6   0   3         15.28         29.55        33.89 o                         
  -7   1   3        962.00       1060.76        86.62 o                         
  -6   1   3       1267.01       1240.26        76.23 o                         
  -5   1   3       1549.24       1471.67        73.15 o                         
  -4   1   3       3044.14       3140.93        92.69 o                         
  -3   1   3       3131.65       3336.50       169.95 o                         
  -2   1   3       1783.64       1957.36        78.64 o                         
  -1   1   3       1426.49       1314.22        76.82 o                         
   0   1   3       4882.36       4784.26       268.16 o                         
   1   1   3        366.89        416.65        56.00 o                         
   2   1   3       1941.56       1986.91        55.03 o                         
   3   1   3       1616.29       1637.15        64.17 o                         
   4   1   3       1382.50       1495.73        98.81 o                         
   5   1   3        705.39        759.37        81.28 o                         
   6   1   3        818.53        906.24        79.96 o                         
  -6   2   3        170.75        165.64        41.02 o                         
  -5   2   3        256.62        296.41        25.46 o                         
  -4   2   3       3873.53       4002.92        79.94 o                         
  -3   2   3       2877.79       3345.26       115.83 o                         
  -2   2   3       2274.16       2412.31        74.61 o                         
  -1   2   3       4060.10       4183.93       170.58 o                         
   0   2   3        120.69        114.68        20.70 o                         
   1   2   3       4833.32       5232.32        76.78 o                         
   2   2   3       2666.73       2709.07        66.26 o                         
   3   2   3       2577.16       2493.34        80.13 o                         
   4   2   3        449.67        470.39        66.62 o                         
   5   2   3        646.08        692.88        78.21 o                         
   6   2   3         33.28          3.20        22.58 o                         
  -6   3   3        198.61        188.26        47.30 o                         
  -5   3   3       1369.02       1452.27        60.78 o                         
  -4   3   3       1139.55       1136.30        37.74 o                         
  -3   3   3       2601.99       2693.08        70.42 o                         
  -2   3   3       1026.42       1166.48       101.35 o                         
  -1   3   3        919.34        869.97        50.59 o                         
   0   3   3      11727.27      11987.27       429.94 o                         
   1   3   3       6852.49       7550.18       113.47 o                         
   2   3   3        571.68        537.72        22.64 o                         
   3   3   3        694.30        636.08        32.69 o                         
   4   3   3       1866.76       1834.94        78.91 o                         
   5   3   3         54.26         92.37        43.25 o                         
   6   3   3       1030.43       1048.51        84.30 o                         
  -6   4   3       1017.77       1038.24        75.91 o                         
  -5   4   3        313.66        323.20        31.45 o                         
  -4   4   3       2403.62       2285.65       108.47 o                         
  -3   4   3        639.17        636.70        37.56 o                         
  -2   4   3        100.04        108.87        18.32 o                         
  -1   4   3      10132.99      10957.61       238.97 o                         
   0   4   3       1179.29       1072.92        56.76 o                         
   1   4   3       5440.35       5873.12       107.04 o                         
   2   4   3        589.28        601.12        29.98 o                         
   3   4   3         38.19         31.52         7.26 o                         
   4   4   3        523.02        538.36        34.77 o                         
   5   4   3        203.14        195.20        51.51 o                         
   6   4   3         70.71         68.53        26.73 o                         
  -7   5   3         73.60         86.09        26.04 o                         
  -6   5   3        464.38        526.68        57.88 o                         
  -5   5   3       1435.15       1555.56        98.62 o                         
  -4   5   3         30.80         41.77        14.66 o                         
  -3   5   3        141.99        149.97        20.79 o                         
  -2   5   3       4386.74       4512.08       110.59 o                         
  -1   5   3       7428.53       8356.18       195.64 o                         
   0   5   3        669.86        646.57        38.45 o                         
   1   5   3       3125.86       3146.32        58.34 o                         
   2   5   3       6206.34       6328.32        99.88 o                         
   3   5   3        349.35        368.90        22.60 o                         
   4   5   3        203.35        193.30        25.65 o                         
   5   5   3        319.27        335.10        38.63 o                         
   6   5   3        602.25        552.56        63.85 o                         
  -7   6   3         17.61          6.19        16.49 o                         
  -6   6   3         76.38         59.25        44.47 o                         
  -5   6   3        194.71        192.91        41.84 o                         
  -4   6   3        213.63        241.27        33.00 o                         
  -3   6   3       2739.38       2691.04        82.59 o                         
  -2   6   3       4418.77       4373.51        93.50 o                         
  -1   6   3        641.71        661.25        36.83 o                         
   0   6   3         95.18        117.77        11.76 o                         
   1   6   3        119.09        130.11        21.55 o                         
   2   6   3        372.91        368.16        26.09 o                         
   3   6   3       1842.48       1833.83        55.98 o                         
   4   6   3       1087.90       1017.94        49.89 o                         
   5   6   3         40.44         28.74        16.12 o                         
   6   6   3          0.06         23.74        35.46 o                         
  -7   7   3       1422.93       1363.89       208.47 o                         
  -6   7   3        580.56        482.74        85.46 o                         
  -5   7   3        125.33        110.34        42.49 o                         
  -4   7   3       2854.38       2849.96       137.38 o                         
  -3   7   3       2334.47       2263.99       114.45 o                         
  -2   7   3        243.84        240.55        26.54 o                         
  -1   7   3       3066.26       3300.04       103.65 o                         
   0   7   3       1001.08       1039.55        37.67 o                         
   1   7   3        229.20        241.02        20.31 o                         
   2   7   3       1262.05       1230.17        49.10 o                         
   3   7   3        374.42        353.38        28.52 o                         
   4   7   3       2309.37       2294.82        74.05 o                         
   5   7   3        550.40        545.24        46.88 o                         
  -7   8   3          8.32         -2.91        23.71 o                         
  -6   8   3         13.90          5.22        28.69 o                         
  -5   8   3        402.18        407.27        45.41 o                         
  -4   8   3        634.69        588.01        68.15 o                         
  -3   8   3       1201.19       1144.72        87.47 o                         
  -2   8   3        389.03        344.88        30.42 o                         
  -1   8   3        825.36        763.50        35.27 o                         
   0   8   3        570.18        552.02        29.60 o                         
   1   8   3        882.83        920.21        50.01 o                         
   2   8   3        484.52        493.33        35.25 o                         
   3   8   3        551.42        553.99        39.61 o                         
   4   8   3        388.86        366.24        33.78 o                         
   5   8   3        185.44        163.02        31.56 o                         
  -6   9   3        745.27        741.67        57.42 o                         
  -5   9   3       2420.82       2503.21       101.34 o                         
  -4   9   3         97.43        101.51        32.99 o                         
  -3   9   3        509.19        443.09        43.52 o                         
  -2   9   3        989.59        994.12        45.09 o                         
  -1   9   3        325.26        311.46        21.46 o                         
   0   9   3       2561.31       2562.42        66.29 o                         
   1   9   3       1702.23       1727.75        73.19 o                         
   2   9   3       1274.30       1254.33        54.31 o                         
   3   9   3        171.67        148.96        22.43 o                         
   4   9   3         89.71         84.82        15.47 o                         
   5   9   3        422.93        449.77        43.00 o                         
  -6  10   3        179.37        205.65        29.79 o                         
  -5  10   3        187.89        184.87        33.08 o                         
  -4  10   3        391.09        367.94        41.15 o                         
  -3  10   3        427.20        405.85        44.78 o                         
  -2  10   3        165.37        165.05        21.14 o                         
  -1  10   3        550.61        546.37        28.41 o                         
   0  10   3        130.45        115.59        22.08 o                         
   1  10   3        517.95        479.97        42.61 o                         
   2  10   3        170.59        138.69        24.16 o                         
   3  10   3        155.07        179.29        24.64 o                         
   4  10   3         97.74         80.15        35.02 o                         
  -5  11   3        147.96        140.34        33.44 o                         
  -4  11   3        393.71        338.23        39.48 o                         
  -3  11   3        307.90        282.89        38.92 o                         
  -2  11   3        786.37        764.11        49.22 o                         
  -1  11   3       1473.91       1427.88        68.74 o                         
   0  11   3       1291.41       1434.70       112.47 o                         
   1  11   3       1009.78       1052.38        64.00 o                         
   2  11   3        327.69        344.39        35.66 o                         
   3  11   3        119.51         76.37        27.88 o                         
   4  11   3        416.52        416.98        37.89 o                         
  -5  12   3        222.24        215.60        36.64 o                         
  -4  12   3        415.02        475.20        41.83 o                         
  -3  12   3        474.15        441.24        45.16 o                         
  -2  12   3       1071.58       1057.51        42.77 o                         
  -1  12   3        162.30        208.11        30.54 o                         
   0  12   3         40.01         14.01        18.34 o                         
   1  12   3        115.56        105.00        45.67 o                         
   2  12   3        166.14        162.67        28.96 o                         
   3  12   3        532.97        552.91        53.16 o                         
  -4  13   3        265.80        256.04        34.06 o                         
  -3  13   3        367.12        349.34        36.83 o                         
  -2  13   3        843.60       1021.94        82.48 o                         
  -1  13   3        925.80        960.85        97.40 o                         
   0  13   3        194.33        227.77        47.74 o                         
   1  13   3        321.59        289.46        45.71 o                         
   2  13   3        602.58        639.19        49.98 o                         
   3  13   3         59.71         74.50        18.89 o                         
  -3  14   3        265.66        232.54        45.90 o                         
  -1  14   3        288.41        274.75        55.91 o                         
   0  14   3        251.34        149.00        44.57 o                         
   1  14   3        275.92        272.97        33.95 o                         
   2  14   3         76.88         69.70        21.14 o                         
   0  15   3        141.89        128.90        38.47 o                         
  -3 -14   4        240.04        284.66        37.64 o                         
  -2 -14   4         18.79        -14.72        14.72 o                         
  -1 -14   4        250.35        280.67        33.98 o                         
   0 -14   4        945.41        895.12        75.25 o                         
   1 -14   4        317.68        353.18        45.29 o                         
  -4 -13   4        599.75        541.18        63.95 o                         
  -3 -13   4        140.31        129.44        23.69 o                         
  -2 -13   4         12.58         23.75        26.05 o                         
  -1 -13   4        285.67        277.95        37.51 o                         
   0 -13   4         69.79         33.91        32.60 o                         
   1 -13   4        527.30        454.63        55.56 o                         
  -4 -12   4        139.01        119.79        31.94 o                         
  -3 -12   4        156.74        207.13        56.22 o                         
  -2 -12   4        517.07        529.88        66.46 o                         
  -1 -12   4        334.11        327.67        37.18 o                         
   0 -12   4        152.76        192.76        40.91 o                         
   1 -12   4        408.13        344.32        48.46 o                         
  -4 -11   4        909.67        853.28        85.46 o                         
  -3 -11   4        707.81        726.96        80.65 o                         
  -2 -11   4       1101.10       1168.49        95.42 o                         
  -1 -11   4        675.34        675.23        73.43 o                         
   0 -11   4        382.52        400.80        38.67 o                         
   1 -11   4        144.19        128.05        29.30 o                         
   2 -11   4        440.07        517.35        54.24 o                         
   3 -11   4        364.38        336.50        42.49 o                         
  -6 -10   4        107.90        124.59        25.22 o                         
  -5 -10   4        113.77         85.11        33.04 o                         
  -4 -10   4        428.83        445.86        39.90 o                         
  -3 -10   4       1208.45       1344.62       106.10 o                         
  -2 -10   4        725.66        773.29        77.11 o                         
  -1 -10   4        578.98        542.41        62.09 o                         
   0 -10   4        274.93        294.20        43.25 o                         
   1 -10   4        413.97        407.14        56.50 o                         
   2 -10   4        248.64        231.57        37.44 o                         
   3 -10   4         97.62         79.37        22.02 o                         
   4 -10   4        395.66        375.86        43.94 o                         
  -6  -9   4        287.56        253.18        38.19 o                         
  -5  -9   4         96.64         90.86        25.06 o                         
  -4  -9   4        147.53        152.01        21.00 o                         
  -3  -9   4        818.23        919.47        53.21 o                         
  -2  -9   4       2014.58       1900.23       109.61 o                         
  -1  -9   4        146.53        181.50        33.95 o                         
   0  -9   4        804.80        837.11        67.59 o                         
   1  -9   4        284.61        266.68        43.41 o                         
   3  -9   4       1200.72        995.40        81.94 o                         
   4  -9   4        292.10        272.68        45.10 o                         
  -7  -8   4         19.76        -12.09        15.52 o                         
  -6  -8   4        129.34        147.93        34.01 o                         
  -5  -8   4        569.31        580.29        61.84 o                         
  -4  -8   4         31.60         23.13         9.73 o                         
  -3  -8   4        121.50        113.81        15.39 o                         
  -2  -8   4        695.31        612.64        60.52 o                         
  -1  -8   4       1919.18       1918.85       100.06 o                         
   0  -8   4       2045.95       2041.66        96.48 o                         
   3  -8   4        277.06        268.82        47.46 o                         
   4  -8   4        133.16        129.59        37.34 o                         
   5  -8   4         32.03         27.86        22.39 o                         
  -7  -7   4         73.86         72.36        31.85 o                         
  -6  -7   4        452.36        441.56        50.50 o                         
  -5  -7   4        102.57        100.13        26.82 o                         
  -4  -7   4       1667.68       1644.41        55.86 o                         
  -3  -7   4       1020.01       1080.18        40.97 o                         
  -2  -7   4        252.93        253.62        37.72 o                         
  -1  -7   4       3616.65       3787.20       130.44 o                         
   0  -7   4        358.88        332.98        37.56 o                         
   4  -7   4        111.40         78.33        29.74 o                         
   5  -7   4        306.39        295.08        44.44 o                         
  -7  -6   4         73.67         70.51        27.32 o                         
  -6  -6   4        224.38        208.92        41.46 o                         
  -5  -6   4       1497.55       1594.63        92.84 o                         
  -4  -6   4        279.99        271.96        24.06 o                         
  -3  -6   4        748.79        761.53        33.54 o                         
  -2  -6   4        550.39        541.78        25.48 o                         
  -1  -6   4       3353.65       3589.83       118.25 o                         
   0  -6   4       4890.92       5138.86       134.30 o                         
   4  -6   4        185.31        122.30        40.64 o                         
   5  -6   4         50.43         84.86        32.63 o                         
  -7  -5   4         70.74         76.07        20.85 o                         
  -6  -5   4        417.79        430.85        54.40 o                         
  -5  -5   4        270.46        284.33        44.32 o                         
  -4  -5   4       2104.25       2066.50        68.91 o                         
  -3  -5   4       1321.21       1327.92        41.86 o                         
  -2  -5   4       1436.41       1430.66        36.45 o                         
  -1  -5   4        375.62        437.38        38.66 o                         
   0  -5   4        610.52        564.68        37.12 o                         
   1  -5   4       1500.46       1436.18        72.87 o                         
   4  -5   4        341.44        265.18        86.83 o                         
   5  -5   4        410.22        360.91        56.28 o                         
  -8  -4   4        257.25        224.28        32.38 o                         
  -7  -4   4       1133.04       1143.08        81.25 o                         
  -6  -4   4        839.23        815.75        69.82 o                         
  -5  -4   4        843.75        894.84        66.49 o                         
  -4  -4   4       2997.50       2931.25       108.64 o                         
  -3  -4   4       5481.98       5631.76       101.29 o                         
  -2  -4   4        745.53        736.41        31.56 o                         
  -1  -4   4       2063.69       2116.38        56.14 o                         
   0  -4   4        485.24        447.25        56.13 o                         
   1  -4   4        175.92        158.42        25.06 o                         
   2  -4   4       2085.44       1954.84        94.66 o                         
   3  -4   4          4.78          8.83        14.60 o                         
   4  -4   4       3208.31       3227.61       111.84 o                         
   5  -4   4         88.48         69.77        21.01 o                         
   6  -4   4        115.66         94.95        35.30 o                         
  -8  -3   4        289.84        329.60        33.44 o                         
  -7  -3   4         85.38         91.30        33.48 o                         
  -6  -3   4        584.20        606.83        61.87 o                         
  -5  -3   4         55.71         44.14        17.22 o                         
  -4  -3   4        157.86        160.56        28.61 o                         
  -3  -3   4       2232.70       2176.80        69.01 o                         
  -2  -3   4       4107.83       3983.10        64.20 o                         
  -1  -3   4        477.75        515.94        44.98 o                         
   0  -3   4        567.11        568.21        50.38 o                         
   1  -3   4         28.02         24.94         9.33 o                         
   2  -3   4        334.90        303.58        26.80 o                         
   3  -3   4       2022.88       2096.68       108.23 o                         
   4  -3   4       1667.37       1749.06        83.58 o                         
   5  -3   4         40.22         58.07        40.00 o                         
   6  -3   4         16.16         36.63        16.18 o                         
  -8  -2   4         86.86         91.06        21.41 o                         
  -7  -2   4        157.39        116.02        30.62 o                         
  -6  -2   4       1211.13       1268.78        84.36 o                         
  -5  -2   4       3186.00       3364.53        93.32 o                         
  -4  -2   4        803.54        785.03        54.34 o                         
  -3  -2   4        218.22        223.94        22.19 o                         
  -2  -2   4       6752.38       6504.83       525.58 o                         
  -1  -2   4       5661.52       5684.66       359.35 o                         
   0  -2   4       1326.95       1368.50        61.47 o                         
   1  -2   4        398.06        400.82        38.19 o                         
   2  -2   4       4504.61       4575.10        96.89 o                         
   3  -2   4        184.78        136.03        36.21 o                         
   4  -2   4        617.08        587.57        51.37 o                         
   5  -2   4        267.84        287.88        35.02 o                         
   6  -2   4        341.19        355.19        46.04 o                         
  -8  -1   4        274.55        294.69        30.42 o                         
  -7  -1   4         25.42         25.63        27.70 o                         
  -6  -1   4        763.22        772.66        65.45 o                         
  -5  -1   4        150.90        142.96        21.46 o                         
  -4  -1   4       3932.49       3944.45        96.53 o                         
  -3  -1   4       2022.71       2208.23        63.56 o                         
  -2  -1   4       1160.69       1416.58        76.84 o                         
  -1  -1   4       4954.51       5069.70       277.96 o                         
   0  -1   4       3711.06       3864.64       278.15 o                         
   1  -1   4        954.17       1006.94        57.13 o                         
   2  -1   4       1603.00       1701.08        60.80 o                         
   3  -1   4       1937.50       2051.67       109.83 o                         
   4  -1   4        210.59        212.79        32.34 o                         
   5  -1   4        688.30        707.02        52.45 o                         
   6  -1   4         67.25         50.19        28.96 o                         
  -7   0   4        195.93        223.38        29.46 o                         
  -6   0   4       1110.23       1108.16        75.94 o                         
  -5   0   4        646.81        580.17        40.27 o                         
  -4   0   4         55.23         39.30        13.03 o                         
  -3   0   4       1591.08       1512.91        64.67 o                         
  -2   0   4       3812.64       3820.23       113.23 o                         
  -1   0   4       3525.53       3359.46       145.87 o                         
   0   0   4       7394.07       7296.22       242.91 o                         
   1   0   4       5587.46       5610.28        95.82 o                         
   2   0   4        127.70        152.79        20.94 o                         
   3   0   4         47.48         47.52        28.86 o                         
   4   0   4        680.64        652.28        84.27 o                         
   5   0   4         18.48         56.06        33.26 o                         
   6   0   4        174.32        143.19        31.03 o                         
  -7   1   4         18.40         12.37        18.60 o                         
  -6   1   4        738.95        776.81        46.93 o                         
  -5   1   4        185.25        168.93        21.71 o                         
  -4   1   4       3947.82       4080.72        78.52 o                         
  -3   1   4       2011.47       1987.31        57.33 o                         
  -2   1   4        986.84       1010.09        57.71 o                         
  -1   1   4       5247.19       4988.39       288.65 o                         
   0   1   4       3697.52       3627.13       101.99 o                         
   1   1   4       1064.75       1045.35        32.57 o                         
   2   1   4       1731.86       1675.26        48.71 o                         
   3   1   4       1980.31       1977.11       112.75 o                         
   4   1   4        188.85        182.10        47.46 o                         
   5   1   4        634.78        636.35        78.71 o                         
   6   1   4         54.27         55.28        25.50 o                         
  -7   2   4        103.82         54.62        24.03 o                         
  -6   2   4       1058.56       1106.35       106.30 o                         
  -5   2   4       3040.23       3123.08        70.48 o                         
  -4   2   4        618.58        609.37        27.21 o                         
  -3   2   4        275.84        281.24        26.18 o                         
  -2   2   4       7012.99       7617.11       203.55 o                         
  -1   2   4       5800.02       6117.73       147.38 o                         
   0   2   4       1542.55       1521.21        80.75 o                         
   1   2   4        464.75        452.08        23.93 o                         
   2   2   4       4602.16       4544.51        80.72 o                         
   3   2   4        118.19        161.76        17.92 o                         
   4   2   4        557.63        535.41        72.80 o                         
   5   2   4        269.04        269.63        50.50 o                         
   6   2   4        301.71        357.23        53.61 o                         
  -6   3   4        615.90        642.29        88.57 o                         
  -5   3   4         45.97         48.21        11.01 o                         
  -4   3   4        160.12        148.28        29.13 o                         
  -3   3   4       2342.95       2254.83        84.85 o                         
  -2   3   4       4155.04       4212.38        63.24 o                         
  -1   3   4        490.13        518.75        30.01 o                         
   0   3   4        630.39        635.92        27.75 o                         
   1   3   4         28.73         26.53         6.64 o                         
   2   3   4        373.70        361.08        24.36 o                         
   3   3   4       2066.35       2037.90        61.98 o                         
   4   3   4       1675.08       1859.27       127.86 o                         
   5   3   4         51.29         83.64        46.26 o                         
   6   3   4         25.57         34.05        27.54 o                         
  -6   4   4        754.26        781.36        52.06 o                         
  -5   4   4        820.09        827.63        62.72 o                         
  -4   4   4       2942.70       2774.66        88.61 o                         
  -3   4   4       5708.83       5991.13       124.40 o                         
  -2   4   4        604.81        574.90        27.70 o                         
  -1   4   4       2021.97       2139.27        50.53 o                         
   0   4   4        565.81        570.79        26.80 o                         
   1   4   4        151.10        160.10        13.73 o                         
   2   4   4       1874.82       1729.19        60.28 o                         
   3   4   4         16.55         22.58        11.38 o                         
   4   4   4       3188.37       3258.62       112.70 o                         
   5   4   4         76.92        -97.05       122.27 o                         
  -7   5   4         74.65         77.14        38.00 o                         
  -6   5   4        433.25        463.56        44.77 o                         
  -5   5   4        274.53        215.66        37.53 o                         
  -4   5   4       2046.66       2094.67        81.97 o                         
  -3   5   4       1241.35       1189.04        58.40 o                         
  -2   5   4       1468.81       1469.66        48.09 o                         
  -1   5   4        509.38        493.70        32.32 o                         
   0   5   4        708.25        723.91        32.99 o                         
   1   5   4       1488.45       1493.34        48.91 o                         
   2   5   4       2599.23       2460.61        66.14 o                         
   3   5   4        366.46        362.88        28.75 o                         
   4   5   4        383.45        395.69        38.43 o                         
   5   5   4        430.49        532.05        69.32 o                         
  -7   6   4         41.25         60.81        24.05 o                         
  -6   6   4        272.58        234.46        45.60 o                         
  -5   6   4       1616.36       1689.00        78.01 o                         
  -4   6   4        283.82        302.93        32.10 o                         
  -3   6   4        683.47        649.08        58.48 o                         
  -2   6   4        598.21        564.68        38.26 o                         
  -1   6   4       3378.29       3304.61       103.25 o                         
   0   6   4       4559.82       4534.99       101.00 o                         
   1   6   4       2972.85       2705.55        69.04 o                         
   2   6   4        387.81        385.41        24.07 o                         
   3   6   4        105.68        110.55        18.85 o                         
   4   6   4        150.50        148.42        27.72 o                         
   5   6   4         70.67         16.68        25.03 o                         
  -7   7   4         56.24         70.28        14.63 o                         
  -6   7   4        470.80        500.46        46.70 o                         
  -5   7   4         94.76         92.18        31.28 o                         
  -4   7   4       1639.39       1580.18       109.14 o                         
  -3   7   4        955.08        950.93        80.47 o                         
  -2   7   4        246.13        246.33        28.70 o                         
  -1   7   4       3696.86       3601.08        77.37 o                         
   0   7   4        308.98        227.65        24.40 o                         
   1   7   4        482.92        442.54        29.87 o                         
   2   7   4       1518.80       1438.05        56.51 o                         
   3   7   4        169.18        165.60        24.02 o                         
   4   7   4        127.19        115.00        22.58 o                         
   5   7   4        310.85        340.71        50.38 o                         
  -7   8   4         35.20         29.51        11.22 o                         
  -6   8   4        103.28         93.40        21.75 o                         
  -5   8   4        466.72        437.26        67.78 o                         
  -4   8   4         47.13         24.28        27.14 o                         
  -3   8   4        135.97        119.29        37.31 o                         
  -2   8   4        805.99        776.61        39.32 o                         
  -1   8   4       1951.89       1920.58        64.99 o                         
   0   8   4       2142.72       2064.70        76.19 o                         
   1   8   4       1656.37       1588.56        58.30 o                         
   2   8   4       1693.27       1639.97        77.79 o                         
   3   8   4        266.34        291.35        29.80 o                         
   4   8   4        179.32        223.85        38.87 o                         
   5   8   4         25.19         22.68        23.18 o                         
  -6   9   4        276.64        263.49        34.92 o                         
  -5   9   4        101.15        161.91        37.33 o                         
  -4   9   4        162.70        203.11        55.31 o                         
  -3   9   4        780.51        873.04        57.23 o                         
  -2   9   4       2037.66       1961.14        64.26 o                         
  -1   9   4        134.00        128.66        18.13 o                         
   0   9   4        777.01        673.30        68.59 o                         
   1   9   4        299.73        304.47        39.90 o                         
   2   9   4        144.60        133.74        27.85 o                         
   3   9   4       1154.44       1178.39        54.48 o                         
   4   9   4        277.86        277.22        36.44 o                         
  -6  10   4        101.14        129.80        25.86 o                         
  -5  10   4         83.25         97.80        24.36 o                         
  -4  10   4        471.86        463.26        46.06 o                         
  -3  10   4       1074.01       1025.35        64.55 o                         
  -2  10   4        789.86        692.14        35.17 o                         
  -1  10   4        693.74        657.53        37.78 o                         
   0  10   4        322.05        314.91        35.49 o                         
   1  10   4        500.92        490.65        49.84 o                         
   2  10   4        259.92        255.69        35.88 o                         
   3  10   4        122.44         86.73        19.74 o                         
   4  10   4        331.65        408.12        37.97 o                         
  -5  11   4        114.38         84.11        21.02 o                         
  -4  11   4        872.51        801.25        56.22 o                         
  -3  11   4        708.61        610.86        44.37 o                         
  -2  11   4       1129.22       1088.76        43.67 o                         
  -1  11   4        636.11        606.22        47.21 o                         
   0  11   4        379.87        368.60        58.83 o                         
   1  11   4        142.17        168.47        48.02 o                         
   2  11   4        427.43        432.58        42.64 o                         
   3  11   4        377.42        391.62        43.24 o                         
  -5  12   4        737.95        909.29        70.54 o                         
  -4  12   4        189.47        164.75        22.37 o                         
  -3  12   4        120.82         94.10        22.73 o                         
  -2  12   4        594.69        562.59        38.12 o                         
  -1  12   4        282.96        338.80        34.11 o                         
   0  12   4        146.56         76.04        24.87 o                         
   1  12   4        396.92        366.05        39.65 o                         
   2  12   4        240.82        247.08        38.33 o                         
   3  12   4         97.49         96.20        14.61 o                         
  -4  13   4        569.14        522.54        62.71 o                         
  -3  13   4        142.25         89.55        19.15 o                         
  -2  13   4         14.64         28.58        30.36 o                         
  -1  13   4        285.95        186.75        41.87 o                         
   0  13   4         72.16         40.14        29.11 o                         
   1  13   4        526.23        504.15        97.18 o                         
   2  13   4        435.68        475.34        53.19 o                         
  -3  14   4        246.51        285.84        46.23 o                         
  -1  14   4        209.10        177.77        42.43 o                         
   0  14   4        973.64        987.49        59.23 o                         
   1  14   4        314.15        366.06        27.27 o                         
  -2 -14   5        221.36        289.42        40.96 o                         
  -1 -14   5        230.81        241.81        40.77 o                         
   0 -14   5         16.91         12.97        18.88 o                         
  -4 -13   5         62.46         60.96        28.90 o                         
  -3 -13   5        222.43        216.73        28.31 o                         
  -2 -13   5         91.80         56.97        42.18 o                         
  -1 -13   5        710.68        717.86        47.11 o                         
   0 -13   5        434.62        383.58        49.75 o                         
   1 -13   5         94.28        130.47        25.28 o                         
  -3 -12   5        496.08        543.89        68.85 o                         
  -2 -12   5        446.76        472.97        62.19 o                         
  -1 -12   5        213.77        270.88        30.56 o                         
   0 -12   5          3.97        -16.90        18.59 o                         
   1 -12   5        136.31        154.97        29.65 o                         
  -3 -11   5        435.22        463.14        66.68 o                         
  -2 -11   5        879.17        872.51        82.35 o                         
  -1 -11   5       1284.82       1455.40        99.66 o                         
   0 -11   5        856.42        755.95        70.67 o                         
   1 -11   5       1078.84       1010.45        77.80 o                         
   2 -11   5        559.55        611.76        53.39 o                         
   3 -11   5         55.09         78.46        22.83 o                         
  -6 -10   5        306.13        365.74        44.44 o                         
  -5 -10   5         13.27         27.39        30.81 o                         
  -4 -10   5        755.06        699.23        76.35 o                         
  -3 -10   5        208.38        219.41        48.65 o                         
  -2 -10   5        168.61        150.19        39.35 o                         
  -1 -10   5        302.62        329.09        51.07 o                         
   1 -10   5        546.19        520.27        55.91 o                         
   2 -10   5        958.10        897.07        74.09 o                         
   3 -10   5         75.40         90.33        33.39 o                         
  -6  -9   5        330.65        368.57        49.22 o                         
  -5  -9   5       1337.30       1477.04        92.50 o                         
  -4  -9   5        114.07         97.42        26.15 o                         
  -3  -9   5        160.81        193.88        46.61 o                         
  -2  -9   5        583.99        613.20        69.60 o                         
  -1  -9   5        231.42        192.00        40.58 o                         
   1  -9   5        581.41        612.92        63.00 o                         
   3  -9   5        396.05        423.28        57.10 o                         
   4  -9   5         20.37         33.35        37.05 o                         
  -7  -8   5        127.68        121.33        28.55 o                         
  -6  -8   5         93.54        106.53        24.97 o                         
  -5  -8   5         55.43         84.77        22.96 o                         
  -4  -8   5        455.45        494.99        39.63 o                         
  -3  -8   5        990.52       1049.06        55.25 o                         
  -2  -8   5       1851.13       1693.06       105.62 o                         
  -1  -8   5        835.76        900.65        73.21 o                         
   3  -8   5        479.25        414.74        59.14 o                         
   4  -8   5        414.08        384.68        49.72 o                         
  -7  -7   5        358.74        476.27        50.35 o                         
  -6  -7   5        773.96        819.83        73.97 o                         
  -5  -7   5        199.59        190.30        41.08 o                         
  -4  -7   5       1011.91       1028.57        73.37 o                         
  -3  -7   5       1615.44       1587.71        84.06 o                         
  -2  -7   5        463.67        471.74        56.50 o                         
  -1  -7   5        972.12        976.97        70.82 o                         
   4  -7   5        734.79        678.56        68.72 o                         
  -7  -6   5        168.14        148.75        28.64 o                         
  -6  -6   5        283.86        318.69        52.58 o                         
  -5  -6   5         25.01         11.09        30.97 o                         
  -4  -6   5        394.81        461.44        46.51 o                         
  -3  -6   5       1859.15       1807.66        66.04 o                         
  -2  -6   5       2019.35       2042.22       102.55 o                         
  -1  -6   5          8.75        -19.66        19.66 o                         
   4  -6   5        477.76        452.49        60.65 o                         
   5  -6   5         39.26         74.75        21.55 o                         
  -7  -5   5        214.53        231.29        39.64 o                         
  -6  -5   5         63.10         40.92        21.36 o                         
  -5  -5   5        688.15        699.77        54.79 o                         
  -4  -5   5        932.04        903.25        66.99 o                         
  -3  -5   5        611.59        563.96        47.74 o                         
  -2  -5   5       1469.75       1361.99        81.38 o                         
  -1  -5   5       5865.81       5770.38       157.26 o                         
   1  -5   5       1701.69       1701.54        82.26 o                         
   2  -5   5        558.29        614.90        58.67 o                         
   3  -5   5        746.91        828.03        74.53 o                         
   4  -5   5         58.24         94.08        42.35 o                         
   5  -5   5        182.10        139.23        29.52 o                         
  -8  -4   5        102.99        124.81        18.38 o                         
  -7  -4   5         82.12         72.30        35.74 o                         
  -6  -4   5        509.22        623.22        66.24 o                         
  -5  -4   5        213.72        237.08        31.41 o                         
  -4  -4   5       3391.84       3582.36       126.86 o                         
  -3  -4   5        128.00        134.08        27.54 o                         
   1  -4   5       1126.60       1088.28        65.05 o                         
   2  -4   5       1027.57       1026.77        51.95 o                         
   3  -4   5        590.39        719.36        68.15 o                         
   4  -4   5        177.08         85.43        36.94 o                         
   5  -4   5        365.68        363.53        41.77 o                         
  -8  -3   5         87.58         77.95        17.07 o                         
  -7  -3   5        187.54        127.01        36.62 o                         
  -6  -3   5          5.08         52.70        39.82 o                         
  -5  -3   5        877.25        900.11        60.43 o                         
  -4  -3   5          2.90         45.29        21.99 o                         
  -3  -3   5        967.86        909.69        57.10 o                         
  -2  -3   5        486.30        473.53        64.92 o                         
  -1  -3   5        977.35       1052.06        96.11 o                         
   1  -3   5       4648.91       4636.31       131.69 o                         
   2  -3   5        400.94        417.00        33.79 o                         
   3  -3   5        197.89        185.62        34.30 o                         
   4  -3   5        269.89        317.44        78.94 o                         
   5  -3   5         74.30         81.63        19.58 o                         
  -8  -2   5        317.23        354.59        31.85 o                         
  -7  -2   5        130.98        154.40        37.88 o                         
  -6  -2   5        601.89        619.23        73.76 o                         
  -5  -2   5        217.03        269.59        38.19 o                         
  -4  -2   5       1511.66       1552.64        81.09 o                         
  -3  -2   5       2528.15       2437.33        78.76 o                         
  -2  -2   5       2115.69       2340.91       148.59 o                         
   1  -2   5       2408.85       2467.52        70.51 o                         
   2  -2   5       1463.67       1474.47        62.41 o                         
   3  -2   5        732.35        766.83        63.11 o                         
   4  -2   5         63.03         96.23        31.20 o                         
   5  -2   5        903.01        884.77        56.54 o                         
  -8  -1   5        203.70        160.87        33.29 o                         
  -7  -1   5        362.68        339.16        37.70 o                         
  -6  -1   5        160.69        151.48        40.36 o                         
  -5  -1   5       1365.30       1369.39        66.64 o                         
  -4  -1   5        274.71        286.61        28.45 o                         
  -3  -1   5       2754.93       2753.34       155.22 o                         
  -2  -1   5       1318.05       1351.54        42.26 o                         
  -1  -1   5       4167.19       4075.44       193.99 o                         
   0  -1   5        588.81        585.38        48.37 o                         
   1  -1   5         87.44         78.69        14.98 o                         
   2  -1   5       2018.07       2110.72        72.91 o                         
   3  -1   5        631.16        649.38        43.73 o                         
   4  -1   5        615.14        627.68        53.79 o                         
   5  -1   5        518.19        519.60        44.97 o                         
  -8   0   5        704.67        745.05        70.51 o                         
  -7   0   5        490.93        535.01        42.90 o                         
  -6   0   5       2888.44       2988.38       127.11 o                         
  -5   0   5        195.96        201.21        28.21 o                         
  -4   0   5       1166.84       1134.84        51.39 o                         
  -3   0   5       7988.71       6581.48       141.93 o                         
  -2   0   5       5058.57       5057.97        78.69 o                         
  -1   0   5        175.90        166.30        27.15 o                         
   0   0   5        191.74        172.24        26.13 o                         
   1   0   5         46.59         46.49        11.90 o                         
   2   0   5        247.69        248.03        40.97 o                         
   3   0   5       2814.20       3036.98        92.16 o                         
   4   0   5        836.54        867.40       106.28 o                         
   5   0   5         49.96         67.97        34.58 o                         
  -8   1   5        248.97        220.23        39.92 o                         
  -7   1   5        367.40        390.15        56.66 o                         
  -6   1   5        211.75        213.40        33.32 o                         
  -5   1   5       1453.86       1467.26        46.69 o                         
  -4   1   5        190.76        177.36        14.48 o                         
  -3   1   5       2847.82       2615.55       113.62 o                         
  -2   1   5       1583.01       1572.59        44.29 o                         
  -1   1   5       3861.41       4044.52        66.49 o                         
   0   1   5        546.62        604.25        35.96 o                         
   1   1   5         64.67         61.50        12.41 o                         
   2   1   5       1961.66       1967.76        71.87 o                         
   3   1   5        460.66        470.49        38.65 o                         
   4   1   5        638.13        619.01        73.62 o                         
   5   1   5        560.49        678.59        69.66 o                         
  -7   2   5        106.59        139.36        33.86 o                         
  -6   2   5        581.50        645.58        77.39 o                         
  -5   2   5        213.04        177.58        27.31 o                         
  -4   2   5       1396.83       1375.39        43.08 o                         
  -3   2   5       2513.97       2494.53        78.88 o                         
  -2   2   5       2234.40       2216.45        45.73 o                         
  -1   2   5       1884.88       1933.85        48.21 o                         
   0   2   5       1486.91       1460.36        38.35 o                         
   1   2   5       2360.86       2281.06        58.52 o                         
   2   2   5       1436.59       1359.24        61.14 o                         
   3   2   5        754.57        754.26        48.59 o                         
   4   2   5         62.34        100.28        30.25 o                         
   5   2   5        909.13        962.39        81.85 o                         
  -7   3   5        222.46        187.94        40.52 o                         
  -6   3   5         15.74          3.12        14.85 o                         
  -5   3   5       1031.18       1119.19        47.20 o                         
  -4   3   5         15.84         22.12         8.45 o                         
  -3   3   5        995.65       1018.57        40.48 o                         
  -2   3   5        462.78        466.05        21.00 o                         
  -1   3   5        934.95        912.78        34.03 o                         
   0   3   5       4806.09       4413.29       100.44 o                         
   1   3   5       4367.38       4074.88        77.49 o                         
   2   3   5        308.72        282.95        25.79 o                         
   3   3   5        196.92        198.70        35.79 o                         
   4   3   5        314.16        355.85        57.29 o                         
   5   3   5         64.44         60.43        33.35 o                         
  -7   4   5        110.63        156.41        38.22 o                         
  -6   4   5        504.28        585.17        82.40 o                         
  -5   4   5        207.89        186.17        21.43 o                         
  -4   4   5       3500.86       3651.90        84.66 o                         
  -3   4   5         87.11         87.98        12.55 o                         
  -2   4   5       1300.21       1297.81        40.57 o                         
  -1   4   5       1675.95       1588.87        45.31 o                         
   0   4   5        772.38        783.36        28.65 o                         
   1   4   5       1116.98       1078.18        41.72 o                         
   2   4   5       1085.10       1000.65        44.19 o                         
   3   4   5        581.30        641.13        38.77 o                         
   4   4   5        183.29        220.83        54.90 o                         
   5   4   5        358.30        297.71        51.35 o                         
  -6   5   5         37.49         43.64        16.80 o                         
  -5   5   5        636.48        677.29        54.33 o                         
  -4   5   5        833.42        859.65        57.46 o                         
  -3   5   5        638.62        592.05        35.23 o                         
  -2   5   5       1574.15       1567.85        59.92 o                         
  -1   5   5       5767.41       5646.94       112.99 o                         
   0   5   5       1765.75       1653.00        43.04 o                         
   1   5   5       1829.77       1769.45        48.67 o                         
   2   5   5        601.94        613.93        35.50 o                         
   3   5   5        783.72        732.34        41.77 o                         
   4   5   5         59.95         60.74        38.76 o                         
   5   5   5        148.73        228.43        43.75 o                         
  -7   6   5        188.80        212.47        36.13 o                         
  -6   6   5        268.82        254.12        25.76 o                         
  -5   6   5         24.65        -15.62        15.62 o                         
  -4   6   5        383.87        386.42        37.33 o                         
  -3   6   5       1938.36       1834.66        76.21 o                         
  -2   6   5       2026.91       1875.39        96.52 o                         
  -1   6   5         10.77          8.04        11.59 o                         
   0   6   5        903.72        870.24        32.67 o                         
   1   6   5        151.27        145.32        15.03 o                         
   2   6   5        414.61        327.50        28.94 o                         
   3   6   5       1059.42       1037.88        49.53 o                         
   4   6   5        414.91        513.86        66.99 o                         
   5   6   5         36.49         66.46        31.13 o                         
  -7   7   5        325.06        277.38        41.16 o                         
  -6   7   5        761.55        753.67       102.39 o                         
  -5   7   5        148.20        123.62        42.37 o                         
  -4   7   5        963.35        944.21        59.92 o                         
  -3   7   5       1587.23       1631.76        73.50 o                         
  -2   7   5        540.78        493.90        32.49 o                         
  -1   7   5        992.69        859.59        40.93 o                         
   0   7   5        392.40        353.68        36.47 o                         
   1   7   5       1558.22       1570.22        57.50 o                         
   2   7   5        778.26        736.92        40.52 o                         
   3   7   5         53.66         71.94        18.48 o                         
   4   7   5        740.87        773.51        80.37 o                         
  -7   8   5        119.12         86.27        23.92 o                         
  -6   8   5         86.15        126.13        19.70 o                         
  -5   8   5         71.25         75.03        23.06 o                         
  -4   8   5        514.76        517.01        47.49 o                         
  -3   8   5        957.75        928.78        46.64 o                         
  -2   8   5       1837.06       1689.81        61.07 o                         
  -1   8   5        819.96        795.91        40.63 o                         
   0   8   5        343.99        316.99        28.21 o                         
   1   8   5        224.01        222.09        21.72 o                         
   2   8   5        290.42        281.70        27.33 o                         
   3   8   5        432.35        411.67        34.14 o                         
   4   8   5        440.21        490.18        44.20 o                         
  -6   9   5        355.83        374.60        30.64 o                         
  -5   9   5       1408.53       1456.50        62.68 o                         
  -4   9   5        125.04        112.46        25.62 o                         
  -3   9   5        128.41        138.28        26.31 o                         
  -2   9   5        689.50        614.53        39.31 o                         
  -1   9   5        198.14        173.57        22.34 o                         
   0   9   5        998.19       1008.23        50.18 o                         
   1   9   5        597.85        559.12        45.91 o                         
   2   9   5        427.99        452.61        35.48 o                         
   3   9   5        438.41        484.47        37.26 o                         
   4   9   5         10.94          9.55        22.57 o                         
  -6  10   5        307.58        336.69        46.63 o                         
  -5  10   5         13.44         10.08        12.77 o                         
  -4  10   5        752.26        713.00        44.12 o                         
  -3  10   5        190.53        172.97        20.52 o                         
  -2  10   5        169.59        154.58        23.21 o                         
  -1  10   5        300.76        282.27        34.08 o                         
   0  10   5        740.63        767.99        45.08 o                         
   1  10   5        531.28        488.93        35.65 o                         
   2  10   5       1013.41       1001.83        49.28 o                         
   3  10   5         59.09         85.00        18.25 o                         
  -5  11   5         73.56         99.14        16.68 o                         
  -4  11   5         90.56        100.30        19.37 o                         
  -3  11   5        445.38        420.88        32.02 o                         
  -2  11   5        871.93        866.42        46.87 o                         
  -1  11   5       1149.92       1112.37        98.49 o                         
   0  11   5        924.62        903.24        61.02 o                         
   1  11   5       1163.25       1159.17        66.60 o                         
   2  11   5        513.08        571.89        35.28 o                         
   3  11   5         35.25         17.56        14.92 o                         
  -5  12   5         43.94         22.76        13.96 o                         
  -4  12   5        205.95        189.58        23.33 o                         
  -3  12   5        462.76        444.49        31.57 o                         
  -2  12   5        408.90        367.58        37.53 o                         
  -1  12   5        218.42        202.63        27.94 o                         
   0  12   5          8.25         10.89        36.79 o                         
   1  12   5        144.47        180.26        29.39 o                         
   2  12   5         11.94        -13.54        13.54 o                         
  -4  13   5         79.91         61.81        22.71 o                         
  -3  13   5        184.10        187.50        27.73 o                         
  -2  13   5         80.58         41.93        15.59 o                         
  -1  13   5        752.08        687.87        51.90 o                         
   0  13   5        472.92        419.44        39.57 o                         
   1  13   5        139.94        167.76        26.11 o                         
  -1  14   5        237.85        202.74        38.57 o                         
   0  14   5         11.28         17.99        15.04 o                         
  -3 -13   6        156.35        180.25        38.00 o                         
  -2 -13   6         13.09          1.29        23.74 o                         
  -1 -13   6         74.15         96.70        30.91 o                         
   0 -13   6        277.50        285.37        37.34 o                         
  -1 -12   6        528.36        566.15        60.59 o                         
   0 -12   6        190.70        214.80        34.99 o                         
   0 -11   6         95.38         85.49        27.86 o                         
   2 -11   6         86.17         65.40        28.42 o                         
   2 -10   6        166.63        152.97        41.27 o                         
   3 -10   6        103.41        106.91        21.95 o                         
  -2  -9   6        749.69        795.52        78.52 o                         
   2  -9   6        117.90        109.33        26.32 o                         
   3  -9   6        568.94        655.76        62.19 o                         
  -6  -8   6         14.73         -5.06         9.80 o                         
  -5  -8   6        418.55        489.96        60.02 o                         
   2  -8   6       1113.49       1168.18        86.25 o                         
   3  -8   6        564.23        525.70        58.67 o                         
  -7  -7   6         55.06         46.14        22.21 o                         
  -6  -7   6        800.24        808.09        71.30 o                         
  -5  -7   6        178.90        187.91        36.56 o                         
  -4  -7   6        586.10        621.37        61.65 o                         
   2  -7   6        411.76        433.93        51.51 o                         
   3  -7   6          7.04         -4.24        29.49 o                         
   4  -7   6        151.88        181.88        39.45 o                         
  -7  -6   6         48.45         66.93        18.88 o                         
  -6  -6   6        146.90        155.44        39.67 o                         
  -5  -6   6       2173.30       2410.44       119.85 o                         
  -4  -6   6        384.68        372.65        51.48 o                         
   2  -6   6        301.64        213.70        47.08 o                         
   4  -6   6         43.93         25.09        25.13 o                         
  -7  -5   6         44.76         26.23        28.83 o                         
  -6  -5   6        224.57        215.99        40.70 o                         
  -5  -5   6         73.72         71.92        28.08 o                         
  -4  -5   6       1129.15       1080.96        74.18 o                         
   2  -5   6       1429.01       1434.13        63.84 o                         
   3  -5   6        434.31        475.61        56.85 o                         
   4  -5   6        440.52        394.79        51.85 o                         
  -7  -4   6       1177.06       1337.50        90.58 o                         
  -6  -4   6        932.39        987.15        66.71 o                         
  -5  -4   6        547.54        562.53        45.10 o                         
  -4  -4   6        199.47        213.32        35.18 o                         
   1  -4   6        367.94        361.54        29.98 o                         
   2  -4   6        524.37        533.78        40.17 o                         
   4  -4   6        561.91        550.06        45.10 o                         
  -8  -3   6        149.52        224.69        36.34 o                         
  -7  -3   6        216.09        197.49        44.85 o                         
  -6  -3   6         56.15         72.72        23.87 o                         
  -5  -3   6        226.08        193.21        33.33 o                         
  -4  -3   6         13.17          8.95        12.50 o                         
  -2  -3   6       3560.12       3430.41       111.09 o                         
   1  -3   6         34.14         58.42        12.32 o                         
   2  -3   6         50.03         62.11        15.93 o                         
   3  -3   6       1397.87       1371.10        93.12 o                         
   4  -3   6        681.63        642.17        47.18 o                         
   5  -3   6          3.45          8.97        12.74 o                         
  -8  -2   6        406.03        497.12        56.60 o                         
  -7  -2   6        456.81        493.45        51.29 o                         
  -6  -2   6        422.24        457.13        43.56 o                         
  -5  -2   6       2299.04       2329.65        87.43 o                         
  -4  -2   6        180.59        192.37        36.53 o                         
  -3  -2   6       1468.67       1541.77        78.99 o                         
  -2  -2   6       1156.60       1115.99        74.91 o                         
  -1  -2   6       3925.27       3806.64       129.12 o                         
   0  -2   6       1156.05       1132.28        75.85 o                         
   1  -2   6         36.08         10.27        22.58 o                         
   2  -2   6        902.85        960.59        52.77 o                         
   3  -2   6       1194.24       1280.87        98.92 o                         
   4  -2   6         36.36         35.16        22.09 o                         
   5  -2   6        143.00        179.46        36.65 o                         
  -8  -1   6        120.92         79.05        28.20 o                         
  -7  -1   6        150.44        129.65        44.66 o                         
  -6  -1   6        291.29        280.78        28.77 o                         
  -5  -1   6        188.91        182.90        29.21 o                         
  -3  -1   6        721.96        720.06        71.92 o                         
  -2  -1   6       1279.33       1225.23        50.43 o                         
  -1  -1   6        774.96        655.16        55.69 o                         
   0  -1   6       1626.41       1562.06        88.95 o                         
   1  -1   6        495.99        487.59        35.19 o                         
   2  -1   6       1533.99       1554.38        66.88 o                         
   3  -1   6          7.89        -15.26        15.26 o                         
   4  -1   6         43.83         68.21        28.82 o                         
   5  -1   6        266.05        321.33        43.44 o                         
  -8   0   6         17.68         25.06        13.51 o                         
  -7   0   6        261.62        193.79        37.72 o                         
  -6   0   6        212.90        217.53        44.47 o                         
  -5   0   6       1500.98       1472.35        95.48 o                         
  -4   0   6        248.43        249.16        29.76 o                         
  -3   0   6       6621.48       6670.65       121.78 o                         
  -2   0   6        303.72        293.31        21.75 o                         
  -1   0   6        200.41        207.45        22.86 o                         
   0   0   6       8064.34       8647.32       207.10 o                         
   1   0   6       7120.09       7645.74       149.56 o                         
   2   0   6        168.80        170.72        25.52 o                         
   3   0   6         50.86         59.19        23.34 o                         
   4   0   6        261.37        285.43        55.78 o                         
   5   0   6         59.03         30.47        22.43 o                         
  -8   1   6         93.72        102.83        27.51 o                         
  -7   1   6        176.51        120.64        43.91 o                         
  -6   1   6        291.80        273.50        60.08 o                         
  -5   1   6        188.97        203.80        25.81 o                         
  -4   1   6        526.24        455.34        29.87 o                         
  -3   1   6        649.06        598.22        28.44 o                         
  -2   1   6       1387.84       1442.07        46.56 o                         
  -1   1   6        841.05        805.27        43.19 o                         
   0   1   6       1671.45       1641.04        59.33 o                         
   1   1   6        472.96        493.47        36.86 o                         
   2   1   6       1460.72       1508.13        68.07 o                         
   3   1   6         12.46         22.80        22.80 o                         
   4   1   6         46.71         42.56        30.03 o                         
   5   1   6        263.10        252.86        37.22 o                         
  -8   2   6        442.00        519.99        61.40 o                         
  -7   2   6        425.71        404.22        57.44 o                         
  -6   2   6        336.42        340.82        38.62 o                         
  -5   2   6       2124.78       2076.87        94.10 o                         
  -4   2   6        112.61        106.86        17.04 o                         
  -3   2   6       1320.32       1308.17        40.05 o                         
  -2   2   6       1123.68       1077.57        35.80 o                         
  -1   2   6       4366.03       4527.44        87.94 o                         
   0   2   6       1218.64       1221.65        52.80 o                         
   1   2   6         51.46         37.39        11.40 o                         
   2   2   6        780.60        790.65        49.65 o                         
   3   2   6       1176.64       1234.94        90.36 o                         
   4   2   6         16.68         39.64        24.09 o                         
   5   2   6        107.09        140.99        33.67 o                         
  -7   3   6        233.09        244.13        44.54 o                         
  -6   3   6         39.22         34.63        29.35 o                         
  -5   3   6        191.48        177.02        28.71 o                         
  -4   3   6         20.27          9.56        21.22 o                         
  -3   3   6       1389.42       1387.90        41.92 o                         
  -2   3   6       3508.56       3460.37        64.08 o                         
  -1   3   6        229.36        227.42        18.87 o                         
   0   3   6        394.41        341.30        26.11 o                         
   1   3   6         37.45         37.52        13.37 o                         
   2   3   6         34.29         54.78        31.88 o                         
   3   3   6       1419.09       1464.51        71.88 o                         
   4   3   6        676.28        808.97        76.29 o                         
   5   3   6          3.03         38.35        28.42 o                         
  -7   4   6       1153.03       1289.38        97.36 o                         
  -6   4   6       1048.12       1062.75        70.17 o                         
  -5   4   6        443.62        443.92        36.41 o                         
  -4   4   6        235.96        209.81        24.33 o                         
  -3   4   6        964.38        921.52        35.94 o                         
  -2   4   6        242.67        243.04        20.52 o                         
  -1   4   6       1825.39       1746.49        67.55 o                         
   0   4   6        284.72        325.07        25.84 o                         
   1   4   6        477.17        465.51        30.03 o                         
   2   4   6        453.15        411.62        37.18 o                         
   3   4   6        218.21        220.30        29.63 o                         
   4   4   6        578.06        687.80        72.36 o                         
  -7   5   6         28.05         28.28        29.40 o                         
  -6   5   6        224.22        238.62        27.85 o                         
  -5   5   6         87.31         73.70        14.26 o                         
  -4   5   6       1113.86       1145.14        53.56 o                         
  -3   5   6        240.47        223.51        20.12 o                         
  -2   5   6        399.39        330.63        72.00 o                         
  -1   5   6       1707.71       1645.81        53.50 o                         
   0   5   6        903.74        905.09        41.72 o                         
   1   5   6        436.90        405.34        29.34 o                         
   2   5   6       1413.82       1414.78        55.56 o                         
   3   5   6        496.64        520.99        44.34 o                         
   4   5   6        479.07        533.87        68.41 o                         
  -7   6   6         24.99         41.14        39.98 o                         
  -6   6   6        206.86        198.67        33.97 o                         
  -5   6   6       2221.09       2333.40        78.56 o                         
  -4   6   6        479.43        475.70        36.09 o                         
  -3   6   6       1085.06       1124.20        63.27 o                         
  -2   6   6        656.96        635.90        35.64 o                         
  -1   6   6        608.49        579.22        34.22 o                         
   0   6   6       2023.51       2031.93        65.20 o                         
   1   6   6       1146.81       1138.36        48.11 o                         
   2   6   6        344.83        303.75        28.85 o                         
   3   6   6        436.19        429.58        43.09 o                         
   4   6   6         21.84         31.00        30.75 o                         
  -7   7   6         47.27          1.93        19.87 o                         
  -6   7   6        831.64        885.77        59.67 o                         
  -5   7   6        185.46        212.99        33.15 o                         
  -4   7   6        611.98        588.40        47.35 o                         
  -3   7   6        405.31        380.41        30.77 o                         
  -2   7   6        200.07        241.87        34.87 o                         
  -1   7   6         32.47         12.26        13.22 o                         
   0   7   6        556.70        508.17        36.32 o                         
   1   7   6        371.39        353.23        42.59 o                         
   2   7   6        392.16        368.56        32.65 o                         
   3   7   6         16.00         -3.31        23.24 o                         
   4   7   6        159.06        185.93        37.47 o                         
  -6   8   6         25.10         25.74        17.67 o                         
  -5   8   6        369.19        367.92        53.38 o                         
  -4   8   6        340.79        348.08        88.90 o                         
  -3   8   6        789.75        762.00        43.85 o                         
  -2   8   6        414.18        363.91        31.43 o                         
  -1   8   6       1310.80       1290.23        46.55 o                         
   0   8   6       1478.36       1441.82        59.52 o                         
   1   8   6       1200.23       1243.73        53.48 o                         
   2   8   6       1084.95       1141.45        77.86 o                         
   3   8   6        562.51        527.01        46.11 o                         
  -6   9   6        123.29         98.74        17.22 o                         
  -5   9   6        245.13        244.41        33.48 o                         
  -4   9   6        135.48        172.18        48.27 o                         
  -3   9   6        595.39        589.33        37.81 o                         
  -2   9   6        777.16        785.86        44.46 o                         
  -1   9   6        125.88        121.64        16.40 o                         
   0   9   6         17.42          4.20        13.63 o                         
   1   9   6        157.15        146.15        20.68 o                         
   2   9   6         93.92        101.80        17.51 o                         
   3   9   6        555.76        640.23        47.29 o                         
  -5  10   6         21.80         39.83        14.97 o                         
  -4  10   6        231.93        217.78        38.35 o                         
  -3  10   6        882.52        842.76        39.66 o                         
  -2  10   6         95.11         68.25        16.34 o                         
  -1  10   6        777.90        729.68        45.02 o                         
   0  10   6        360.63        412.70        34.45 o                         
   1  10   6        401.22        462.74        33.94 o                         
   2  10   6        196.22        190.12        28.25 o                         
   3  10   6        137.91        146.83        32.07 o                         
  -5  11   6        195.17        202.13        33.29 o                         
  -4  11   6        145.76        119.82        20.52 o                         
  -3  11   6        480.89        418.86        49.64 o                         
  -2  11   6        594.04        557.31        41.37 o                         
  -1  11   6         21.88         16.10        20.31 o                         
   0  11   6         85.61         89.49        23.42 o                         
   1  11   6        197.47        196.39        31.08 o                         
   2  11   6         73.61         59.00        12.91 o                         
  -4  12   6        256.04        221.64        22.24 o                         
  -3  12   6        190.37        169.08        24.02 o                         
  -2  12   6        135.39        171.71        21.09 o                         
  -1  12   6        467.16        414.97        37.80 o                         
   0  12   6        170.55        193.87        28.98 o                         
   1  12   6        164.09        214.40        42.37 o                         
  -3  13   6        179.29        170.23        33.04 o                         
  -2  13   6         14.19        -25.69        25.69 o                         
  -1  13   6         66.22        144.29        33.50 o                         
   0  13   6        259.07        274.65        34.44 o                         
  -1 -12   7        108.02         77.99        21.89 o                         
   1 -11   7        506.98        610.31        60.87 o                         
   0 -10   7        444.99        516.50        61.75 o                         
   1 -10   7          6.92         29.65        16.83 o                         
   2 -10   7        246.44        227.22        33.25 o                         
   1  -9   7        518.93        571.24        60.49 o                         
   2  -9   7        112.24        149.85        34.14 o                         
   1  -8   7         33.57         27.70        14.45 o                         
   3  -8   7        270.82        387.63        46.55 o                         
   1  -7   7         46.07         95.04        28.42 o                         
   3  -7   7          2.76         11.15        28.46 o                         
  -7  -6   7        106.23        125.13        31.31 o                         
   1  -6   7         66.27         96.83        32.22 o                         
   2  -6   7        133.36         72.58        29.99 o                         
  -7  -5   7         94.16         87.88        34.17 o                         
  -6  -5   7         27.81        -39.29        40.30 o                         
   0  -5   7       1169.62       1009.03        81.82 o                         
   1  -5   7        637.27        564.30        68.31 o                         
   2  -5   7       1027.28       1140.38        88.16 o                         
   4  -5   7         44.13         59.74        19.44 o                         
  -7  -4   7         52.36         32.26        20.23 o                         
  -6  -4   7        189.63        181.54        61.34 o                         
  -5  -4   7         22.95        -25.16        39.26 o                         
  -3  -4   7        981.74       1012.83        58.84 o                         
  -1  -4   7         34.23         21.29        14.07 o                         
   0  -4   7        384.24        367.22        53.08 o                         
   1  -4   7        356.08        322.40        46.42 o                         
   2  -4   7       1120.80       1201.78        63.44 o                         
   3  -4   7        222.95        262.41        38.19 o                         
   4  -4   7         39.69         29.27        17.49 o                         
  -7  -3   7        436.33        449.44        62.03 o                         
  -6  -3   7        229.06        225.65        34.25 o                         
  -5  -3   7        682.97        644.09        55.18 o                         
  -4  -3   7        473.96        500.80        56.09 o                         
  -3  -3   7       1506.22       1540.16        63.90 o                         
  -2  -3   7        380.22        352.87        42.68 o                         
  -1  -3   7        476.23        346.11        47.17 o                         
   0  -3   7       2101.54       1995.93       112.00 o                         
   1  -3   7       2140.29       2286.13       123.78 o                         
   2  -3   7        438.98        470.51        37.01 o                         
   3  -3   7        227.36        206.35        43.50 o                         
   4  -3   7         83.03         34.99        49.15 o                         
  -7  -2   7        313.49        317.72        51.63 o                         
  -6  -2   7        541.76        514.64        73.21 o                         
  -5  -2   7        130.63        124.74        22.02 o                         
  -4  -2   7       1963.90       1820.14       106.13 o                         
  -3  -2   7        976.09        981.54        57.65 o                         
  -2  -2   7       1535.74       1293.87        82.41 o                         
  -1  -2   7         32.16          6.31        20.04 o                         
   1  -2   7        112.14        125.52        23.54 o                         
   2  -2   7        755.88        754.71        48.51 o                         
   3  -2   7          0.61         29.33         7.69 o                         
   4  -2   7          2.18          7.07        21.26 o                         
  -7  -1   7        340.02        299.41        65.83 o                         
  -6  -1   7       1069.85       1217.78        72.32 o                         
  -5  -1   7       1194.86       1274.28        97.35 o                         
  -4  -1   7       1229.91       1206.91        64.39 o                         
  -3  -1   7        445.19        464.03        37.46 o                         
  -2  -1   7         66.11         83.15        17.38 o                         
  -1  -1   7       1088.84       1126.15        81.25 o                         
   0  -1   7        162.18        136.72        39.79 o                         
   1  -1   7         10.11         12.88        22.21 o                         
   2  -1   7        858.25        803.35        49.03 o                         
   3  -1   7        456.22        467.91        60.46 o                         
   4  -1   7        324.75        329.50        48.40 o                         
  -7   0   7         33.61         59.36        27.64 o                         
  -6   0   7         95.68         10.07        36.45 o                         
  -5   0   7        357.13        372.32        44.80 o                         
  -4   0   7         57.17         49.68        18.48 o                         
  -3   0   7        105.91         89.05        15.31 o                         
  -2   0   7       1222.67       1168.00        55.72 o                         
  -1   0   7         85.39         73.87        28.27 o                         
   0   0   7        582.34        532.01        60.27 o                         
   1   0   7         18.35         26.23        18.11 o                         
   2   0   7        128.65        123.23        39.79 o                         
   3   0   7       1393.64       1511.56        68.77 o                         
   4   0   7        918.48       1013.68        75.22 o                         
  -7   1   7        384.62        390.84        54.77 o                         
  -6   1   7       1080.21       1036.99       101.86 o                         
  -5   1   7       1154.13       1093.42        57.38 o                         
  -4   1   7       1264.39       1158.56        49.13 o                         
  -3   1   7        518.06        488.69        26.92 o                         
  -2   1   7         62.59         85.04        13.18 o                         
  -1   1   7        943.60        880.17        69.88 o                         
   0   1   7        115.96        143.56        28.77 o                         
   1   1   7         20.39         40.25        19.74 o                         
   2   1   7        740.13        828.12        51.43 o                         
   3   1   7        410.09        495.94        40.52 o                         
   4   1   7        373.17        351.39        52.26 o                         
  -7   2   7        315.61        314.45        50.22 o                         
  -6   2   7        509.09        515.72        55.50 o                         
  -5   2   7        137.35        139.55        25.68 o                         
  -4   2   7       2028.92       2083.18        68.44 o                         
  -3   2   7        985.01       1012.52        38.08 o                         
  -2   2   7       1489.53       1384.17        43.48 o                         
  -1   2   7         23.35         14.28        13.77 o                         
   0   2   7        796.95        814.43        72.61 o                         
   1   2   7         99.62         97.76        21.10 o                         
   2   2   7        885.67        940.12        56.67 o                         
   3   2   7          0.27         20.91        17.01 o                         
   4   2   7          4.79          5.68        23.96 o                         
  -7   3   7        420.60        392.41        56.41 o                         
  -6   3   7        252.93        268.35        38.03 o                         
  -5   3   7        788.99        822.59        46.82 o                         
  -4   3   7        577.97        547.88        32.75 o                         
  -3   3   7       1297.88       1307.44        44.53 o                         
  -2   3   7        279.13        255.90        22.69 o                         
  -1   3   7        562.35        529.10        40.66 o                         
   0   3   7       2197.80       2252.92        78.76 o                         
   1   3   7       1924.63       2038.43        80.52 o                         
   2   3   7        405.52        380.44        39.60 o                         
   3   3   7        254.67        245.00        32.90 o                         
   4   3   7         68.36         98.46        28.36 o                         
  -7   4   7         47.68         85.46        30.09 o                         
  -6   4   7        206.72        197.71        32.63 o                         
  -5   4   7         27.86          3.56        13.03 o                         
  -4   4   7        945.97        926.37        53.45 o                         
  -3   4   7       1084.67       1101.14        41.78 o                         
  -2   4   7        272.57        239.72        24.06 o                         
  -1   4   7         18.97         -1.25        24.20 o                         
   0   4   7        414.38        455.96        66.44 o                         
   1   4   7        377.38        419.16        43.25 o                         
   2   4   7       1048.50        986.00        58.75 o                         
   3   4   7        236.55        243.73        33.12 o                         
   4   4   7         43.62         35.68        26.16 o                         
  -7   5   7         85.07        133.29        39.73 o                         
  -6   5   7         15.63         19.00        19.65 o                         
  -5   5   7       1223.77       1201.19        57.53 o                         
  -4   5   7         70.72         60.81        16.75 o                         
  -3   5   7         45.62         17.71        18.04 o                         
  -2   5   7        980.44        931.79        56.12 o                         
  -1   5   7        977.83        930.82        57.21 o                         
   0   5   7       1317.45       1365.34        64.83 o                         
   1   5   7        766.01        784.40        54.63 o                         
   2   5   7       1045.78       1025.94        63.76 o                         
   3   5   7        628.22        666.67        48.41 o                         
   4   5   7         33.02         27.98        24.06 o                         
  -7   6   7         92.80         38.91        25.69 o                         
  -6   6   7         24.33         54.31        27.60 o                         
  -5   6   7        172.80        172.92        56.14 o                         
  -4   6   7         43.02         21.00        21.38 o                         
  -3   6   7        184.76        194.32        24.25 o                         
  -2   6   7       3137.39       2943.02        99.13 o                         
  -1   6   7        414.31        399.71        40.08 o                         
   0   6   7        803.59        794.24        44.65 o                         
   1   6   7         64.87         65.63        22.01 o                         
   2   6   7        149.29        118.86        42.23 o                         
   3   6   7        322.94        350.98        40.78 o                         
  -6   7   7        357.12        373.65        41.61 o                         
  -5   7   7        182.33        204.29        29.54 o                         
  -4   7   7       1016.76       1097.48        66.59 o                         
  -3   7   7       3091.10       3243.21       131.83 o                         
  -2   7   7        191.55        179.64        26.29 o                         
  -1   7   7        523.81        534.06        45.48 o                         
   0   7   7        340.74        405.88        34.41 o                         
   1   7   7        102.51        109.21        25.22 o                         
   2   7   7         18.09          8.52        23.82 o                         
   3   7   7          4.76         20.60        17.09 o                         
  -6   8   7         83.51        113.92        19.64 o                         
  -5   8   7         48.74         62.05        23.60 o                         
  -4   8   7        181.70        174.73        31.08 o                         
  -3   8   7         87.78         65.36        17.49 o                         
  -2   8   7        635.54        627.58        40.72 o                         
  -1   8   7        282.12        293.49        25.27 o                         
   0   8   7        993.63       1059.49        63.24 o                         
   1   8   7         55.33         32.73        14.63 o                         
   2   8   7        767.85        725.50        49.65 o                         
   3   8   7        259.76        292.91        41.46 o                         
  -6   9   7        188.47        195.42        22.92 o                         
  -5   9   7       1008.16        987.37        59.21 o                         
  -4   9   7        283.54        306.30        38.75 o                         
  -3   9   7         13.73         10.74        11.75 o                         
  -2   9   7         20.78         38.13        15.95 o                         
  -1   9   7        327.03        324.21        29.35 o                         
   0   9   7        568.57        603.66        47.30 o                         
   1   9   7        469.82        466.28        45.51 o                         
   2   9   7        122.53         83.68        20.93 o                         
  -5  10   7         31.91          4.98         6.90 o                         
  -4  10   7        385.64        363.16        42.02 o                         
  -3  10   7        406.07        354.54        37.83 o                         
  -2  10   7        168.33        146.35        22.13 o                         
  -1  10   7        175.58        193.71        24.04 o                         
   0  10   7        439.85        406.63        57.52 o                         
   1  10   7         10.21         11.33        17.88 o                         
   2  10   7        256.37        252.50        26.54 o                         
  -4  11   7         23.07         25.37         9.69 o                         
  -3  11   7        524.85        465.44        89.87 o                         
  -2  11   7        207.94        186.07        28.36 o                         
  -1  11   7        254.35        271.45        40.06 o                         
   0  11   7        549.11        496.90        42.31 o                         
   1  11   7        533.23        567.86        44.79 o                         
  -3  12   7        155.93        101.63        30.15 o                         
  -2  12   7        644.09        575.50        99.41 o                         
  -1  12   7         91.50        102.33        23.35 o                         
   0  12   7         51.95         76.91        17.61 o                         
  -3 -11   8         79.40         57.73        25.00 o                         
  -1 -11   8         27.65         30.75        12.37 o                         
  -3 -10   8        259.58        303.59        41.93 o                         
  -1 -10   8        292.80        362.10        50.88 o                         
   0 -10   8        268.59        332.45        47.58 o                         
  -5  -9   8        120.59        136.78        32.76 o                         
   0  -9   8        124.42        147.90        31.97 o                         
   1  -9   8         37.53         37.69        33.86 o                         
  -3  -8   8        120.70         94.57        26.98 o                         
  -1  -8   8        496.69        547.00        65.64 o                         
   0  -8   8        196.21        255.50        48.12 o                         
   1  -8   8        434.81        337.26        52.14 o                         
   2  -8   8        201.79        227.70        24.21 o                         
  -6  -7   8        234.15        258.89        41.46 o                         
  -3  -7   8        633.99        657.65        64.67 o                         
  -1  -7   8        390.02        405.44        56.60 o                         
   0  -7   8        620.41        757.71        72.05 o                         
   2  -7   8        464.50        508.30        53.68 o                         
  -6  -6   8         51.21         82.64        25.73 o                         
  -5  -6   8        335.48        433.43        64.10 o                         
  -3  -6   8        483.40        544.61        60.74 o                         
  -2  -6   8        764.23        826.96        76.95 o                         
  -1  -6   8        311.11        271.71        52.92 o                         
   0  -6   8        221.63        244.67        42.71 o                         
   1  -6   8       1038.34       1106.87        86.65 o                         
   2  -6   8        134.50        116.30        34.52 o                         
  -7  -5   8        405.60        478.50        61.72 o                         
  -6  -5   8        136.36        106.35        34.01 o                         
  -5  -5   8         85.11         70.99        32.26 o                         
  -3  -5   8        138.78        145.29        40.61 o                         
  -2  -5   8        920.61        886.92        78.05 o                         
  -1  -5   8        497.03        573.88        69.88 o                         
   0  -5   8        454.23        503.72        58.58 o                         
   1  -5   8        356.21        352.05        50.25 o                         
   2  -5   8        173.21        196.11        35.33 o                         
   3  -5   8        303.56        330.69        40.96 o                         
  -7  -4   8        449.91        530.19        66.24 o                         
  -6  -4   8       1168.49       1228.76        81.19 o                         
  -5  -4   8        141.04        153.06        31.29 o                         
  -4  -4   8        564.60        636.26        64.42 o                         
  -3  -4   8        901.51        945.78        78.02 o                         
  -2  -4   8          1.73        -15.92        15.92 o                         
  -1  -4   8        292.80        270.58        42.84 o                         
   1  -4   8        185.77        249.97        49.88 o                         
   2  -4   8         44.39         64.42        25.82 o                         
  -7  -3   8        115.11        122.08        33.57 o                         
  -6  -3   8        152.18        164.49        26.91 o                         
  -5  -3   8        169.19        229.44        39.93 o                         
  -4  -3   8        460.96        453.53        56.03 o                         
  -3  -3   8        120.17        104.30        27.80 o                         
   0  -3   8       1025.60        988.65        88.92 o                         
   1  -3   8         20.59          3.93        11.68 o                         
   2  -3   8        193.52        202.80        38.25 o                         
  -7  -2   8        179.83        190.49        37.63 o                         
  -6  -2   8        258.90        233.28        60.60 o                         
  -5  -2   8        688.89        735.56        64.61 o                         
  -4  -2   8       1070.02        921.78        82.85 o                         
  -3  -2   8        531.53        592.52        43.12 o                         
  -2  -2   8         72.09         28.74        18.66 o                         
  -1  -2   8       2070.11       2201.71       124.25 o                         
   0  -2   8        745.92        815.78        79.27 o                         
   1  -2   8         47.66         45.64        22.68 o                         
   2  -2   8        103.16         65.11        23.08 o                         
   3  -2   8        520.85        535.00        52.61 o                         
  -7  -1   8         79.61        133.95        31.53 o                         
  -6  -1   8        138.45        143.52        26.13 o                         
  -5  -1   8         40.03          5.51        13.67 o                         
  -4  -1   8        239.33        219.46        40.31 o                         
  -3  -1   8        794.09        824.86        50.58 o                         
  -2  -1   8        975.25        922.79        75.38 o                         
  -1  -1   8        717.98        742.35        71.77 o                         
   0  -1   8        632.75        718.89        69.94 o                         
   1  -1   8         18.32          9.45        23.78 o                         
   2  -1   8        625.09        688.93        46.89 o                         
   3  -1   8        163.14        210.37        33.57 o                         
  -7   0   8         25.10          2.39        27.36 o                         
  -6   0   8        208.34        210.20        37.94 o                         
  -5   0   8        508.29        563.64        42.77 o                         
  -4   0   8        152.69        148.30        29.83 o                         
  -3   0   8       1085.73       1171.55        59.31 o                         
  -2   0   8        203.24        222.81        39.95 o                         
  -1   0   8         11.31        -23.52        27.32 o                         
   0   0   8        690.72        750.83        74.00 o                         
   1   0   8       1432.79       1521.98       103.71 o                         
   2   0   8         27.02         13.98        18.62 o                         
   3   0   8          9.18         48.59        29.43 o                         
  -7   1   8         90.87        115.99        40.92 o                         
  -6   1   8        129.55         31.01        63.13 o                         
  -5   1   8         41.10          1.98        21.87 o                         
  -4   1   8        248.63        239.64        27.34 o                         
  -3   1   8        794.11        830.39        36.99 o                         
  -2   1   8        990.45        992.39        54.08 o                         
  -1   1   8        698.18        715.18        47.63 o                         
   0   1   8        640.51        694.80        76.38 o                         
   1   1   8         15.43         13.19        16.80 o                         
   2   1   8        564.67        648.67        45.29 o                         
   3   1   8        157.13        146.49        33.26 o                         
  -7   2   8        142.82        216.37        57.26 o                         
  -6   2   8        246.82        263.38        39.64 o                         
  -5   2   8        771.83        743.65        48.75 o                         
  -4   2   8       1007.56       1013.13        52.28 o                         
  -3   2   8        441.32        439.89        29.05 o                         
  -2   2   8         97.02        121.31        20.32 o                         
  -1   2   8       2186.76       2169.27       119.41 o                         
   0   2   8        874.15        934.03        83.83 o                         
   1   2   8         64.43         81.79        29.37 o                         
   2   2   8        116.92        135.18        22.83 o                         
  -7   3   8        111.62        110.59        32.04 o                         
  -6   3   8        138.61        121.93        33.03 o                         
  -5   3   8        164.69        127.40        22.42 o                         
  -4   3   8        462.06        482.40        36.54 o                         
  -3   3   8        125.04        149.59        19.25 o                         
  -2   3   8       2653.42       2745.51       102.78 o                         
  -1   3   8        502.06        469.36        58.98 o                         
   0   3   8        981.55        920.53        82.73 o                         
   1   3   8         16.81         -1.43        20.56 o                         
   2   3   8        214.40        198.53        28.73 o                         
   3   3   8        572.08        625.99        60.24 o                         
  -7   4   8        473.85        443.16        53.14 o                         
  -6   4   8       1117.54       1115.79        72.33 o                         
  -5   4   8        176.96        139.87        23.68 o                         
  -4   4   8        562.45        557.27        39.36 o                         
  -3   4   8        902.10        925.38       129.96 o                         
  -2   4   8         18.47         27.71        13.60 o                         
  -1   4   8        304.37        287.16        51.60 o                         
   0   4   8         39.94         35.02        25.66 o                         
   1   4   8        256.82        325.80        56.75 o                         
   2   4   8         64.44        -18.13        26.76 o                         
   3   4   8         98.59        157.07        38.07 o                         
  -6   5   8        143.01         65.14        38.51 o                         
  -5   5   8         84.47        110.47        24.13 o                         
  -4   5   8       1187.09       1234.77        70.76 o                         
  -3   5   8        101.01         90.36        19.06 o                         
  -2   5   8        975.32        960.48        59.37 o                         
  -1   5   8        461.80        488.95        46.02 o                         
   0   5   8        425.71        473.82        58.26 o                         
   1   5   8        324.46        337.67        36.04 o                         
   2   5   8        151.82        201.35        29.57 o                         
   3   5   8        320.80        310.65        48.59 o                         
  -6   6   8         72.02         38.37        47.55 o                         
  -5   6   8        376.49        358.64        37.75 o                         
  -4   6   8        482.27        513.31        48.26 o                         
  -3   6   8        601.12        577.09        38.92 o                         
  -2   6   8        680.32        640.04        40.76 o                         
  -1   6   8        228.50        196.84        29.68 o                         
   0   6   8        155.95        132.79        43.41 o                         
   1   6   8        944.15       1029.23        59.80 o                         
   2   6   8        136.74        130.38        22.10 o                         
  -6   7   8        251.46        248.41        29.79 o                         
  -5   7   8        427.57        375.43        42.49 o                         
  -4   7   8        958.46       1016.22        65.10 o                         
  -3   7   8        658.10        617.64        39.26 o                         
  -2   7   8         42.87         28.78        12.99 o                         
  -1   7   8        390.27        414.69        32.67 o                         
   0   7   8        696.68        759.50        80.06 o                         
   1   7   8         58.85         40.72        18.20 o                         
   2   7   8        492.13        550.31        42.94 o                         
  -6   8   8         38.94         75.61        19.07 o                         
  -5   8   8        154.04        188.08        26.91 o                         
  -4   8   8         80.20         78.38        18.15 o                         
  -3   8   8        140.24        103.43        29.67 o                         
  -2   8   8        325.29        334.31        31.61 o                         
  -1   8   8        475.74        495.14        37.13 o                         
   0   8   8        176.02        199.41        40.23 o                         
   1   8   8        458.77        491.05        42.39 o                         
   2   8   8        190.92        236.52        35.19 o                         
  -5   9   8        119.70        166.15        24.09 o                         
  -4   9   8         34.77         34.42        16.32 o                         
  -3   9   8         70.99         63.05        15.99 o                         
  -2   9   8       1098.94       1070.73        72.09 o                         
  -1   9   8          7.98         16.44        13.47 o                         
   0   9   8        111.90         76.60        24.66 o                         
   1   9   8         34.27         31.77        19.48 o                         
  -4  10   8         83.50        113.79        23.05 o                         
  -3  10   8        231.05        261.39        32.78 o                         
  -2  10   8         82.84         66.95        18.09 o                         
  -1  10   8        335.61        278.77        50.00 o                         
   0  10   8        321.04        283.49        45.60 o                         
  -3  11   8         85.04        122.06        25.46 o                         
  -2  11   8        280.98        341.67        59.58 o                         
  -1  11   8         31.73         29.27        17.15 o                         
  -3  -9   9         99.26        121.42        31.50 o                         
  -2  -9   9         33.63         24.31        17.15 o                         
  -1  -9   9        320.33        371.43        46.64 o                         
  -5  -8   9         26.71          5.37        24.09 o                         
  -3  -8   9        146.21        175.57        33.51 o                         
  -2  -8   9        216.24        181.85        37.00 o                         
  -1  -8   9         32.55          8.54        12.44 o                         
   0  -8   9        281.04        332.98        46.01 o                         
  -5  -7   9        176.14        186.84        42.59 o                         
  -3  -7   9        659.08        698.38        65.55 o                         
  -2  -7   9        538.97        500.07        65.89 o                         
  -1  -7   9        102.26        125.79        33.76 o                         
   0  -7   9        132.19        128.33        39.48 o                         
   1  -7   9         52.56         40.48        29.05 o                         
  -6  -6   9         88.92        -15.36        15.36 o                         
  -5  -6   9        105.97        110.12        33.86 o                         
  -2  -6   9        787.51        793.39        76.54 o                         
   0  -6   9         84.86        116.46        32.22 o                         
   1  -6   9         79.73        107.79        26.04 o                         
  -6  -5   9        100.34         75.15        33.31 o                         
  -5  -5   9        144.94        172.65        47.21 o                         
  -3  -5   9         27.39         17.46        12.97 o                         
  -2  -5   9        177.09        193.82        48.52 o                         
  -1  -5   9       1537.42       1652.23       110.40 o                         
   0  -5   9        264.17        269.67        43.47 o                         
   1  -5   9        239.47        206.66        38.35 o                         
  -6  -4   9        136.82        147.31        39.45 o                         
  -5  -4   9         84.76        101.21        20.82 o                         
  -3  -4   9        469.97        486.50        62.44 o                         
  -2  -4   9        130.80        234.77        40.83 o                         
  -1  -4   9        335.37        376.08        59.20 o                         
   0  -4   9        587.61        636.57        73.40 o                         
   1  -4   9         36.90         61.87        21.07 o                         
   2  -4   9        114.88         96.17        17.93 o                         
  -6  -3   9         67.01         87.80        31.52 o                         
  -5  -3   9        403.96        420.46        46.28 o                         
  -3  -3   9        204.25        231.66        39.67 o                         
  -2  -3   9        706.49        696.87        70.29 o                         
  -1  -3   9        258.44        211.59        46.86 o                         
   0  -3   9        459.38        448.12        58.14 o                         
   1  -3   9       2374.45       2364.37       124.00 o                         
   2  -3   9        133.27        121.77        27.36 o                         
  -7  -2   9         65.23        111.28        34.83 o                         
  -6  -2   9        136.65        120.60        30.31 o                         
  -5  -2   9         54.42         58.28        24.54 o                         
  -4  -2   9        685.03        701.51        97.58 o                         
  -3  -2   9        290.31        228.43        38.22 o                         
  -2  -2   9        132.84        107.79        30.84 o                         
  -1  -2   9        259.05        247.40        47.05 o                         
   0  -2   9         79.58         86.06        33.89 o                         
   1  -2   9        279.29        334.43        48.59 o                         
   2  -2   9        303.99        325.73        43.41 o                         
  -7  -1   9         94.58         68.47        24.37 o                         
  -6  -1   9        454.73        447.56        46.99 o                         
  -5  -1   9        477.09        474.55        37.06 o                         
  -4  -1   9        877.96        912.56        62.35 o                         
  -3  -1   9        546.43        539.15        44.93 o                         
  -2  -1   9        149.12        194.13        38.38 o                         
  -1  -1   9        716.99        763.02        77.01 o                         
   0  -1   9        446.38        402.11        60.05 o                         
   1  -1   9        137.96        148.68        45.51 o                         
   2  -1   9         21.28         57.07        25.85 o                         
  -7   0   9        261.96        260.28        51.41 o                         
  -6   0   9         66.88         57.79        28.05 o                         
  -5   0   9        289.91        302.45        32.01 o                         
  -4   0   9         31.06         19.91        21.00 o                         
  -3   0   9         25.46         18.33        19.52 o                         
  -2   0   9       1107.39       1114.25        60.88 o                         
  -1   0   9          0.73          3.14        32.66 o                         
   1   0   9          0.61        -10.43        10.43 o                         
   2   0   9         13.01         81.38        23.21 o                         
  -7   1   9        129.69        187.94        46.42 o                         
  -6   1   9        555.09        639.08        52.58 o                         
  -5   1   9        529.84        528.29        41.06 o                         
  -4   1   9        847.12        810.84        56.97 o                         
  -3   1   9        597.13        597.69        45.44 o                         
  -2   1   9        205.20        196.50        29.45 o                         
  -1   1   9        622.00        595.21        69.47 o                         
   0   1   9        393.05        390.21        60.71 o                         
   1   1   9        168.38        185.84        36.97 o                         
   2   1   9          7.22          0.41        21.58 o                         
  -7   2   9         72.47        129.87        33.95 o                         
  -6   2   9        140.04        146.91        33.79 o                         
  -5   2   9         49.02         45.49        24.41 o                         
  -4   2   9        649.81        602.92        53.49 o                         
  -3   2   9        322.41        304.29        56.09 o                         
  -2   2   9        141.35        139.54        35.33 o                         
  -1   2   9        222.48        222.46        48.24 o                         
   0   2   9         94.20        104.68        37.38 o                         
   1   2   9        298.60        343.79        51.63 o                         
   2   2   9        291.54        286.38        39.73 o                         
  -6   3   9         80.07         73.50        22.31 o                         
  -5   3   9        450.85        414.13        42.78 o                         
  -4   3   9        108.50        173.43        36.15 o                         
  -3   3   9        246.69        239.55        23.99 o                         
  -2   3   9        633.87        643.01        67.71 o                         
  -1   3   9        303.91        299.32        47.11 o                         
   0   3   9        468.01        561.00        68.31 o                         
   1   3   9       2288.41       2347.03       123.09 o                         
   2   3   9        164.92        169.95        36.18 o                         
  -6   4   9        119.49        102.17        30.18 o                         
  -5   4   9         82.61         49.11        20.38 o                         
  -4   4   9        566.27        592.21        49.71 o                         
  -3   4   9        421.64        429.46        43.27 o                         
  -2   4   9         95.88         44.10        16.74 o                         
  -1   4   9        346.59        338.98        50.75 o                         
   0   4   9        564.10        519.01        61.46 o                         
   1   4   9         39.19         47.24        20.73 o                         
   2   4   9        136.74        168.94        35.74 o                         
  -6   5   9         86.19         81.22        27.95 o                         
  -5   5   9        116.16         68.14        20.32 o                         
  -4   5   9        705.60        692.39        71.42 o                         
  -3   5   9         25.11          5.10        14.01 o                         
  -2   5   9        203.41        187.47        41.55 o                         
  -1   5   9       1608.65       1569.10       103.99 o                         
   0   5   9        194.79        247.18        48.52 o                         
   1   5   9        261.79        249.94        44.60 o                         
   2   5   9        316.52        306.85        43.56 o                         
  -6   6   9         83.52        130.59        36.06 o                         
  -5   6   9        114.72         99.13        21.85 o                         
  -4   6   9        184.68        185.71        30.21 o                         
  -3   6   9          7.07         12.08        10.40 o                         
  -2   6   9        744.77        740.39        48.88 o                         
  -1   6   9        371.61        431.88        41.18 o                         
   0   6   9         97.09         84.99        28.83 o                         
   1   6   9         70.94         28.17        21.95 o                         
  -5   7   9        129.27        181.15        26.57 o                         
  -4   7   9        121.66         99.51        20.21 o                         
  -3   7   9        694.63        757.64        43.38 o                         
  -2   7   9        497.64        439.40        45.60 o                         
  -1   7   9        107.79        115.62        24.47 o                         
   0   7   9        161.45        146.67        32.73 o                         
   1   7   9         56.84         44.13        16.96 o                         
  -5   8   9         22.82         32.46        18.02 o                         
  -4   8   9        237.50        243.05        30.65 o                         
  -3   8   9        161.13        154.05        35.43 o                         
  -2   8   9        227.20        276.75        31.67 o                         
  -1   8   9         30.95         66.43        29.30 o                         
   0   8   9        288.39        289.83        43.25 o                         
  -4   9   9        427.49        449.11        38.93 o                         
  -3   9   9         74.08         71.68        19.09 o                         
  -2   9   9         30.83         25.94        23.90 o                         
  -1   9   9        323.39        279.21        48.15 o                         
  -3  -7  10        320.61        293.25        40.70 o                         
  -2  -7  10        134.71        173.50        41.52 o                         
  -1  -7  10         98.39         71.17        28.52 o                         
  -5  -6  10        128.74        182.92        42.31 o                         
  -3  -6  10         74.34        118.63        32.54 o                         
  -2  -6  10        196.19        189.45        33.89 o                         
  -1  -6  10        193.22        252.36        39.29 o                         
   0  -6  10         80.62         73.40        23.65 o                         
  -5  -5  10         54.87         32.60        31.41 o                         
  -3  -5  10        276.14        294.01        40.23 o                         
  -2  -5  10        209.49        264.36        47.61 o                         
  -1  -5  10        175.69        205.94        44.76 o                         
   0  -5  10         61.10        118.75        35.33 o                         
  -5  -4  10        244.68        319.76        50.25 o                         
  -4  -4  10        169.96        128.05        40.26 o                         
  -3  -4  10        399.81        429.69        51.10 o                         
  -2  -4  10        216.13        212.13        43.50 o                         
  -1  -4  10        194.06        202.67        45.23 o                         
   0  -4  10         79.12        182.54        35.08 o                         
   1  -4  10        204.12        183.95        29.99 o                         
  -6  -3  10          1.81          7.17        11.29 o                         
  -5  -3  10         74.00         95.95        31.31 o                         
  -4  -3  10        113.38        105.25        29.81 o                         
  -3  -3  10         23.80         28.96        17.90 o                         
  -2  -3  10        541.26        541.37        64.61 o                         
  -1  -3  10        104.12        179.75        44.47 o                         
   0  -3  10          8.19         19.03        11.28 o                         
   1  -3  10        102.02         95.64        28.74 o                         
  -6  -2  10        106.85        129.79        29.73 o                         
  -5  -2  10        332.55        338.93        35.60 o                         
  -4  -2  10        344.83        382.33        58.76 o                         
  -3  -2  10        103.28        112.64        21.04 o                         
  -2  -2  10         28.20         15.33        11.50 o                         
  -1  -2  10       1144.49       1121.73        85.05 o                         
   1  -2  10          4.74        -18.56        18.56 o                         
  -6  -1  10         37.21         37.53        22.33 o                         
  -5  -1  10        116.96        114.66        31.97 o                         
  -4  -1  10        231.15        249.91        54.08 o                         
  -3  -1  10        529.60        523.18        41.04 o                         
  -2  -1  10         69.75        105.18        26.01 o                         
   0  -1  10        275.79        298.81        43.37 o                         
   1  -1  10         92.40         98.75        25.75 o                         
  -6   0  10          3.12         10.49        24.15 o                         
  -5   0  10        206.37        175.54        22.43 o                         
  -4   0  10         82.05         95.04        42.87 o                         
  -3   0  10       1069.43       1035.22        56.54 o                         
  -2   0  10        245.29        297.31        50.79 o                         
  -1   0  10          2.64          7.95        30.31 o                         
   0   0  10        290.29        247.02        41.40 o                         
   1   0  10        800.55        979.61        73.24 o                         
  -6   1  10         41.26          7.38        26.85 o                         
  -5   1  10        111.98         70.04        27.42 o                         
  -4   1  10        249.96        203.52        42.21 o                         
  -3   1  10        542.84        563.44        44.02 o                         
  -2   1  10         97.01         50.63        38.07 o                         
  -1   1  10        158.55        117.84        40.92 o                         
   0   1  10        283.69        349.63        48.84 o                         
   1   1  10        102.21         89.86        24.56 o                         
  -6   2  10         70.81         77.26        28.42 o                         
  -5   2  10        337.72        343.54        57.85 o                         
  -4   2  10        336.37        241.78        48.31 o                         
  -3   2  10         71.96         56.70        24.15 o                         
  -2   2  10         28.78         -1.13        24.00 o                         
  -1   2  10       1191.79       1262.18        89.45 o                         
   0   2  10         72.67        107.92        32.79 o                         
   1   2  10          1.48          4.30        13.10 o                         
  -6   3  10          0.78          0.16        15.04 o                         
  -5   3  10         76.38         96.52        30.56 o                         
  -4   3  10        118.92        156.10        41.90 o                         
  -3   3  10         24.60         12.19        11.62 o                         
  -2   3  10        585.94        638.93        67.53 o                         
  -1   3  10        107.02         90.01        28.90 o                         
   0   3  10         19.45        -17.05        17.05 o                         
   1   3  10         98.30        112.97        34.27 o                         
  -5   4  10        222.03        252.80        42.21 o                         
  -4   4  10        134.40        138.32        47.65 o                         
  -3   4  10        421.00        515.84        55.09 o                         
  -2   4  10        256.08        191.78        34.86 o                         
  -1   4  10        159.14        204.90        35.84 o                         
   0   4  10         69.34         70.51        23.74 o                         
   1   4  10        227.07        265.30        44.41 o                         
  -5   5  10         55.61         56.57        33.98 o                         
  -4   5  10        200.24        202.45        41.27 o                         
  -3   5  10        310.17        283.67        33.06 o                         
  -2   5  10        191.89        159.40        26.64 o                         
  -1   5  10        174.52        145.45        32.88 o                         
   0   5  10         58.61        110.43        35.24 o                         
  -5   6  10        159.03        178.87        36.59 o                         
  -4   6  10        435.16        518.63        60.84 o                         
  -3   6  10         51.52         44.91        16.10 o                         
  -2   6  10        169.30        129.61        32.26 o                         
  -1   6  10        197.30        147.31        23.40 o                         
   0   6  10         90.81         74.88        30.94 o                         
  -4   7  10        137.73        183.65        52.36 o                         
  -3   7  10        295.78        329.06        46.51 o                         
  -2   7  10        121.58        126.20        22.35 o                         
  -1   7  10        107.41        112.03        26.13 o                         
  -3  -5  11         77.40        125.96        19.58 o                         
  -4  -4  11        278.14        323.31        45.20 o                         
  -3  -4  11        185.82        170.45        32.10 o                         
  -2  -4  11         82.42        127.99        19.70 o                         
  -4  -3  11        181.73        205.81        42.81 o                         
  -3  -3  11        121.20        109.70        18.60 o                         
  -2  -3  11        129.38        109.92        59.20 o                         
  -1  -3  11         94.78         57.26        20.54 o                         
  -5  -2  11        162.60        113.07        35.24 o                         
  -4  -2  11          6.68         40.30        20.35 o                         
  -3  -2  11        276.20        271.42        30.41 o                         
  -2  -2  11        215.19        201.01        38.00 o                         
  -1  -2  11        103.91        104.05        26.07 o                         
  -5  -1  11        135.47        120.86        80.61 o                         
  -4  -1  11        135.70        148.06        36.02 o                         
  -3  -1  11        197.53        188.93        46.81 o                         
  -2  -1  11         68.37         51.63        20.45 o                         
  -1  -1  11        309.51        353.40        47.99 o                         
  -5   0  11         87.72         36.34        19.54 o                         
  -4   0  11         26.32         70.07        28.83 o                         
  -3   0  11          1.97        -11.17        16.66 o                         
  -2   0  11        314.77        309.87        42.62 o                         
  -1   0  11        195.01        162.10        32.88 o                         
  -5   1  11        134.98        131.32        33.73 o                         
  -3   1  11        209.70        199.38        31.85 o                         
  -2   1  11         79.53        112.00        30.97 o                         
  -1   1  11        286.58        276.98        41.62 o                         
  -5   2  11        162.69        185.62        39.70 o                         
  -4   2  11          6.62        -20.73        23.43 o                         
  -3   2  11        240.94        239.55        39.48 o                         
  -2   2  11        202.71        176.04        30.62 o                         
  -1   2  11         96.26         51.23        26.88 o                         
  -4   3  11        223.15        186.12        45.92 o                         
  -3   3  11        109.00         86.72        28.99 o                         
  -2   3  11        139.41        267.15        40.01 o                         
  -1   3  11         64.69         84.42        28.64 o                         
  -4   4  11        279.29        322.93        47.71 o                         
  -3   4  11        199.37        202.67        43.12 o                         
  -2   4  11         71.42         87.47        19.87 o                         
  -3   5  11         61.61         38.00        24.94 o                         
                                                                                
