# Supplementary material for: Crystal structure or chemical composition of salt–sugar-based metal–organic frameworks: what are the nonlinear optical properties due to?
Source: Acta Crystallogr B Struct Sci Cryst Eng Mater. 2021 Jul 6;77(Pt 4):506–14. doi: 10.1107/S2052520621004637 (PMC8337021; doi:10.1107/S2052520621004637)
Supplement: Supplementary file 3 [file b-77-00506-CaDgalIsup3.hkl]

data_CaDgalI_new                                                                
_shelx_title ' cagali_a.res in P2(1)'                                           
_shelx_refln_list_code          4                                               
_shelx_F_calc_maximum      222.85                                               
_exptl_crystal_F_000       644.00                                               
_reflns_d_resolution_high  0.8380                                               
                                                                                
loop_                                                                           
 _space_group_symop_operation_xyz                                               
 'x, y, z'                                                                      
 '-x, y+1/2, -z'                                                                
                                                                                
_cell_length_a     7.6384                                                       
_cell_length_b    14.4621                                                       
_cell_length_c    10.7490                                                       
_cell_angle_alpha  90.000                                                       
_cell_angle_beta  109.233                                                       
_cell_angle_gamma  90.000                                                       
                                                                                
_shelx_F_squared_multiplier     1.000                                           
                                                                                
loop_                                                                           
 _refln_index_h                                                                 
 _refln_index_k                                                                 
 _refln_index_l                                                                 
 _refln_F_squared_calc                                                          
 _refln_F_squared_meas                                                          
 _refln_F_squared_sigma                                                         
 _refln_observed_status                                                         
   1 -17   0        401.99        305.98        27.90 o                         
   0 -16   0       1052.63       1038.24        69.57 o                         
   1 -16   0        542.32        492.38        25.10 o                         
   2 -16   0        428.30        356.90        20.06 o                         
   3 -16   0         52.73         56.50        13.97 o                         
   1 -15   0        256.16        230.51        19.85 o                         
   2 -15   0        408.66        333.49        22.22 o                         
   3 -15   0       1018.84        895.06        44.37 o                         
   4 -15   0         86.90         59.66         9.88 o                         
   1 -14   0        442.66        421.75        48.36 o                         
   2 -14   0        869.55        750.58        29.03 o                         
   3 -14   0        176.38        154.16        15.02 o                         
   4 -14   0        387.38        332.98        16.94 o                         
   5 -14   0         15.67         23.93         8.82 o                         
   1 -13   0       1219.50       1172.06        58.83 o                         
   2 -13   0       1723.69       1610.13        67.29 o                         
   3 -13   0       1245.18       1150.74        68.82 o                         
   4 -13   0        388.97        399.96        23.94 o                         
   5 -13   0         19.60         12.99         6.22 o                         
   1 -12   0        257.19        264.89        21.33 o                         
   2 -12   0        667.10        665.15        30.01 o                         
   3 -12   0         15.60         12.77         7.13 o                         
   4 -12   0        244.40        219.53        17.17 o                         
   5 -12   0       1327.94       1217.45        40.72 o                         
   6 -12   0        509.14        427.82        19.93 o                         
   1 -11   0       2391.55       2615.49        88.46 o                         
   2 -11   0        690.17        741.80        34.90 o                         
   3 -11   0        352.07        392.56        25.85 o                         
   4 -11   0       1726.52       1689.29        82.10 o                         
   5 -11   0       1014.88        988.45        35.57 o                         
   6 -11   0        459.03        393.85        25.10 o                         
   0 -10   0       5132.08       5077.44       124.13 o                         
   1 -10   0       1349.25       1417.43        44.15 o                         
   2 -10   0        543.59        538.65        29.32 o                         
   3 -10   0       1539.51       1525.59        70.35 o                         
   4 -10   0       1954.17       1879.57       108.50 o                         
   5 -10   0        451.65        417.76        24.44 o                         
   6 -10   0        492.54        457.07        29.88 o                         
   1  -9   0        576.38        599.91        26.89 o                         
   2  -9   0       3895.11       3869.81       104.24 o                         
   3  -9   0       4217.54       4158.35       110.95 o                         
   4  -9   0        176.78        203.01        42.10 o                         
   5  -9   0         88.35        102.44        17.71 o                         
   6  -9   0        199.64        172.40        20.58 o                         
   7  -9   0        268.90        193.08        16.97 o                         
   0  -8   0       3171.09       3367.21        89.83 o                         
   1  -8   0       6895.63       7026.35       135.15 o                         
   2  -8   0       6611.26       6526.62       138.42 o                         
   3  -8   0        469.68        465.90        39.84 o                         
   4  -8   0       1253.20       1147.95        94.76 o                         
   5  -8   0        809.46        809.22        61.84 o                         
   6  -8   0         11.50         32.55        16.70 o                         
   7  -8   0        756.81        652.76        46.95 o                         
   2  -7   0       3999.09       3629.72       137.07 o                         
   3  -7   0       4708.12       4764.18       148.28 o                         
   4  -7   0       2118.03       2164.58       131.61 o                         
   5  -7   0        943.75        961.08        65.93 o                         
   6  -7   0        874.55        701.00        71.60 o                         
   7  -7   0        436.01        389.78        33.90 o                         
   2  -6   0        963.82        878.45       103.75 o                         
   4  -6   0        247.59        253.45        28.22 o                         
   5  -6   0       3703.63       4199.62       195.50 o                         
   6  -6   0       2713.48       2769.82       219.97 o                         
   7  -6   0        253.73        223.79        41.00 o                         
   2  -5   0       1539.78       1548.28       116.27 o                         
   4  -5   0       5386.09       5638.57       104.80 o                         
   5  -5   0       2082.44       2342.80        95.17 o                         
   6  -5   0        796.96        933.53        59.83 o                         
   7  -5   0        357.85        366.22        75.70 o                         
   2  -4   0       4823.60       5063.42       209.40 o                         
   4  -4   0       3588.68       3716.64        75.82 o                         
   5  -4   0       1409.00       1501.62        55.31 o                         
   6  -4   0       1682.02       1897.30        71.54 o                         
   7  -4   0       1570.63       1663.47        78.58 o                         
   2  -3   0      12637.35      12120.29       386.48 o                         
   3  -3   0      11390.18      10456.61       368.43 o                         
   4  -3   0        145.82        180.18        14.33 o                         
   5  -3   0        150.60        173.01        16.08 o                         
   6  -3   0       1056.84       1089.38        45.91 o                         
   7  -3   0          4.31          8.58        28.35 o                         
   8  -3   0       1084.67       1073.76        77.25 o                         
   2  -2   0      22789.10      22178.04       668.18 o                         
   3  -2   0       1923.93       1771.93       104.21 o                         
   4  -2   0       7248.07       7318.50       544.10 o                         
   5  -2   0       3651.40       3684.00        72.79 o                         
   6  -2   0        805.58        797.52        38.69 o                         
   7  -2   0       1499.12       1612.16        65.42 o                         
   8  -2   0         56.67         35.71        23.12 o                         
   1  -1   0       4455.56       4015.32       128.75 o                         
   2  -1   0       8306.68       8083.83       272.65 o                         
   3  -1   0       1714.37       1687.99       101.13 o                         
   4  -1   0       1471.72       1531.86        83.14 o                         
   5  -1   0       2398.40       2518.09        70.05 o                         
   6  -1   0        439.50        425.99        32.90 o                         
   7  -1   0        816.28        928.61        43.05 o                         
   8  -1   0        414.81        424.12        36.02 o                         
   1   0   0       2293.85       2614.86        95.95 o                         
   2   0   0       5463.48       5586.44       203.17 o                         
   3   0   0       4817.75       5164.78       213.43 o                         
   4   0   0        622.39        635.70        40.61 o                         
   5   0   0       3746.31       3788.83       131.06 o                         
   6   0   0       1441.49       1363.26        59.53 o                         
   7   0   0        385.53        350.94        28.54 o                         
   8   0   0         57.34         84.97        18.64 o                         
   1   1   0       4684.73       4799.63       165.66 o                         
   2   1   0      10777.13      10969.52       361.97 o                         
   3   1   0       1334.28       1315.95        91.40 o                         
   4   1   0       1433.02       1341.69        62.29 o                         
   5   1   0       2201.87       2240.67        82.01 o                         
   6   1   0        579.11        614.86        37.21 o                         
   7   1   0        595.80        644.76        39.32 o                         
   8   1   0        378.80        379.45        26.68 o                         
   0   2   0        955.63        799.76        50.88 o                         
   1   2   0       4622.75       4652.23       121.32 o                         
   2   2   0      21825.06      21271.40       661.34 o                         
   3   2   0       1814.46       1803.09       114.29 o                         
   4   2   0       7892.00       7792.54       176.26 o                         
   5   2   0       3781.61       3937.91       107.23 o                         
   6   2   0        823.18        891.66        46.93 o                         
   7   2   0       1714.96       1640.10        78.90 o                         
   8   2   0         81.03         91.19        16.39 o                         
   1   3   0       2658.54       2546.64        87.25 o                         
   2   3   0      11528.06      11273.49       277.26 o                         
   3   3   0      11826.30      11405.91       298.12 o                         
   4   3   0        209.01        208.15        16.82 o                         
   5   3   0         79.10         91.76        13.87 o                         
   6   3   0        799.33        752.59        44.06 o                         
   7   3   0         10.48         27.74        23.84 o                         
   8   3   0       1131.32       1119.39        46.66 o                         
   0   4   0      10409.23       9157.54       327.44 o                         
   1   4   0       6239.45       5796.97       242.41 o                         
   2   4   0       5510.92       5246.72       162.07 o                         
   3   4   0       3069.93       2989.92       123.11 o                         
   4   4   0       3874.94       4047.61        89.15 o                         
   5   4   0       1278.68       1319.03        51.52 o                         
   6   4   0       1925.51       1906.38        89.31 o                         
   7   4   0       1466.00       1494.30        74.74 o                         
   8   4   0        101.43        132.40        19.53 o                         
   1   5   0      22025.54      19811.77       457.66 o                         
   2   5   0       1152.86       1112.18        68.53 o                         
   3   5   0       2023.95       1992.54       102.94 o                         
   4   5   0       5588.79       5533.70       127.48 o                         
   5   5   0       1829.75       1952.15        81.28 o                         
   6   5   0        729.45        807.52        55.67 o                         
   7   5   0        228.19        233.33        29.72 o                         
   8   5   0        209.16        227.29        23.59 o                         
   0   6   0      16701.10      15229.95       526.60 o                         
   1   6   0       3657.94       3325.08       124.70 o                         
   2   6   0        730.66        690.74        56.91 o                         
   3   6   0       1207.30       1196.93        36.59 o                         
   4   6   0        193.75        152.15        14.36 o                         
   5   6   0       3957.06       4092.94       134.64 o                         
   6   6   0       2440.30       2412.90       102.52 o                         
   7   6   0        301.54        244.08        29.20 o                         
   8   6   0         61.73         59.74        12.42 o                         
   1   7   0       1649.12       1400.46       114.98 o                         
   2   7   0       3411.91       3269.41        99.26 o                         
   3   7   0       4434.30       4462.41       180.20 o                         
   4   7   0       1928.43       1959.87        67.00 o                         
   5   7   0       1078.06       1044.61        65.91 o                         
   6   7   0        817.13        814.03        45.48 o                         
   7   7   0        487.53        496.26        38.73 o                         
   0   8   0       2500.90       2544.82        95.91 o                         
   1   8   0       7827.56       7444.24       166.77 o                         
   2   8   0       6579.50       6221.85       146.31 o                         
   3   8   0        297.78        294.35        26.26 o                         
   4   8   0       1322.78       1314.99        59.82 o                         
   5   8   0        970.50        989.63        60.23 o                         
   6   8   0         18.81         31.01        13.16 o                         
   7   8   0        635.91        599.93        40.01 o                         
   1   9   0        596.56        541.30        32.67 o                         
   2   9   0       3575.25       3595.70        84.62 o                         
   3   9   0       4838.58       4969.89       135.75 o                         
   4   9   0         92.68         87.95        16.82 o                         
   5   9   0        189.91        152.04        19.64 o                         
   6   9   0        272.19        246.89        22.79 o                         
   7   9   0        213.41        215.85        22.37 o                         
   0  10   0       4375.41       4236.37       181.32 o                         
   1  10   0       1396.36       1298.14        55.52 o                         
   2  10   0        501.47        485.72        25.35 o                         
   3  10   0       1811.28       1858.52        78.05 o                         
   4  10   0       1804.89       1803.08        65.73 o                         
   5  10   0        625.82        598.12        36.29 o                         
   6  10   0        459.20        431.31        27.38 o                         
   1  11   0       2345.25       2471.54       104.94 o                         
   2  11   0        587.73        600.24        28.93 o                         
   3  11   0        325.60        335.71        32.09 o                         
   4  11   0       2155.74       2055.34        85.29 o                         
   5  11   0        862.78        775.18        38.57 o                         
   6  11   0        517.71        523.73        32.98 o                         
   0  12   0       1991.01       2047.15        83.55 o                         
   1  12   0        264.68        248.35        21.98 o                         
   2  12   0        367.21        365.06        24.10 o                         
   3  12   0          2.26         10.14         9.90 o                         
   4  12   0        230.76        251.41        22.72 o                         
   5  12   0       1282.25       1370.28        60.15 o                         
   1  13   0       1336.24       1490.24        49.43 o                         
   2  13   0       1790.36       1817.71        83.38 o                         
   3  13   0       1239.99       1122.24        72.66 o                         
   4  13   0        387.52        416.24        33.75 o                         
   5  13   0         22.56         21.60        12.26 o                         
   0  14   0        649.22        735.16        46.37 o                         
   1  14   0        451.23        510.69        24.19 o                         
   2  14   0        985.43       1028.22        44.70 o                         
   3  14   0        152.00        145.80        34.45 o                         
   4  14   0        358.53        417.99        42.57 o                         
   1  15   0        316.45        341.30        20.08 o                         
   2  15   0        330.76        350.16        22.84 o                         
   3  15   0       1105.03       1133.07        71.67 o                         
   0  16   0        895.27       1012.80       114.67 o                         
   1  16   0        545.43        603.54        23.74 o                         
   2  16   0        376.17        380.70        25.24 o                         
   1  17   0        464.82        512.15        26.86 o                         
  -1 -17   1        288.52        258.41        19.04 o                         
   0 -17   1         24.88         24.24         7.44 o                         
  -3 -16   1        454.95        394.48        34.68 o                         
  -2 -16   1        367.21        286.52        17.95 o                         
  -1 -16   1        243.09        235.91        21.95 o                         
   0 -16   1          5.64          3.54        13.42 o                         
   1 -16   1        284.70        241.56        17.32 o                         
   2 -16   1        223.54        168.25        31.31 o                         
  -4 -15   1         87.38         65.43        12.21 o                         
  -3 -15   1          3.65          0.98         7.31 o                         
  -2 -15   1        348.08        302.85        21.71 o                         
  -1 -15   1        226.01        210.73        23.00 o                         
   0 -15   1       1032.31       1031.11        77.15 o                         
   1 -15   1        252.18        228.05        24.27 o                         
   2 -15   1        460.32        386.60        20.25 o                         
   3 -15   1         10.03         23.47         6.87 o                         
  -5 -14   1        197.66        163.60        13.36 o                         
  -4 -14   1        759.27        696.15        28.67 o                         
  -3 -14   1        138.11        139.13        12.86 o                         
  -2 -14   1        358.65        328.95        24.84 o                         
  -1 -14   1        791.73        704.52        57.82 o                         
   0 -14   1         19.67         22.49        21.74 o                         
   1 -14   1        729.90        683.71        44.57 o                         
   2 -14   1        103.11         93.42        10.82 o                         
   3 -14   1         31.68         33.38         8.28 o                         
   4 -14   1        465.64        413.41        20.90 o                         
  -5 -13   1        209.89        161.77        14.20 o                         
  -4 -13   1        664.81        644.62        30.98 o                         
  -3 -13   1        336.63        291.12        19.13 o                         
  -2 -13   1        375.63        353.83        21.25 o                         
  -1 -13   1        822.75        803.86        81.84 o                         
   1 -13   1       2076.92       2025.65        61.79 o                         
   2 -13   1        528.92        553.04        28.95 o                         
   3 -13   1        188.24        176.55        13.41 o                         
   4 -13   1        625.46        596.16        22.60 o                         
   5 -13   1        182.52        138.04        10.15 o                         
  -6 -12   1        133.96        113.04        11.15 o                         
  -5 -12   1         79.35         92.23        13.01 o                         
  -4 -12   1        218.15        195.69        18.32 o                         
  -3 -12   1       1766.43       1718.25        94.99 o                         
  -2 -12   1       1613.79       1689.56        61.42 o                         
  -1 -12   1       1960.92       1869.25        86.13 o                         
   0 -12   1        243.98        197.41        19.82 o                         
   1 -12   1        559.49        574.76        34.47 o                         
   2 -12   1       1130.66       1215.50        40.49 o                         
   3 -12   1       2071.35       2062.38        75.46 o                         
   4 -12   1        110.74         91.14        12.07 o                         
   5 -12   1          3.39          9.35         5.29 o                         
  -6 -11   1         53.29         52.36        10.32 o                         
  -5 -11   1         62.53         65.52        13.98 o                         
  -4 -11   1        791.72        739.19        32.06 o                         
  -3 -11   1        602.36        610.67        26.62 o                         
  -2 -11   1       3187.69       3565.12       103.51 o                         
  -1 -11   1       3514.43       3850.68       106.26 o                         
   0 -11   1       1998.63       2255.49       149.40 o                         
   1 -11   1       1186.98       1268.07        38.24 o                         
   2 -11   1       2419.41       2519.51        63.22 o                         
   3 -11   1        741.52        764.46        42.94 o                         
   4 -11   1       1151.36       1151.74        62.08 o                         
   5 -11   1         85.57         98.26        11.85 o                         
   6 -11   1         14.94          9.73         5.94 o                         
  -7 -10   1        135.49        113.64        22.45 o                         
  -6 -10   1        436.23        412.75        26.20 o                         
  -5 -10   1        123.26        130.77        19.52 o                         
  -4 -10   1       1355.75       1444.74        51.73 o                         
  -3 -10   1       2331.14       2379.57        67.80 o                         
  -2 -10   1       1294.54       1359.60        47.01 o                         
  -1 -10   1       3463.45       3711.58       101.51 o                         
   0 -10   1         29.05         44.38         8.11 o                         
   1 -10   1       2454.63       2600.92        57.62 o                         
   2 -10   1       1799.95       1805.17        65.39 o                         
   3 -10   1       3057.40       3076.35        96.23 o                         
   4 -10   1        687.63        705.22        41.97 o                         
   5 -10   1        353.41        364.04        25.13 o                         
   6 -10   1        503.47        422.88        24.38 o                         
  -7  -9   1         94.53         90.79        18.22 o                         
  -6  -9   1       1278.34       1203.12        66.37 o                         
  -5  -9   1       3816.61       3874.57       156.89 o                         
  -4  -9   1        874.10        844.28        38.82 o                         
  -3  -9   1        276.20        292.56        26.50 o                         
  -2  -9   1        396.76        344.84        24.66 o                         
  -1  -9   1        132.40        135.69        12.92 o                         
   0  -9   1       9142.36       9066.38       115.71 o                         
   1  -9   1       1626.87       1653.58        53.07 o                         
   2  -9   1        830.88        786.73        40.30 o                         
   3  -9   1         46.37         56.15        17.26 o                         
   4  -9   1        785.57        776.03        56.39 o                         
   5  -9   1       1993.30       1997.24        77.71 o                         
   6  -9   1        779.80        656.96        35.64 o                         
   7  -9   1        149.86         51.48        18.44 o                         
  -7  -8   1        201.92        160.17        20.61 o                         
  -6  -8   1        327.30        328.87        36.19 o                         
  -5  -8   1       1332.35       1382.88        79.41 o                         
  -4  -8   1       1885.02       1811.34        86.64 o                         
  -3  -8   1        842.88        880.15        50.07 o                         
  -2  -8   1       1445.11       1500.95        83.59 o                         
  -1  -8   1       7071.44       7211.02       154.00 o                         
   0  -8   1        954.57        982.79        33.35 o                         
   1  -8   1       4987.37       4879.38       103.11 o                         
   2  -8   1       3847.70       3805.81       124.46 o                         
   3  -8   1       1877.81       1906.84       117.15 o                         
   4  -8   1       2126.47       2195.51        93.69 o                         
   5  -8   1       2269.01       2444.36        86.12 o                         
   6  -8   1        333.93        283.86        40.99 o                         
   7  -8   1        168.00        139.33        14.75 o                         
  -7  -7   1       1360.78        946.72       114.53 o                         
  -6  -7   1       1294.41       1127.26        95.77 o                         
  -5  -7   1       1737.68       1770.86        90.92 o                         
  -4  -7   1       3012.60       2853.57       112.14 o                         
  -3  -7   1       2814.36       2712.53       140.35 o                         
  -2  -7   1       3153.06       3030.53       123.09 o                         
   2  -7   1       1155.32       1083.74        76.83 o                         
   3  -7   1       1958.50       2011.72        91.11 o                         
   4  -7   1       1198.15       1244.87        93.93 o                         
   5  -7   1       2063.20       2329.84       126.63 o                         
   6  -7   1        608.29        636.33        77.33 o                         
   7  -7   1        585.29        493.74        39.76 o                         
  -6  -6   1        430.17        388.63        58.20 o                         
  -5  -6   1          4.13         11.85        14.89 o                         
  -4  -6   1        324.17        445.82        40.97 o                         
  -3  -6   1      10841.87      10991.99       348.33 o                         
  -2  -6   1       6571.58       6756.13       347.51 o                         
   3  -6   1      11309.48      11812.57       335.06 o                         
   4  -6   1        143.15        180.86        26.98 o                         
   5  -6   1        356.14        361.96        30.97 o                         
   6  -6   1        604.59        595.63        74.71 o                         
   7  -6   1         60.33         32.57        13.19 o                         
  -6  -5   1          9.51         28.84        27.68 o                         
  -5  -5   1        394.44        300.60        44.61 o                         
  -4  -5   1       2501.02       2535.20       142.29 o                         
  -3  -5   1        596.53        502.51        66.07 o                         
  -2  -5   1      13296.01      14167.49       531.23 o                         
   2  -5   1      16315.74      15056.81       501.32 o                         
   3  -5   1          5.34         17.11         6.83 o                         
   4  -5   1       3770.39       3998.70        78.44 o                         
   5  -5   1        458.13        491.53        28.65 o                         
   6  -5   1        295.58        342.76        37.55 o                         
   7  -5   1        935.81        917.43        71.97 o                         
  -7  -4   1        611.50        612.77        68.09 o                         
  -6  -4   1       1889.20       2071.59        88.67 o                         
  -5  -4   1        522.86        552.03        38.92 o                         
  -4  -4   1       5642.37       6040.51       230.64 o                         
  -2  -4   1       3503.88       3688.26       184.57 o                         
   2  -4   1       6968.73       5722.84       196.90 o                         
   4  -4   1       1893.61       1906.33        47.69 o                         
   5  -4   1        721.93        732.84        31.59 o                         
   6  -4   1        920.82        973.54        45.00 o                         
   7  -4   1        307.93        363.86        35.65 o                         
  -7  -3   1        487.49        519.50        62.82 o                         
  -6  -3   1       2522.29       2836.19       100.09 o                         
  -5  -3   1       4089.00       4109.52       105.84 o                         
  -4  -3   1        849.13        913.87        91.81 o                         
  -3  -3   1       3029.57       3370.96       169.69 o                         
  -2  -3   1        204.35        199.26        22.84 o                         
  -1  -3   1       2887.82       3294.26       164.18 o                         
   4  -3   1       1192.44       1238.43        39.58 o                         
   5  -3   1       3055.30       3060.37        68.82 o                         
   6  -3   1       1712.67       1728.32        56.23 o                         
   7  -3   1         89.66         93.23        21.56 o                         
   8  -3   1         42.05         70.94        20.76 o                         
  -8  -2   1        600.78        655.34        61.17 o                         
  -7  -2   1        769.68        804.26        52.98 o                         
  -6  -2   1       2918.45       3085.36        93.77 o                         
  -5  -2   1       1430.14       1376.63        48.01 o                         
  -4  -2   1      11568.21      11347.67       436.07 o                         
  -3  -2   1       5843.54       5876.17       245.32 o                         
  -2  -2   1       8414.21       8047.04       349.40 o                         
  -1  -2   1      11232.41      12599.64       405.05 o                         
   2  -2   1       2366.26       2237.26        91.78 o                         
   3  -2   1       1791.91       1568.12        87.94 o                         
   4  -2   1       4777.65       4911.98       140.23 o                         
   5  -2   1       3181.33       3201.75        69.19 o                         
   6  -2   1        666.11        697.60        37.30 o                         
   7  -2   1        681.19        749.12        37.98 o                         
   8  -2   1        292.19        334.88        41.10 o                         
  -8  -1   1        201.42        225.57        38.07 o                         
  -7  -1   1       1631.77       1715.04       180.53 o                         
  -6  -1   1       2922.23       3033.63       114.55 o                         
  -5  -1   1       5074.83       4933.18       189.41 o                         
  -4  -1   1       7546.67       7180.37       285.11 o                         
  -3  -1   1       1253.42       1245.29        76.47 o                         
  -2  -1   1      15199.17      15640.11       470.47 o                         
  -1  -1   1         99.07        191.70        28.55 o                         
   2  -1   1       7639.24       7327.98       266.71 o                         
   4  -1   1       3405.36       3340.10       109.93 o                         
   5  -1   1       2568.67       2643.92        91.96 o                         
   6  -1   1        920.90        979.40        45.87 o                         
   7  -1   1       1938.55       2005.58        65.57 o                         
   8  -1   1        171.41        183.23        21.88 o                         
  -8   0   1       1263.83       1399.06        69.96 o                         
  -7   0   1          4.14         -2.59        11.42 o                         
  -6   0   1         54.96         56.78        18.70 o                         
  -5   0   1          2.59         10.78        12.83 o                         
  -4   0   1        356.35        377.84        50.93 o                         
  -3   0   1       9994.51       9649.68       332.69 o                         
  -2   0   1      26587.57      26701.97       785.51 o                         
  -1   0   1       1017.53       1013.90        43.23 o                         
   0   0   1        556.71        469.24        19.59 o                         
   1   0   1        714.65        720.99        46.01 o                         
   2   0   1       8451.29       8719.80       306.25 o                         
   3   0   1      49660.48      49782.42      1488.55 o                         
   4   0   1        154.32        152.34        15.62 o                         
   5   0   1        662.10        672.96        38.88 o                         
   6   0   1       1845.96       1843.62        66.73 o                         
   7   0   1         62.56         65.67        10.51 o                         
   8   0   1        810.13        861.58        48.74 o                         
  -8   1   1        181.86        190.48        20.23 o                         
  -7   1   1       1577.75       1571.57       101.39 o                         
  -6   1   1       2778.79       2869.04       117.66 o                         
  -5   1   1       4534.26       4167.71       145.82 o                         
  -4   1   1       6621.08       6620.77       279.35 o                         
  -3   1   1       1330.78       1378.65        91.35 o                         
  -2   1   1      12812.87      12993.52       415.43 o                         
  -1   1   1        576.09        664.25        45.14 o                         
   0   1   1         15.65         26.77         5.54 o                         
   1   1   1      14830.20      14681.45       451.90 o                         
   2   1   1      10936.19      11249.39       381.77 o                         
   3   1   1       1020.72       1010.49        85.17 o                         
   4   1   1       2967.59       2660.61        77.81 o                         
   5   1   1       2631.88       2637.56        80.67 o                         
   6   1   1        796.96        825.60        53.70 o                         
   7   1   1       1639.05       1880.33        72.51 o                         
   8   1   1        188.97        196.47        22.91 o                         
  -8   2   1        668.70        685.93        43.60 o                         
  -7   2   1        936.52        919.58        59.07 o                         
  -6   2   1       2807.83       2801.29        93.30 o                         
  -5   2   1       1513.66       1459.40        55.96 o                         
  -4   2   1      11506.91      10619.20       330.48 o                         
  -3   2   1       5144.87       5101.86       219.22 o                         
  -2   2   1       8853.72       8626.90       305.58 o                         
  -1   2   1      11164.24      10724.52       239.84 o                         
   0   2   1       4887.73       4461.15       427.77 o                         
   1   2   1      14887.01      13988.88       316.09 o                         
   2   2   1       3499.94       3503.54       115.00 o                         
   3   2   1       1461.33       1348.46        74.28 o                         
   4   2   1       4327.36       4399.35       140.12 o                         
   5   2   1       3289.30       3192.20        98.48 o                         
   6   2   1       1006.20       1020.32        60.80 o                         
   7   2   1        710.67        775.38        42.95 o                         
   8   2   1        245.95        266.61        26.00 o                         
  -8   3   1         54.01         44.49        14.31 o                         
  -7   3   1        439.89        428.94        41.89 o                         
  -6   3   1       2019.63       2016.29        78.45 o                         
  -5   3   1       4543.17       4504.90       116.71 o                         
  -4   3   1        728.47        692.21        32.76 o                         
  -3   3   1       3099.89       3010.15       166.05 o                         
  -2   3   1        422.40        362.82        44.87 o                         
  -1   3   1       2276.18       1978.81        90.72 o                         
   0   3   1      36558.30      33137.77      2066.79 o                         
   1   3   1       9039.71       9036.31       317.49 o                         
   2   3   1        288.65        318.83        31.64 o                         
   3   3   1       3766.32       3899.03       216.18 o                         
   4   3   1       1144.15       1106.79        40.30 o                         
   5   3   1       2861.33       2984.13        82.40 o                         
   6   3   1       1821.50       1821.25        84.43 o                         
   7   3   1         90.05         87.19        19.52 o                         
   8   3   1         51.86         81.67        12.47 o                         
  -8   4   1        528.16        506.14        43.32 o                         
  -7   4   1        532.39        536.99        45.21 o                         
  -6   4   1       2015.30       2061.67       129.49 o                         
  -5   4   1        674.13        673.33        41.12 o                         
  -4   4   1       5726.13       5852.45       118.54 o                         
  -3   4   1       3929.34       3928.85       141.37 o                         
  -2   4   1       2838.97       2624.48        99.16 o                         
  -1   4   1       9620.81       8506.05       460.46 o                         
   0   4   1        439.81        420.84        30.73 o                         
   1   4   1      12846.47      12298.92       425.47 o                         
   2   4   1       8063.54       7959.32       225.84 o                         
   3   4   1       4129.46       4094.08       155.29 o                         
   4   4   1       1850.69       1841.42        55.88 o                         
   5   4   1        794.57        812.88        37.70 o                         
   6   4   1        729.71        781.80        53.66 o                         
   7   4   1        386.11        393.17        35.54 o                         
   8   4   1        257.81        203.77        17.66 o                         
  -8   5   1         57.71         56.77        22.14 o                         
  -7   5   1        734.46        699.43        51.33 o                         
  -6   5   1         89.61        100.07        25.07 o                         
  -5   5   1        205.51        253.11        28.34 o                         
  -4   5   1       2116.06       2153.68        67.53 o                         
  -3   5   1       1071.39        946.58        66.41 o                         
  -2   5   1      11587.12      10409.76       279.56 o                         
  -1   5   1       8050.19       6920.62       195.95 o                         
   0   5   1       3285.60       2980.90       105.62 o                         
   1   5   1      12907.59      12471.15       317.82 o                         
   2   5   1      17886.54      17411.71       432.27 o                         
   3   5   1          9.06         15.03         8.28 o                         
   4   5   1       4200.19       4244.63       105.47 o                         
   5   5   1        596.91        632.72        34.03 o                         
   6   5   1        415.12        445.52        40.72 o                         
   7   5   1       1026.97       1083.06        59.30 o                         
  -8   6   1        991.46        978.53        51.04 o                         
  -7   6   1        242.85        222.49        28.53 o                         
  -6   6   1        480.13        429.39        55.00 o                         
  -5   6   1         33.17         36.43        26.08 o                         
  -4   6   1        374.52        326.88        22.53 o                         
  -3   6   1      10732.89      10298.50       198.27 o                         
  -2   6   1       7059.43       6593.77       293.67 o                         
  -1   6   1       1250.68       1216.93        67.47 o                         
   0   6   1         75.89        128.34        21.48 o                         
   1   6   1       1958.09       1918.05       114.74 o                         
   2   6   1       2479.03       2403.30       115.28 o                         
   3   6   1      10989.89      10481.88       172.14 o                         
   4   6   1        299.69        343.76        26.76 o                         
   5   6   1        316.14        291.65        24.03 o                         
   6   6   1        472.01        383.55        37.35 o                         
   7   6   1         78.40         64.54        15.34 o                         
  -8   7   1          8.74         22.46        10.79 o                         
  -7   7   1       1561.14       1544.28        75.12 o                         
  -6   7   1       1534.00       1494.56       107.85 o                         
  -5   7   1       1802.70       1835.43       132.90 o                         
  -4   7   1       3142.89       3180.48        88.16 o                         
  -3   7   1       2873.95       2857.61        56.96 o                         
  -2   7   1       3543.96       3064.66       130.60 o                         
  -1   7   1        719.34        644.49        56.56 o                         
   0   7   1      13619.33      12436.09       321.50 o                         
   1   7   1       2492.35       2388.89       136.07 o                         
   2   7   1       1554.65       1494.30        43.72 o                         
   3   7   1       2119.35       2067.73        56.62 o                         
   4   7   1        845.48        871.37        37.26 o                         
   5   7   1       2185.92       2204.20        77.07 o                         
   6   7   1        963.25        949.00        57.37 o                         
   7   7   1        553.62        595.45        40.10 o                         
  -7   8   1        177.15        194.79        24.07 o                         
  -6   8   1        301.12        330.50        36.27 o                         
  -5   8   1       1025.52        958.01        45.23 o                         
  -4   8   1       1788.49       1608.15        72.80 o                         
  -3   8   1        972.69       1020.57        33.80 o                         
  -2   8   1       1560.09       1565.79        49.67 o                         
  -1   8   1       7711.85       7394.05       464.35 o                         
   0   8   1        776.70        749.20        30.67 o                         
   1   8   1       4795.25       4728.50        92.13 o                         
   2   8   1       3514.84       3463.84        69.52 o                         
   3   8   1       1780.48       1807.61        54.06 o                         
   4   8   1       2598.36       2487.77        62.28 o                         
   5   8   1       1982.30       1906.90        70.23 o                         
   6   8   1        260.55        247.28        28.05 o                         
   7   8   1        195.14        209.63        22.33 o                         
  -7   9   1        152.28        131.72        20.36 o                         
  -6   9   1        941.55        904.62        56.34 o                         
  -5   9   1       3524.64       3429.92       100.77 o                         
  -4   9   1        816.28        757.66        59.71 o                         
  -3   9   1        363.24        312.94        20.61 o                         
  -2   9   1        430.78        404.00        24.54 o                         
  -1   9   1        361.73        366.05        19.91 o                         
   0   9   1       9309.67       8917.90       138.05 o                         
   1   9   1       1655.07       1586.93        47.61 o                         
   2   9   1        639.24        617.06        26.15 o                         
   3   9   1        117.95        124.45        14.46 o                         
   4   9   1       1008.90        908.01        36.96 o                         
   5   9   1       1638.13       1656.77        63.39 o                         
   6   9   1        968.39        949.89        51.77 o                         
  -7  10   1        190.87        216.91        21.03 o                         
  -6  10   1        391.63        397.33        37.85 o                         
  -5  10   1        182.62        175.12        20.00 o                         
  -4  10   1       1220.52       1200.48        90.54 o                         
  -3  10   1       2162.88       2015.39        65.84 o                         
  -2  10   1       1478.00       1494.06        62.83 o                         
  -1  10   1       3607.30       3501.81       111.30 o                         
   0  10   1         32.27         24.10         6.91 o                         
   1  10   1       3491.90       3718.28        83.55 o                         
   2  10   1       1809.81       1779.42        54.82 o                         
   3  10   1       2701.65       2664.62        95.37 o                         
   4  10   1        612.33        563.14        30.38 o                         
   5  10   1        296.09        284.50        24.22 o                         
   6  10   1        558.77        519.49        34.40 o                         
  -6  11   1         39.23         16.34         9.48 o                         
  -5  11   1         36.20         25.26        12.19 o                         
  -4  11   1        753.35        671.00        66.75 o                         
  -3  11   1        456.37        437.83        25.07 o                         
  -2  11   1       2682.16       2567.87        73.71 o                         
  -1  11   1       4219.82       4282.12        93.67 o                         
   0  11   1       1711.81       1741.12        56.59 o                         
   1  11   1        616.41        597.70        31.91 o                         
   2  11   1       2888.23       2936.62        81.07 o                         
   3  11   1        576.91        579.21        45.19 o                         
   4  11   1        986.63       1069.13        47.55 o                         
   5  11   1         84.34         78.71        15.31 o                         
  -6  12   1        124.51         97.27        19.74 o                         
  -5  12   1         77.12         65.20        20.87 o                         
  -4  12   1        179.33        158.37        22.82 o                         
  -3  12   1       2597.07       2828.76       105.07 o                         
  -2  12   1       1627.78       1714.33        94.61 o                         
  -1  12   1       2105.63       2085.42        56.91 o                         
   0  12   1        219.61        280.07        24.33 o                         
   1  12   1        407.04        432.81        25.83 o                         
   2  12   1       1296.03       1400.78        55.51 o                         
   3  12   1       1698.67       1846.75        82.30 o                         
   4  12   1         55.02         75.09        26.38 o                         
   5  12   1         11.06         -3.73        14.96 o                         
  -5  13   1        174.81        146.11        24.45 o                         
  -4  13   1        557.99        562.27        38.58 o                         
  -3  13   1        386.13        368.05        26.27 o                         
  -2  13   1        218.16        214.45        18.30 o                         
  -1  13   1        771.48        827.52        35.34 o                         
   0  13   1       2782.55       3069.88        76.39 o                         
   1  13   1       2024.79       2105.90        54.31 o                         
   2  13   1        444.03        420.67        28.99 o                         
   3  13   1        112.79        102.39        17.02 o                         
   4  13   1        696.72        763.28        65.76 o                         
   5  13   1        187.78        194.14        27.75 o                         
  -4  14   1        659.13        640.33        36.95 o                         
  -3  14   1         88.67        104.11        17.14 o                         
  -2  14   1        506.78        543.45        27.16 o                         
  -1  14   1        772.16        846.98        34.76 o                         
   0  14   1         21.20         24.49         9.51 o                         
   1  14   1        911.07       1004.69        37.81 o                         
   2  14   1         80.93         77.65        10.57 o                         
   3  14   1         48.28         51.23        11.53 o                         
   4  14   1        530.74        540.60        48.42 o                         
  -3  15   1          6.13         -2.50        12.68 o                         
  -2  15   1        331.63        381.14        23.62 o                         
  -1  15   1        233.81        254.77        15.34 o                         
   0  15   1       1020.19       1122.03        38.00 o                         
   1  15   1        151.92        136.68        13.00 o                         
   2  15   1        431.73        459.32        26.04 o                         
   3  15   1          9.68         15.64        12.30 o                         
  -3  16   1        407.65        364.15        33.18 o                         
  -2  16   1        326.34        376.17        20.81 o                         
  -1  16   1        220.60        261.60        17.91 o                         
   0  16   1          6.39          7.96         5.22 o                         
   1  16   1        221.61        252.74        15.03 o                         
   2  16   1        171.39        168.99        16.28 o                         
  -1  17   1        387.28        468.04        22.93 o                         
   0  17   1         22.37         40.79        15.73 o                         
   1  17   1        116.58        124.17        12.85 o                         
  -1 -17   2        393.68        362.04        31.88 o                         
   0 -17   2        110.30         90.93        16.26 o                         
  -3 -16   2        124.24        101.85        17.76 o                         
  -2 -16   2        116.39         99.31        12.34 o                         
  -1 -16   2        335.91        285.66        33.68 o                         
   0 -16   2       1162.61       1145.79        71.56 o                         
   1 -16   2        648.40        549.88        25.64 o                         
   2 -16   2        434.82        380.35        34.57 o                         
  -4 -15   2         14.37         -4.06        19.49 o                         
  -3 -15   2        579.60        473.21        70.39 o                         
  -2 -15   2        779.38        686.68        40.19 o                         
  -1 -15   2         67.98         79.09        22.43 o                         
   0 -15   2         16.67         15.25        14.52 o                         
   1 -15   2        220.55        178.15        33.20 o                         
   2 -15   2        248.36        202.36        14.82 o                         
   3 -15   2        727.96        636.47        29.57 o                         
  -5 -14   2         15.85         59.95        49.02 o                         
  -4 -14   2        622.55        565.71        36.59 o                         
  -3 -14   2        595.40        534.99        26.68 o                         
  -2 -14   2        714.02        660.59        36.72 o                         
  -1 -14   2        576.10        570.21        33.78 o                         
   0 -14   2        190.33        173.35        33.51 o                         
   1 -14   2        792.57        791.23        46.08 o                         
   2 -14   2        735.32        681.84        33.70 o                         
   3 -14   2         42.47         20.39         7.79 o                         
   4 -14   2        326.62        259.73        15.90 o                         
  -5 -13   2         67.49         53.37         8.93 o                         
  -4 -13   2        435.37        425.99        28.24 o                         
  -3 -13   2       1463.13       1388.73        43.18 o                         
  -2 -13   2        696.21        690.72        40.25 o                         
  -1 -13   2       1308.43       1272.36        78.96 o                         
   0 -13   2         63.06         69.21        19.27 o                         
   1 -13   2        468.11        494.52        26.89 o                         
   2 -13   2        303.88        296.86        18.68 o                         
   3 -13   2       1337.54       1375.95        40.44 o                         
   4 -13   2        443.77        421.00        20.09 o                         
   5 -13   2         80.15         79.52        11.71 o                         
  -6 -12   2        599.57        497.99        22.67 o                         
  -5 -12   2       1374.63       1353.20        53.22 o                         
  -4 -12   2        421.35        408.61        26.37 o                         
  -3 -12   2        115.18         98.71        13.02 o                         
  -2 -12   2        247.21        234.40        21.42 o                         
  -1 -12   2        597.38        580.58        37.99 o                         
   0 -12   2       2464.64       2525.86        82.08 o                         
   1 -12   2        782.11        805.14        32.13 o                         
   2 -12   2       1242.09       1238.77        37.12 o                         
   3 -12   2        106.51        103.62        13.43 o                         
   4 -12   2         58.96         42.77         7.86 o                         
   5 -12   2        731.65        635.83        24.12 o                         
  -6 -11   2        530.02        463.45        24.93 o                         
  -5 -11   2        209.25        198.81        18.47 o                         
  -4 -11   2       2526.87       2829.26       105.60 o                         
  -3 -11   2        218.86        231.16        18.99 o                         
  -2 -11   2        881.65        885.47        43.30 o                         
  -1 -11   2       2769.71       2800.90       202.61 o                         
   0 -11   2          8.98         20.48         9.45 o                         
   1 -11   2       3777.73       3733.27        77.44 o                         
   2 -11   2        734.21        722.94        43.75 o                         
   3 -11   2        678.64        733.06        46.90 o                         
   4 -11   2        745.51        751.21        40.87 o                         
   5 -11   2        685.11        637.28        23.96 o                         
   6 -11   2        177.27        168.25        25.73 o                         
  -7 -10   2        425.59        339.07        40.78 o                         
  -6 -10   2        611.48        586.03        36.65 o                         
  -5 -10   2        372.39        330.14        29.00 o                         
  -4 -10   2       1196.60       1279.80        63.39 o                         
  -3 -10   2        812.80        825.61        33.43 o                         
  -2 -10   2        131.72        143.17        15.65 o                         
  -1 -10   2       1153.27       1192.22        50.21 o                         
   0 -10   2       3921.27       4013.09        93.78 o                         
   1 -10   2       1165.89       1184.66        44.87 o                         
   2 -10   2       1589.80       1647.22        62.33 o                         
   3 -10   2        697.83        721.23        42.08 o                         
   4 -10   2       1973.60       2038.04        74.13 o                         
   5 -10   2        531.73        496.30        28.27 o                         
   6 -10   2        369.34        326.45        17.73 o                         
  -7  -9   2        257.13        165.18        33.96 o                         
  -6  -9   2        405.86        413.31        41.14 o                         
  -5  -9   2        121.93         85.49        16.95 o                         
  -4  -9   2        158.09        164.19        21.40 o                         
  -3  -9   2       5586.96       5672.29       175.91 o                         
  -2  -9   2       6792.59       7021.40       130.75 o                         
  -1  -9   2        438.98        402.56        23.49 o                         
   0  -9   2         17.92         33.79         9.36 o                         
   1  -9   2        396.15        398.35        25.20 o                         
   2  -9   2       1216.99       1162.72        51.03 o                         
   3  -9   2       5238.01       5225.88       259.66 o                         
   4  -9   2         22.94         18.06        16.32 o                         
   5  -9   2        326.27        319.88        29.29 o                         
   6  -9   2        146.87        113.67        13.00 o                         
  -6  -8   2         40.28         50.69        18.27 o                         
  -5  -8   2        270.36        272.31        28.32 o                         
  -4  -8   2        990.25        934.64        55.97 o                         
  -3  -8   2       1205.97       1195.99        42.80 o                         
  -2  -8   2       5038.92       5409.29       139.17 o                         
  -1  -8   2       4813.16       4840.19       108.03 o                         
   0  -8   2       2124.23       2135.40        66.93 o                         
   1  -8   2       4145.92       4165.23        94.40 o                         
   2  -8   2       4696.16       4492.27       189.45 o                         
   3  -8   2        347.35        383.38        40.50 o                         
   4  -8   2        844.58        850.64        47.58 o                         
   5  -8   2        136.67        121.00        33.94 o                         
   6  -8   2        203.90        189.86        20.95 o                         
  -6  -7   2       1299.82       1309.43        60.01 o                         
  -5  -7   2         86.42        104.25        19.15 o                         
  -4  -7   2       3025.01       3091.73       115.87 o                         
  -3  -7   2       2482.94       2630.42        74.61 o                         
  -2  -7   2       4328.86       4689.45       125.26 o                         
  -1  -7   2       4970.56       5067.11       317.67 o                         
   1  -7   2       9003.85       8732.65       358.81 o                         
   2  -7   2       1172.57       1116.44        46.50 o                         
   3  -7   2       5036.39       5276.53       137.12 o                         
   4  -7   2       1863.27       2002.72        78.16 o                         
   5  -7   2        395.84        385.14        80.72 o                         
   6  -7   2        615.30        616.81        37.88 o                         
   7  -7   2        224.00        182.64        25.57 o                         
  -6  -6   2        613.81        510.12        57.76 o                         
  -5  -6   2       7255.16       7943.27       940.49 o                         
  -4  -6   2       1851.54       1990.99       208.39 o                         
  -3  -6   2       1145.40       1295.83        72.54 o                         
  -2  -6   2        434.08        616.16        93.79 o                         
  -1  -6   2       2201.44       2797.48       217.44 o                         
   2  -6   2        286.37        264.32        28.47 o                         
   3  -6   2         82.61         89.82        12.11 o                         
   4  -6   2       1120.86       1271.07        47.44 o                         
   5  -6   2       1691.59       1775.97        98.11 o                         
   6  -6   2       2016.49       2037.63       228.68 o                         
   7  -6   2         67.70         70.62        12.16 o                         
  -5  -5   2       1277.93       1447.69       121.05 o                         
  -4  -5   2       5069.66       5653.07       584.37 o                         
  -3  -5   2         95.35        127.15        40.52 o                         
  -2  -5   2       3241.08       3571.30       214.60 o                         
   3  -5   2       1983.10       2113.92        50.03 o                         
   4  -5   2       5091.49       5343.33        99.12 o                         
   5  -5   2       2367.70       2618.68        70.65 o                         
   6  -5   2        251.74        279.47        27.82 o                         
   7  -5   2        349.26        345.97        31.75 o                         
  -4  -4   2       6708.88       7269.04       271.34 o                         
  -3  -4   2       6326.52       6279.71       284.98 o                         
  -2  -4   2       3991.03       4467.27       220.75 o                         
   3  -4   2        885.05        880.47        28.79 o                         
   4  -4   2       4516.22       4605.60        80.53 o                         
   5  -4   2       2838.95       3001.37        70.72 o                         
   6  -4   2       1757.34       1851.82        52.64 o                         
   7  -4   2        631.15        707.37        66.43 o                         
  -5  -3   2        238.15        227.15        60.28 o                         
  -4  -3   2        172.75        146.29        42.27 o                         
  -3  -3   2      15343.41      16208.62       562.40 o                         
  -2  -3   2      11243.16      12098.85       302.59 o                         
  -1  -3   2       1291.78       1598.87       108.15 o                         
   3  -3   2      17724.57      18241.15       335.83 o                         
   4  -3   2        986.20       1038.83        34.29 o                         
   5  -3   2        255.50        224.49        18.03 o                         
   6  -3   2       1212.96       1284.29        42.83 o                         
   7  -3   2         20.12         38.33        24.72 o                         
  -7  -2   2       1359.12       1527.12       100.04 o                         
  -6  -2   2       1215.76       1316.95        86.20 o                         
  -5  -2   2       3541.63       3199.15       188.64 o                         
  -4  -2   2       4065.55       4176.54       226.12 o                         
  -3  -2   2       2948.08       2991.84       163.92 o                         
  -2  -2   2      11806.88      11963.15       296.21 o                         
  -1  -2   2      16732.44      18298.24       580.80 o                         
   4  -2   2       2030.01       1923.91        68.08 o                         
   5  -2   2       1292.93       1263.92        41.57 o                         
   6  -2   2        676.59        707.34        32.42 o                         
   7  -2   2        804.72        820.97        38.51 o                         
  -8  -1   2        834.03        904.39        74.58 o                         
  -7  -1   2        470.07        462.83        43.79 o                         
  -6  -1   2       1752.57       1699.86       109.20 o                         
  -5  -1   2        430.63        424.85        23.70 o                         
  -4  -1   2       4048.74       3881.73       172.95 o                         
  -3  -1   2       5368.69       5256.73       190.93 o                         
  -2  -1   2      11497.37      11679.56       346.72 o                         
  -1  -1   2      17783.84      17702.70       547.48 o                         
   0  -1   2       5206.93       5303.78       132.86 o                         
   1  -1   2       9717.24      10717.02       351.31 o                         
   4  -1   2       3960.51       4147.47       127.45 o                         
   5  -1   2       2695.78       2776.52        80.63 o                         
   6  -1   2        597.77        600.03        34.95 o                         
   7  -1   2        616.13        671.27        35.05 o                         
  -8   0   2          0.53        -21.14        21.14 o                         
  -7   0   2        330.39        323.18        30.31 o                         
  -6   0   2        447.78        445.40        37.58 o                         
  -5   0   2       6391.60       6596.52       226.56 o                         
  -4   0   2       2500.32       2526.86       133.47 o                         
  -3   0   2        802.65        930.72        62.00 o                         
  -2   0   2       3125.49       2939.28       113.28 o                         
  -1   0   2      13759.78      13986.88       432.10 o                         
   0   0   2      21535.41      20297.40       433.85 o                         
   1   0   2      19271.35      18532.00       393.03 o                         
   2   0   2         10.50         12.21         4.96 o                         
   3   0   2       2102.98       2303.86       145.21 o                         
   4   0   2        487.80        487.32        35.26 o                         
   5   0   2       3074.21       3232.87        83.81 o                         
   6   0   2       1764.15       1853.91        62.36 o                         
   7   0   2         93.31        105.54        14.21 o                         
   8   0   2         45.34        103.80        22.77 o                         
  -8   1   2        933.28        895.64        75.60 o                         
  -7   1   2        386.41        337.43        31.28 o                         
  -6   1   2       2005.08       1865.92        91.24 o                         
  -5   1   2        344.22        342.35        22.28 o                         
  -4   1   2       4197.52       4322.43       201.30 o                         
  -3   1   2       5124.37       5142.48       207.57 o                         
  -2   1   2       9851.69       9639.43       320.89 o                         
  -1   1   2      15748.92      14959.43       483.68 o                         
   0   1   2       6236.75       5806.51       185.88 o                         
   1   1   2      11441.85      11861.67       278.76 o                         
   2   1   2       3562.99       3341.62       117.27 o                         
   3   1   2       1046.19        941.14        64.85 o                         
   4   1   2       3582.07       3725.73        95.15 o                         
   5   1   2       2666.36       2777.49        95.13 o                         
   6   1   2        389.85        423.10        82.21 o                         
   7   1   2        558.87        593.45        28.62 o                         
   8   1   2        455.02        526.71        46.40 o                         
  -8   2   2        121.32        117.01        28.98 o                         
  -7   2   2       1400.24       1526.37       118.04 o                         
  -6   2   2       1580.22       1618.59        67.03 o                         
  -5   2   2       3219.26       3364.31        80.11 o                         
  -4   2   2       5696.62       5759.28       258.87 o                         
  -3   2   2       2586.30       2662.59       144.03 o                         
  -1   2   2      15699.07      14264.62       487.94 o                         
   0   2   2      11959.41      11239.20       430.37 o                         
   1   2   2       8864.79       8740.93       221.77 o                         
   2   2   2      15692.84      15458.33       731.50 o                         
   3   2   2        575.93        552.06        49.77 o                         
   4   2   2       2199.49       2108.41        66.41 o                         
   5   2   2       1338.45       1351.08        62.90 o                         
   6   2   2        656.76        656.83        47.69 o                         
   7   2   2        853.07        828.21        37.75 o                         
  -8   3   2       1082.06       1049.43        67.67 o                         
  -7   3   2          5.55         28.65        24.69 o                         
  -6   3   2        914.94        875.29        50.07 o                         
  -5   3   2        206.82        203.12        17.67 o                         
  -4   3   2        146.86        147.67        17.08 o                         
  -3   3   2      14538.45      14609.11       519.09 o                         
  -2   3   2      14423.99      13639.91       318.05 o                         
  -1   3   2       1207.28       1233.82       105.83 o                         
   0   3   2        717.28        799.85        46.23 o                         
   1   3   2       5297.77       5151.01       153.84 o                         
   2   3   2       2409.84       2250.70        97.48 o                         
   3   3   2      17233.57      17116.05       344.37 o                         
   4   3   2        972.75        988.76        33.39 o                         
   5   3   2        141.33        152.54        19.52 o                         
   6   3   2       1279.19       1237.69        71.46 o                         
   7   3   2         13.97         16.36         8.94 o                         
  -8   4   2         23.08         35.95        13.23 o                         
  -7   4   2       2217.97       2498.94       115.36 o                         
  -6   4   2       2602.41       2632.04       103.68 o                         
  -5   4   2       1907.65       1805.24        54.73 o                         
  -4   4   2       6588.43       6215.98       122.33 o                         
  -3   4   2       5650.18       5545.01       172.75 o                         
  -2   4   2       5076.77       4521.80       139.48 o                         
  -1   4   2       9218.14       8568.86       353.32 o                         
   0   4   2       3677.16       3837.56       357.41 o                         
   1   4   2       1919.04       1782.67        82.50 o                         
   2   4   2       3447.59       3362.99       130.85 o                         
   3   4   2        759.68        792.31        30.60 o                         
   4   4   2       4588.09       4779.26        89.32 o                         
   5   4   2       3265.97       3266.84        84.48 o                         
   6   4   2       1561.39       1522.81        75.46 o                         
   7   4   2        827.15        887.29        43.63 o                         
  -8   5   2        366.51        374.44        33.41 o                         
  -7   5   2        214.90        250.76        41.14 o                         
  -6   5   2       1004.73       1031.07        63.01 o                         
  -5   5   2       1072.93       1029.02        48.83 o                         
  -4   5   2       4760.58       4780.95       105.13 o                         
  -3   5   2        276.29        293.38        35.18 o                         
  -2   5   2       2637.02       2180.56       142.44 o                         
  -1   5   2      17722.55      15881.43       366.16 o                         
   0   5   2        419.67        459.89        49.36 o                         
   1   5   2       7471.58       7144.26       212.18 o                         
   2   5   2       1981.47       2034.74       102.64 o                         
   3   5   2       1808.14       1808.14        50.79 o                         
   4   5   2       4505.62       4444.37        87.62 o                         
   5   5   2       2603.79       2517.49        72.52 o                         
   6   5   2        157.95        159.29        24.39 o                         
   7   5   2        396.12        468.39        30.38 o                         
  -8   6   2        145.19        130.11        19.85 o                         
  -7   6   2        669.92        632.34        66.76 o                         
  -6   6   2        747.20        829.99        64.66 o                         
  -5   6   2       6900.04       6804.98       155.31 o                         
  -4   6   2       1975.35       1911.49        63.47 o                         
  -3   6   2       1196.70       1119.84        43.52 o                         
  -2   6   2        274.16        188.23        47.23 o                         
  -1   6   2       2175.94       1822.04       147.65 o                         
   0   6   2      14889.39      14214.66       355.99 o                         
   1   6   2       7402.27       7295.22       224.10 o                         
   2   6   2        142.58        158.69        21.95 o                         
   3   6   2        225.70        221.70        17.00 o                         
   4   6   2        873.04        843.13        37.41 o                         
   5   6   2       1238.22       1285.02        55.55 o                         
   6   6   2       1773.60       1828.88       113.55 o                         
   7   6   2         54.57         57.87        14.20 o                         
  -8   7   2        240.21        244.06        24.84 o                         
  -7   7   2        457.17        438.21        41.09 o                         
  -6   7   2       1159.67       1243.54       151.14 o                         
  -5   7   2         84.38         70.82        17.08 o                         
  -4   7   2       3392.66       3338.04        90.94 o                         
  -3   7   2       3053.20       2716.63        59.09 o                         
  -2   7   2       4110.45       3974.94        91.31 o                         
  -1   7   2       4783.78       4369.12       255.80 o                         
   0   7   2       2690.82       2755.01       116.22 o                         
   1   7   2       8614.27       8799.73       144.72 o                         
   2   7   2        518.45        470.58        20.93 o                         
   3   7   2       4477.72       4262.50       102.74 o                         
   4   7   2       2068.72       2044.15        62.13 o                         
   5   7   2        422.59        439.74        31.72 o                         
   6   7   2        672.03        700.11        46.68 o                         
   7   7   2        175.82        187.02        20.65 o                         
  -7   8   2        583.70        550.28        42.47 o                         
  -6   8   2        110.94        129.81        36.70 o                         
  -5   8   2        451.03        499.82        68.81 o                         
  -4   8   2       1022.86        940.05        39.15 o                         
  -3   8   2       1252.33       1196.52        33.88 o                         
  -2   8   2       4912.11       4854.21        99.35 o                         
  -1   8   2       5346.31       5040.95        94.73 o                         
   0   8   2       1764.92       1672.04        40.95 o                         
   1   8   2       3750.38       3632.64        77.89 o                         
   2   8   2       5591.55       5286.12       103.65 o                         
   3   8   2        247.37        264.11        21.46 o                         
   4   8   2        715.17        766.17        36.01 o                         
   5   8   2         61.13         55.29        12.96 o                         
   6   8   2        220.85        225.84        25.50 o                         
  -7   9   2        303.48        268.44        27.83 o                         
  -6   9   2        436.13        430.98        56.95 o                         
  -5   9   2         81.90         92.17        21.11 o                         
  -4   9   2        204.40        145.29        18.02 o                         
  -3   9   2       4690.26       4296.65        90.39 o                         
  -2   9   2       6157.26       5898.26       141.44 o                         
  -1   9   2        279.06        249.21        20.12 o                         
   0   9   2          9.61         22.71         8.66 o                         
   1   9   2        352.70        331.33        18.73 o                         
   2   9   2       1381.43       1372.82        40.68 o                         
   3   9   2       5366.21       5302.91       122.57 o                         
   4   9   2         70.33         59.97        13.27 o                         
   5   9   2        266.60        292.21        26.81 o                         
   6   9   2        184.57        159.34        19.88 o                         
  -7  10   2        496.01        489.46        33.33 o                         
  -6  10   2        781.64        755.09        49.79 o                         
  -5  10   2        468.21        431.40        45.14 o                         
  -4  10   2       1174.90       1172.46        60.01 o                         
  -3  10   2        908.05        931.48        47.69 o                         
  -2  10   2        171.79        160.46        14.96 o                         
  -1  10   2        815.84        762.68        27.84 o                         
   0  10   2       4254.24       4328.38        96.55 o                         
   1  10   2        984.27        978.97        33.95 o                         
   2  10   2       1524.42       1558.75        45.10 o                         
   3  10   2        784.75        781.24        41.89 o                         
   4  10   2       2455.05       2412.82       110.46 o                         
   5  10   2        540.55        510.79        43.65 o                         
   6  10   2        345.59        323.24        36.96 o                         
  -6  11   2        563.83        517.82        36.17 o                         
  -5  11   2        318.18        267.38        29.67 o                         
  -4  11   2       2438.29       2386.94       136.13 o                         
  -3  11   2        210.40        199.55        22.71 o                         
  -2  11   2        759.34        766.83        32.71 o                         
  -1  11   2       2627.26       2656.60        61.04 o                         
   0  11   2         10.96         21.90         8.01 o                         
   1  11   2       3114.86       3354.15        86.73 o                         
   2  11   2        893.55        912.08        35.37 o                         
   3  11   2        587.29        560.86        40.25 o                         
   4  11   2        564.64        629.97        65.47 o                         
   5  11   2        843.45        835.31        69.20 o                         
  -6  12   2        609.07        574.31        50.38 o                         
  -5  12   2       1517.15       1513.19        67.45 o                         
  -4  12   2        528.14        564.53        58.81 o                         
  -3  12   2        160.10        171.17        20.20 o                         
  -2  12   2        176.38        195.44        22.92 o                         
  -1  12   2        418.05        434.63        19.97 o                         
   0  12   2       3094.19       3424.44        81.47 o                         
   1  12   2        842.84        938.05        37.64 o                         
   2  12   2       1384.41       1461.16        48.38 o                         
   3  12   2        126.57        131.07        31.68 o                         
   4  12   2        112.38        116.33        30.12 o                         
   5  12   2        812.72        895.82        65.91 o                         
  -5  13   2         57.40         26.71        14.97 o                         
  -4  13   2        385.22        336.81        30.54 o                         
  -3  13   2       1150.89       1201.77        60.39 o                         
  -2  13   2        664.38        680.99        38.43 o                         
  -1  13   2       1140.37       1165.99        65.48 o                         
   0  13   2         45.12         42.84         9.67 o                         
   1  13   2        240.33        261.22        22.75 o                         
   2  13   2        460.60        513.11        30.86 o                         
   3  13   2       1427.01       1734.99       108.97 o                         
   4  13   2        423.59        438.46        32.05 o                         
  -4  14   2        504.71        534.75        38.87 o                         
  -3  14   2        538.73        603.02        37.89 o                         
  -2  14   2        732.91        694.22        38.61 o                         
  -1  14   2        635.81        672.51        34.27 o                         
   0  14   2        225.77        248.61        18.35 o                         
   1  14   2        970.94       1070.77        34.24 o                         
   2  14   2        838.38        854.87        32.58 o                         
   3  14   2         30.02         45.56        10.94 o                         
   4  14   2        293.67        361.04        37.76 o                         
  -4  15   2         47.85         18.37        11.19 o                         
  -3  15   2        546.20        555.31        32.42 o                         
  -2  15   2        783.16        905.21        44.33 o                         
  -1  15   2         70.28         82.82        10.96 o                         
   0  15   2         10.85         14.44         6.05 o                         
   1  15   2        194.68        200.41        13.24 o                         
   2  15   2        272.19        327.25        24.15 o                         
   3  15   2        660.69        721.73        53.04 o                         
  -3  16   2        166.95        156.74        20.62 o                         
  -2  16   2        134.95        151.40        13.10 o                         
  -1  16   2        299.50        310.61        21.03 o                         
   0  16   2       1068.34       1141.47        53.39 o                         
   1  16   2        632.20        663.01        27.68 o                         
   2  16   2        426.67        434.32        41.78 o                         
  -2 -16   3        542.39        431.99        27.59 o                         
  -1 -16   3        137.74        147.68        23.96 o                         
   0 -16   3         23.64         12.03         9.95 o                         
   1 -16   3         63.69         67.70         9.08 o                         
  -4 -15   3        227.88        198.16        25.85 o                         
  -3 -15   3         32.99         26.45         6.95 o                         
  -2 -15   3         74.04         54.59        11.93 o                         
  -1 -15   3         74.85         59.60        18.71 o                         
   0 -15   3        419.46        375.46        43.08 o                         
   1 -15   3        202.99        156.95        26.22 o                         
   2 -15   3        149.83        127.16        22.61 o                         
   3 -15   3         24.88         10.52         7.83 o                         
  -5 -14   3         32.15         32.36         9.89 o                         
  -4 -14   3       1000.62        743.76        48.65 o                         
  -3 -14   3         59.22         63.83         9.27 o                         
  -2 -14   3         71.98         79.80        13.88 o                         
  -1 -14   3       1487.45       1548.84        73.45 o                         
   0 -14   3        445.81        414.47        49.70 o                         
   1 -14   3        949.44        847.18        46.39 o                         
   2 -14   3        232.12        229.86        17.96 o                         
   3 -14   3         97.32         76.91        10.69 o                         
  -5 -13   3        235.05        209.65        27.75 o                         
  -4 -13   3        150.91        149.90        22.48 o                         
  -3 -13   3        863.31        836.47        42.56 o                         
  -2 -13   3        356.59        358.01        28.46 o                         
  -1 -13   3        792.48        805.04        58.29 o                         
   0 -13   3       2038.86       1784.40       124.12 o                         
   1 -13   3       1546.44       1532.89        57.76 o                         
   2 -13   3        606.01        599.70        38.57 o                         
   3 -13   3        103.98         99.30        11.02 o                         
   4 -13   3        374.50        345.20        16.81 o                         
  -6 -12   3         77.67         53.36        13.36 o                         
  -5 -12   3        404.21        366.86        25.51 o                         
  -4 -12   3         46.92         53.66        12.38 o                         
  -3 -12   3       1281.95       1222.19        46.69 o                         
  -2 -12   3       2312.37       2343.07        80.38 o                         
  -1 -12   3        134.78        134.58        23.05 o                         
   0 -12   3         77.63         79.53        14.79 o                         
   1 -12   3        287.83        301.49        19.72 o                         
   2 -12   3         89.23         93.43        11.81 o                         
   3 -12   3       1498.71       1559.11        51.19 o                         
   4 -12   3        252.57        247.76        14.58 o                         
   5 -12   3        208.38        184.84        12.66 o                         
  -6 -11   3        380.60        307.13        43.29 o                         
  -5 -11   3         35.87         25.80         8.88 o                         
  -4 -11   3        901.01        849.69        39.68 o                         
  -3 -11   3       1254.71       1240.09        67.47 o                         
  -2 -11   3       1663.90       1691.78        54.92 o                         
  -1 -11   3       3722.47       3676.59       117.77 o                         
   0 -11   3        555.91        579.10        27.55 o                         
   1 -11   3       1441.68       1417.39        48.85 o                         
   2 -11   3       1963.19       2001.28        61.05 o                         
   3 -11   3        266.72        290.79        23.15 o                         
   4 -11   3       1016.80       1070.39        41.54 o                         
   5 -11   3         41.89         40.82        11.67 o                         
  -7 -10   3         48.83         34.30        20.50 o                         
  -6 -10   3        492.22        455.82        38.84 o                         
  -5 -10   3         57.44         52.95        13.30 o                         
  -4 -10   3        452.82        476.86        34.07 o                         
  -3 -10   3       1684.03       1793.65        67.63 o                         
  -2 -10   3        832.41        821.16        35.21 o                         
  -1 -10   3       1148.99       1105.78        55.91 o                         
   0 -10   3        236.13        235.27        19.87 o                         
   1 -10   3        652.73        610.81        25.02 o                         
   2 -10   3        488.28        479.13        27.50 o                         
   3 -10   3       1826.23       1954.19        79.64 o                         
   4 -10   3        399.41        408.77        27.10 o                         
   5 -10   3        450.59        414.48        24.14 o                         
   6 -10   3        383.35        281.31        33.42 o                         
  -6  -9   3        911.77        892.90        58.61 o                         
  -5  -9   3       4864.37       4893.83       130.66 o                         
  -4  -9   3        766.55        819.92        44.68 o                         
  -3  -9   3        737.32        831.42        36.23 o                         
  -2  -9   3       1195.70       1230.75        42.88 o                         
  -1  -9   3         46.36         41.16        10.84 o                         
   0  -9   3       6392.65       6308.32       114.57 o                         
   1  -9   3       3284.87       3239.75        72.38 o                         
   2  -9   3        781.67        747.50        67.44 o                         
   3  -9   3         91.81         90.81        20.88 o                         
   4  -9   3        110.32        100.73        18.56 o                         
   5  -9   3       1114.64       1111.42        50.45 o                         
   6  -9   3       1117.15        972.52        38.57 o                         
  -6  -8   3        681.65        673.92        51.29 o                         
  -5  -8   3        448.37        435.79        34.24 o                         
  -4  -8   3       2886.97       2992.42        92.97 o                         
  -3  -8   3        418.58        423.56        25.01 o                         
  -2  -8   3        254.54        245.79        18.00 o                         
  -1  -8   3       4994.13       4962.40        88.92 o                         
   0  -8   3       1463.43       1497.24        45.73 o                         
   1  -8   3       3379.13       3093.06        96.21 o                         
   2  -8   3       1830.20       1766.04        70.81 o                         
   3  -8   3        196.97        191.49        23.04 o                         
   4  -8   3       2276.32       2506.85        91.96 o                         
   5  -8   3       1272.21       1169.59        84.27 o                         
   6  -8   3         25.81         35.26        13.31 o                         
  -6  -7   3       1752.56       1839.02       182.13 o                         
  -5  -7   3       1405.79       1493.83        83.75 o                         
  -4  -7   3       3455.87       3650.75        91.38 o                         
  -3  -7   3       4012.48       4287.14        90.10 o                         
  -2  -7   3        647.47        709.33        29.10 o                         
  -1  -7   3       3694.75       3779.52       118.66 o                         
   0  -7   3       4921.74       4900.82       108.42 o                         
   1  -7   3        925.02        918.80        35.43 o                         
   2  -7   3       3082.22       3116.65        78.15 o                         
   3  -7   3        116.73        136.55        20.80 o                         
   4  -7   3       3202.32       3332.04       132.91 o                         
   5  -7   3        434.85        338.88        51.11 o                         
   6  -7   3        780.07        715.41        69.76 o                         
  -6  -6   3        291.28        368.44        55.06 o                         
  -5  -6   3         10.60         18.13        12.87 o                         
  -4  -6   3         50.70         66.08        12.20 o                         
  -3  -6   3       6729.54       7424.87       175.19 o                         
  -2  -6   3      10681.18      13131.92       570.58 o                         
  -1  -6   3       1983.20       2276.49       194.16 o                         
   0  -6   3       1064.34       1103.08       127.89 o                         
   1  -6   3        459.54        434.97        35.77 o                         
   2  -6   3       1397.71       1423.26        43.99 o                         
   3  -6   3       6269.66       6572.72       112.81 o                         
   4  -6   3       1277.08       1336.55        44.19 o                         
   5  -6   3        168.73        178.30        19.96 o                         
   6  -6   3        160.61        161.02        20.06 o                         
   7  -6   3        187.47        126.32        23.51 o                         
  -5  -5   3       1605.57       1648.53       103.36 o                         
  -4  -5   3        568.38        601.29        36.84 o                         
  -3  -5   3       1339.63       1481.46        89.34 o                         
  -2  -5   3       8819.77      10187.78       438.65 o                         
  -1  -5   3      12339.19      16015.12       615.25 o                         
   0  -5   3        376.98        413.12        75.79 o                         
   2  -5   3      16151.20      16577.41       204.84 o                         
   3  -5   3        148.52        125.11        12.34 o                         
   4  -5   3       1214.52       1261.25        38.83 o                         
   5  -5   3        726.62        766.65        31.51 o                         
   6  -5   3        925.11        839.71       150.48 o                         
   7  -5   3        447.40        411.76        31.64 o                         
  -5  -4   3        256.59        320.89        32.62 o                         
  -4  -4   3       4923.16       5079.34       281.07 o                         
  -3  -4   3       2390.08       2429.09       166.60 o                         
  -2  -4   3       2760.77       3056.98       183.61 o                         
  -1  -4   3      16723.47      20131.48       702.08 o                         
   2  -4   3       1171.04       1118.51        44.50 o                         
   3  -4   3       1848.13       1890.00        43.89 o                         
   4  -4   3       1265.48       1348.52        39.33 o                         
   5  -4   3        605.35        617.06        27.99 o                         
   6  -4   3        321.41        303.15        20.04 o                         
   7  -4   3        457.68        443.88        47.51 o                         
  -5  -3   3       5464.80       5734.04       200.63 o                         
  -4  -3   3       1160.18       1428.16       130.47 o                         
  -3  -3   3       2905.23       3169.55       184.80 o                         
  -2  -3   3       1477.95       1427.27       107.99 o                         
  -1  -3   3        375.93        505.58        61.72 o                         
   0  -3   3      27982.49      30855.69       963.51 o                         
   1  -3   3      12568.29      13793.03       498.92 o                         
   2  -3   3        290.40        463.69        63.05 o                         
   3  -3   3       1933.50       2009.27        50.81 o                         
   4  -3   3       2723.15       2787.49        63.97 o                         
   5  -3   3       1271.61       1245.39        38.29 o                         
   6  -3   3       2235.20       2559.41        70.08 o                         
   7  -3   3         41.01         49.81        32.71 o                         
  -6  -2   3       1021.23        948.40        80.86 o                         
  -5  -2   3        244.16        216.53        35.71 o                         
  -4  -2   3       7522.32       8583.09       380.86 o                         
  -3  -2   3       3190.22       3204.86       182.67 o                         
  -2  -2   3       4756.26       4838.88       154.62 o                         
  -1  -2   3      12735.04      12622.24       434.35 o                         
   0  -2   3        694.86        768.42        43.21 o                         
   1  -2   3      10031.85      10645.08       377.38 o                         
   2  -2   3       3204.41       3329.86       163.17 o                         
   3  -2   3       2073.66       2060.51       127.63 o                         
   4  -2   3       2173.84       2268.55        59.22 o                         
   5  -2   3       2725.63       2792.97        60.03 o                         
   6  -2   3         34.03         27.20        10.09 o                         
   7  -2   3        223.66        254.27        20.25 o                         
  -7  -1   3       2033.95       2045.03       162.99 o                         
  -6  -1   3       1750.43       1538.32        84.27 o                         
  -5  -1   3       4488.46       4345.74       125.16 o                         
  -4  -1   3       6334.37       6333.68       186.92 o                         
  -3  -1   3       7317.99       7318.17       188.81 o                         
  -2  -1   3       3028.59       2791.24       235.59 o                         
  -1  -1   3       3435.76       3615.69       103.32 o                         
   0  -1   3      12452.89      12716.23       298.53 o                         
   1  -1   3       2407.70       2620.84        90.29 o                         
   3  -1   3       1482.58       1571.20        83.33 o                         
   4  -1   3       3525.95       3551.43       123.26 o                         
   5  -1   3        884.98        922.27        34.73 o                         
   6  -1   3       1446.44       1601.01        56.10 o                         
   7  -1   3        941.62        959.80        39.20 o                         
  -7   0   3        896.73        926.16        62.65 o                         
  -6   0   3       1272.96       1314.28        49.94 o                         
  -5   0   3         28.22         36.48        11.14 o                         
  -4   0   3        239.79        263.54        36.32 o                         
  -3   0   3       5983.51       5764.41       206.85 o                         
  -2   0   3      26016.32      27431.78       801.23 o                         
  -1   0   3       1164.99       1203.96        58.88 o                         
   0   0   3       1807.25       1834.62        72.97 o                         
   1   0   3       3858.21       3982.80       198.59 o                         
   2   0   3       8712.20       9074.25       359.97 o                         
   3   0   3      12394.16      11942.95       205.99 o                         
   4   0   3        100.38        106.49        17.47 o                         
   5   0   3          6.22          9.66        10.30 o                         
   6   0   3        791.91        829.79        44.31 o                         
   7   0   3         96.52        133.36        15.09 o                         
  -8   1   3         50.26         33.30        24.71 o                         
  -7   1   3       2185.12       2367.90        92.63 o                         
  -6   1   3       1426.07       1478.88        57.24 o                         
  -5   1   3       4402.20       4214.57        99.50 o                         
  -4   1   3       5903.76       6114.23       249.39 o                         
  -3   1   3       7076.01       7413.60       274.20 o                         
  -1   1   3       3967.90       3683.96       330.11 o                         
   0   1   3      13443.91      13436.59       486.82 o                         
   1   1   3       2301.25       2213.69        98.93 o                         
   2   1   3       8479.96       8066.90       232.48 o                         
   3   1   3       1529.14       1610.39        40.68 o                         
   4   1   3       3988.50       3827.87        93.45 o                         
   5   1   3       1058.50       1083.14        56.75 o                         
   6   1   3       1401.81       1471.48        54.39 o                         
   7   1   3        965.33        985.41        38.96 o                         
  -8   2   3        577.14        662.89        42.91 o                         
  -7   2   3        671.47        695.95        57.51 o                         
  -6   2   3       1124.30       1131.77        51.62 o                         
  -5   2   3        297.63        313.27        22.20 o                         
  -4   2   3       7928.43       7645.12       208.43 o                         
  -3   2   3       3762.32       4058.59       193.52 o                         
  -2   2   3       3891.54       3937.20       199.31 o                         
  -1   2   3      13939.47      11846.73       454.85 o                         
   0   2   3        478.69        444.57        25.13 o                         
   1   2   3      11406.40      11107.64       283.17 o                         
   2   2   3       3088.92       2886.91       219.63 o                         
   3   2   3       2313.77       2244.38        50.28 o                         
   4   2   3       2034.80       2028.10        62.51 o                         
   5   2   3       2378.73       2406.13       102.19 o                         
   6   2   3          1.31         11.24        17.86 o                         
   7   2   3        303.04        351.08        22.68 o                         
  -8   3   3          4.47         10.03        12.79 o                         
  -7   3   3        703.76        682.06        58.04 o                         
  -6   3   3        415.79        423.57        32.53 o                         
  -5   3   3       4830.79       4588.34       101.55 o                         
  -4   3   3        910.86        867.42        50.29 o                         
  -3   3   3       3705.94       3868.59       205.47 o                         
  -2   3   3       1080.58        763.71       136.44 o                         
  -1   3   3        400.61        397.48        69.81 o                         
   0   3   3      27056.78      26727.67       631.79 o                         
   1   3   3      13859.13      13276.24       334.49 o                         
   2   3   3        243.41        231.75        32.33 o                         
   3   3   3       2322.22       2231.27        50.64 o                         
   4   3   3       2950.59       2839.29        64.38 o                         
   5   3   3       1116.81       1088.72        57.83 o                         
   6   3   3       2095.87       2181.50        92.04 o                         
   7   3   3         24.70         25.53         8.94 o                         
  -8   4   3        703.33        654.13        47.48 o                         
  -7   4   3        654.64        742.59        68.00 o                         
  -6   4   3       2333.78       2461.28        76.10 o                         
  -5   4   3        275.42        260.05        26.23 o                         
  -4   4   3       4835.96       4744.66       160.24 o                         
  -3   4   3       3024.65       2782.79       180.01 o                         
  -2   4   3       2361.84       1900.61       148.89 o                         
  -1   4   3      14176.77      13655.66       323.89 o                         
   0   4   3       1551.23       1559.85        72.26 o                         
   1   4   3       5331.28       5409.27       174.23 o                         
   2   4   3       1194.19       1175.10        76.04 o                         
   3   4   3       2294.15       2271.38        52.06 o                         
   4   4   3       1000.34        954.48        34.46 o                         
   5   4   3       1087.33       1096.57        70.15 o                         
   6   4   3        291.35        319.40        32.61 o                         
   7   4   3        510.75        557.90        31.41 o                         
  -8   5   3        338.72        311.06        31.66 o                         
  -7   5   3        770.07        710.50        59.70 o                         
  -6   5   3        974.00        988.41        52.13 o                         
  -5   5   3       2112.66       2154.90        78.27 o                         
  -4   5   3        708.24        679.21        32.87 o                         
  -3   5   3       1301.06       1227.10        73.55 o                         
  -2   5   3       8075.97       7407.28       355.07 o                         
  -1   5   3      10402.87      10483.65       625.12 o                         
   0   5   3         63.78         25.87        11.67 o                         
   1   5   3       6666.04       6835.99       293.52 o                         
   2   5   3      16203.59      16183.57       276.72 o                         
   3   5   3         80.69         77.42        10.97 o                         
   4   5   3        871.47        868.41        33.31 o                         
   5   5   3       1117.45       1137.27        51.71 o                         
   6   5   3        773.61        798.86        50.31 o                         
   7   5   3        417.76        419.96        25.88 o                         
  -8   6   3       1189.79       1236.75       181.99 o                         
  -7   6   3        261.57        281.79        41.81 o                         
  -6   6   3        389.90        383.33        35.32 o                         
  -5   6   3          1.87          6.90        14.75 o                         
  -4   6   3        112.49         88.17        17.21 o                         
  -3   6   3       6493.92       5968.20       227.72 o                         
  -2   6   3      11342.94      10044.26       450.93 o                         
  -1   6   3       1986.05       1719.34       150.96 o                         
   0   6   3       1323.86       1422.43        98.18 o                         
   1   6   3        767.56        730.43        31.20 o                         
   2   6   3       1139.79       1158.69        38.11 o                         
   3   6   3       6987.34       6858.86       129.56 o                         
   4   6   3       1456.12       1404.75        43.83 o                         
   5   6   3        223.77        235.42        23.46 o                         
   6   6   3        190.74        175.13        23.30 o                         
   7   6   3        193.43        210.07        30.34 o                         
  -8   7   3          0.63          7.26         9.47 o                         
  -7   7   3       1461.02       1326.94       100.62 o                         
  -6   7   3       1433.00       1420.89        67.95 o                         
  -5   7   3       1515.89       1343.92        71.36 o                         
  -4   7   3       3841.65       3596.19       117.27 o                         
  -3   7   3       3799.23       3495.56        79.53 o                         
  -2   7   3        962.38        935.04        34.29 o                         
  -1   7   3       3625.42       3427.03        97.44 o                         
   0   7   3       3837.88       3783.61        86.63 o                         
   1   7   3        673.91        625.89        25.92 o                         
   2   7   3       2832.57       2644.00        52.57 o                         
   3   7   3        113.75        131.30        14.45 o                         
   4   7   3       3077.24       3102.69        91.66 o                         
   5   7   3        600.26        588.20        35.49 o                         
   6   7   3        742.54        757.64        45.27 o                         
  -8   8   3          3.31          4.30         8.04 o                         
  -7   8   3        168.00        117.38        30.85 o                         
  -6   8   3        918.74       1008.83       105.12 o                         
  -5   8   3        605.61        503.94        60.02 o                         
  -4   8   3       3073.51       2883.53        89.90 o                         
  -3   8   3        693.61        640.99        34.03 o                         
  -2   8   3        180.64        175.36        14.09 o                         
  -1   8   3       4692.45       4538.17        80.45 o                         
   0   8   3       1718.62       1732.29        45.70 o                         
   1   8   3       3693.55       3711.34        79.01 o                         
   2   8   3       1977.08       2002.11        49.26 o                         
   3   8   3        187.92        160.85        20.12 o                         
   4   8   3       1993.45       2070.52        75.52 o                         
   5   8   3       1551.76       1563.30        58.87 o                         
   6   8   3         14.70          9.73         9.90 o                         
  -7   9   3        243.31        223.77        27.05 o                         
  -6   9   3        761.92        692.93        74.54 o                         
  -5   9   3       4578.18       4757.53       184.10 o                         
  -4   9   3        825.19        812.01        56.41 o                         
  -3   9   3        547.55        509.85        24.26 o                         
  -2   9   3       1107.63       1139.68        40.95 o                         
  -1   9   3         26.93         36.64         8.19 o                         
   0   9   3       6283.65       6147.68       125.86 o                         
   1   9   3       3366.31       3421.37        73.34 o                         
   2   9   3        599.18        595.42        29.59 o                         
   3   9   3        116.56        129.07        19.23 o                         
   4   9   3        137.16        122.52        18.29 o                         
   5   9   3       1051.62       1077.79        59.48 o                         
  -7  10   3         78.84        111.79        47.86 o                         
  -6  10   3        483.41        516.26        59.98 o                         
  -4  10   3        472.90        446.08        38.30 o                         
  -3  10   3       2112.61       1982.27        57.56 o                         
  -2  10   3       1045.01       1022.95        40.35 o                         
  -1  10   3       1068.78       1133.46        34.78 o                         
   0  10   3        149.56        138.35        13.49 o                         
   1  10   3        868.52        876.34        33.41 o                         
   2  10   3        392.05        441.72        24.37 o                         
   3  10   3       2040.71       2150.65        88.09 o                         
   4  10   3        443.20        448.20        38.13 o                         
   5  10   3        297.00        338.08        44.21 o                         
  -7  11   3        438.80        361.64        36.12 o                         
  -6  11   3        369.03        274.10        27.29 o                         
  -4  11   3        675.93        614.14        65.48 o                         
  -3  11   3       1335.63       1301.39        53.95 o                         
  -2  11   3       1945.41       1905.82        82.76 o                         
  -1  11   3       3909.07       4063.71        77.83 o                         
   0  11   3        610.87        643.14        26.00 o                         
   1  11   3       1458.85       1508.93        53.37 o                         
   2  11   3       2010.20       2080.40        63.76 o                         
   3  11   3        308.03        307.05        30.27 o                         
   4  11   3        848.70        919.16        67.97 o                         
   5  11   3         43.21         29.40        16.18 o                         
  -6  12   3        105.66         82.15        21.06 o                         
  -5  12   3        374.82        407.16        49.95 o                         
  -4  12   3          3.28         12.70        17.42 o                         
  -3  12   3       1438.07       1392.74        77.79 o                         
  -2  12   3       2322.27       2418.13        75.14 o                         
  -1  12   3        184.36        203.77        17.40 o                         
   0  12   3        111.61        133.09        14.66 o                         
   1  12   3        254.39        305.16        20.75 o                         
   2  12   3        112.62        131.25        16.43 o                         
   3  12   3       1539.11       1592.01       172.89 o                         
   4  12   3        250.13        289.05        27.25 o                         
   5  12   3        192.12        229.92        29.85 o                         
  -5  13   3        242.49        179.54        29.82 o                         
  -4  13   3        199.07        213.57        33.19 o                         
  -3  13   3        949.31       1004.18        60.48 o                         
  -2  13   3        264.69        250.02        26.11 o                         
  -1  13   3        656.83        694.28        25.19 o                         
   0  13   3       1866.92       1955.03        55.98 o                         
   1  13   3       1421.56       1575.57        73.68 o                         
   2  13   3        591.51        608.68        56.41 o                         
   3  13   3         82.63        109.27        26.45 o                         
   4  13   3        387.76        413.42        59.57 o                         
  -5  14   3         10.36         10.53         8.86 o                         
  -4  14   3       1079.24        933.91        62.78 o                         
  -3  14   3         67.45         62.70        13.25 o                         
  -2  14   3         59.04         61.71         9.72 o                         
  -1  14   3       1581.92       1751.32        58.63 o                         
   0  14   3        392.96        430.81        20.58 o                         
   1  14   3        896.88        977.81        35.52 o                         
   2  14   3        285.77        321.74        34.23 o                         
   3  14   3        112.83        114.62        20.48 o                         
  -4  15   3        255.08        205.88        24.28 o                         
  -3  15   3         50.18        113.68        20.40 o                         
  -2  15   3         95.66         92.70        10.12 o                         
  -1  15   3        114.39        116.57        18.54 o                         
   0  15   3        363.73        376.47        17.90 o                         
   1  15   3        137.83        140.44        13.75 o                         
   2  15   3        134.89        135.52        13.54 o                         
   3  15   3         10.62         23.63        10.85 o                         
  -3  16   3        370.10        328.81        30.43 o                         
  -2  16   3        528.28        578.16        21.31 o                         
  -1  16   3        125.61        144.07         9.85 o                         
   0  16   3         40.79         46.87         6.96 o                         
   1  16   3         88.30         80.83        11.14 o                         
  -2 -16   4         48.46         47.68         9.37 o                         
  -1 -16   4        219.11        244.01        20.71 o                         
   0 -16   4        704.38        670.86        55.78 o                         
  -4 -15   4         32.26         17.45         8.52 o                         
  -3 -15   4        467.95        412.64        19.81 o                         
  -2 -15   4        926.80        926.61        33.30 o                         
  -1 -15   4         78.73         81.70        20.94 o                         
   0 -15   4          7.83         22.85        12.95 o                         
   1 -15   4         71.04         69.19        11.84 o                         
   2 -15   4         27.93         21.26        12.47 o                         
  -5 -14   4         24.51         25.29        11.39 o                         
  -4 -14   4        420.11        366.90        25.17 o                         
  -3 -14   4        706.82        650.73        29.02 o                         
  -2 -14   4         91.50         86.87        13.99 o                         
  -1 -14   4        983.40        977.60        98.89 o                         
   0 -14   4        198.55        211.81        34.69 o                         
   1 -14   4        250.87        255.28        23.09 o                         
   2 -14   4       1224.59       1143.98        47.99 o                         
   3 -14   4        115.87         85.29        18.02 o                         
  -5 -13   4         27.23         38.86        12.62 o                         
  -4 -13   4        403.77        413.92        28.16 o                         
  -3 -13   4        647.49        672.01        28.97 o                         
  -2 -13   4        434.42        415.61        29.90 o                         
  -1 -13   4        456.64        477.48        40.21 o                         
   0 -13   4        147.44        149.18        34.43 o                         
   1 -13   4        396.56        362.79        40.72 o                         
   2 -13   4        394.22        389.88        25.31 o                         
   3 -13   4        721.27        684.38        27.31 o                         
   4 -13   4        304.38        286.88        29.43 o                         
  -6 -12   4        413.43        415.25        43.92 o                         
  -5 -12   4       2061.88       1869.99       210.58 o                         
  -4 -12   4        380.20        376.50        30.26 o                         
  -3 -12   4        536.34        471.01        33.16 o                         
  -2 -12   4       1287.78       1313.09        56.69 o                         
  -1 -12   4         71.77         93.57        15.46 o                         
   0 -12   4       1325.85       1303.14       112.16 o                         
   1 -12   4        879.52        891.83        54.80 o                         
   2 -12   4        214.64        243.68        18.01 o                         
   3 -12   4          6.70          1.13         9.00 o                         
   4 -12   4        113.55         98.47         9.60 o                         
  -6 -11   4        477.98        463.88        51.37 o                         
  -5 -11   4         60.00         49.43        12.44 o                         
  -4 -11   4       1881.38       1900.09        99.96 o                         
  -3 -11   4        382.22        385.28        31.82 o                         
  -2 -11   4        264.94        263.20        27.66 o                         
  -1 -11   4       2297.96       2303.81        73.31 o                         
   0 -11   4        780.90        803.78        41.43 o                         
   1 -11   4        974.15       1011.04        40.22 o                         
   2 -11   4       1217.65       1226.19        40.99 o                         
   3 -11   4        173.44        168.65        17.30 o                         
   4 -11   4        577.27        576.16        31.88 o                         
   5 -11   4        502.10        448.85        20.02 o                         
  -6 -10   4        295.79        247.20        59.05 o                         
  -5 -10   4        974.28        872.47        56.52 o                         
  -4 -10   4        437.60        435.18        28.82 o                         
  -3 -10   4       1886.98       1862.71        67.67 o                         
  -2 -10   4        318.27        327.79        31.28 o                         
  -1 -10   4        578.65        603.10        39.69 o                         
   0 -10   4       2646.37       2569.84        67.42 o                         
   1 -10   4       2183.09       2246.32        56.31 o                         
   2 -10   4        599.04        611.09        29.11 o                         
   3 -10   4        102.08         97.21        14.68 o                         
   4 -10   4        534.82        556.42        30.12 o                         
   5 -10   4        112.38        103.50        13.54 o                         
  -6  -9   4        237.70        252.95        44.13 o                         
  -5  -9   4         43.33         34.63        14.28 o                         
  -4  -9   4        570.06        534.37        29.17 o                         
  -3  -9   4       2031.46       2053.63        59.58 o                         
  -2  -9   4       6278.80       6332.36       166.01 o                         
  -1  -9   4        412.61        458.13        28.70 o                         
   0  -9   4        257.92        249.07        19.18 o                         
   1  -9   4       1182.51       1147.94        38.01 o                         
   2  -9   4        262.95        267.27        25.52 o                         
   3  -9   4       3192.26       3235.15       101.17 o                         
   4  -9   4        488.20        490.76        34.33 o                         
   5  -9   4        170.94        178.11        23.70 o                         
  -6  -8   4         40.31         64.12        18.72 o                         
  -5  -8   4        273.50        292.65        35.10 o                         
  -4  -8   4        843.40        891.93        36.99 o                         
  -3  -8   4        928.16        976.35        38.07 o                         
  -2  -8   4       1058.33       1146.54        45.12 o                         
  -1  -8   4       4551.90       4729.48       107.89 o                         
   0  -8   4       1551.99       1589.68        48.93 o                         
   1  -8   4       1520.46       1439.57        42.23 o                         
   2  -8   4       6617.43       6625.21       120.82 o                         
   3  -8   4        392.83        405.16        29.42 o                         
   4  -8   4       1036.39        999.09        45.18 o                         
   5  -8   4         54.12         51.51        15.01 o                         
   6  -8   4         65.52         29.86        23.84 o                         
  -6  -7   4       1311.57       1332.90       154.22 o                         
  -5  -7   4         95.32        117.60        19.34 o                         
  -4  -7   4       2508.98       2710.53        77.72 o                         
  -3  -7   4       3513.47       3875.94       104.14 o                         
  -2  -7   4       2473.16       2631.53        97.19 o                         
  -1  -7   4       7363.50       7502.25       147.58 o                         
   0  -7   4        979.52        898.94        39.47 o                         
   1  -7   4       1213.46       1140.30        33.80 o                         
   2  -7   4       1430.26       1406.51        42.67 o                         
   3  -7   4       1685.71       1814.50        56.60 o                         
   4  -7   4        248.11        241.77        23.14 o                         
   5  -7   4        617.85        630.53        39.05 o                         
   6  -7   4        121.97        106.03        18.13 o                         
  -6  -6   4        627.87        758.34        77.75 o                         
  -5  -6   4       4496.74       4676.84       279.20 o                         
  -4  -6   4       1157.67       1289.08        74.13 o                         
  -3  -6   4       1549.52       1847.83        50.80 o                         
  -2  -6   4        669.43        703.63        37.51 o                         
  -1  -6   4        734.30        783.77        52.86 o                         
   0  -6   4      12342.37      13408.27       276.45 o                         
   1  -6   4       5394.99       5254.37        91.84 o                         
   2  -6   4         77.47         74.32         9.95 o                         
   3  -6   4        354.35        406.51        23.32 o                         
   4  -6   4        964.35        994.62        37.91 o                         
   5  -6   4        968.26       1001.73        53.30 o                         
   6  -6   4       1507.85       1423.85        73.90 o                         
  -6  -5   4       1816.95       2162.51       132.79 o                         
  -5  -5   4         66.71         84.31        20.94 o                         
  -4  -5   4       4822.81       5298.98       178.54 o                         
  -3  -5   4       1749.26       1950.62        51.82 o                         
  -2  -5   4       1533.11       1697.07       153.00 o                         
  -1  -5   4       1868.90       1928.31       160.71 o                         
   0  -5   4       2928.66       3392.98       219.25 o                         
   1  -5   4       4898.30       4902.72        96.67 o                         
   2  -5   4       3534.67       3501.22        58.56 o                         
   3  -5   4        397.03        386.54        19.66 o                         
   4  -5   4       2112.44       2258.68        51.38 o                         
   5  -5   4       2153.16       2285.59        60.14 o                         
   6  -5   4          5.38         11.66        11.51 o                         
  -6  -4   4       1999.36       2350.72       168.53 o                         
  -5  -4   4       3413.27       3813.68       163.93 o                         
  -4  -4   4       5007.95       5009.11       161.68 o                         
  -3  -4   4      10592.57      10847.60       463.60 o                         
  -2  -4   4       1402.85       1456.25       127.26 o                         
  -1  -4   4       3181.27       3684.28       212.76 o                         
   0  -4   4       3119.20       3549.85       206.32 o                         
   1  -4   4        696.35        793.51        57.66 o                         
   2  -4   4       5628.71       5867.91        86.04 o                         
   3  -4   4         64.80         65.35         9.77 o                         
   4  -4   4       4048.25       4262.50        77.97 o                         
   5  -4   4        368.30        404.25        22.48 o                         
   6  -4   4        663.63        683.28        62.40 o                         
  -6  -3   4        692.21        766.36        58.18 o                         
  -5  -3   4         55.44         55.05        15.63 o                         
  -4  -3   4        636.93        637.68        37.58 o                         
  -3  -3   4       5309.00       5596.64       283.84 o                         
  -2  -3   4      12829.96      13938.00       514.69 o                         
  -1  -3   4       1494.44       1646.33       120.98 o                         
   0  -3   4        738.67        784.60        52.37 o                         
   1  -3   4       1107.93       1180.56        67.87 o                         
   2  -3   4        467.88        478.48        19.74 o                         
   3  -3   4       8820.52       9033.83       130.91 o                         
   4  -3   4       2772.03       2772.55        58.86 o                         
   5  -3   4         74.66         71.05        11.04 o                         
   6  -3   4        207.05        183.16        17.68 o                         
   7  -3   4        417.34        401.88        40.69 o                         
  -7  -2   4        698.19        824.77        99.32 o                         
  -6  -2   4       1985.93       2047.93        98.90 o                         
  -5  -2   4       4403.05       4559.75       106.32 o                         
  -4  -2   4       3106.22       3185.59       289.09 o                         
  -3  -2   4        391.88        361.19        62.38 o                         
  -2  -2   4      10050.43      10492.01       287.86 o                         
  -1  -2   4      10085.67       9992.14       375.37 o                         
   0  -2   4       2744.92       2867.52       110.32 o                         
   1  -2   4       2133.71       2082.92        89.63 o                         
   2  -2   4       9838.48       9986.81       159.09 o                         
   3  -2   4        255.88        256.72        19.14 o                         
   4  -2   4       1293.47       1352.72        40.47 o                         
   5  -2   4        442.36        473.18        24.06 o                         
   6  -2   4        454.98        484.87        26.21 o                         
   7  -2   4        443.45        488.06        45.81 o                         
  -7  -1   4        275.99        291.34        47.12 o                         
  -6  -1   4       2961.80       2824.47        94.36 o                         
  -5  -1   4        159.23        161.82        17.49 o                         
  -4  -1   4       7705.75       7819.18       382.28 o                         
  -3  -1   4       4339.11       4866.03       250.09 o                         
  -2  -1   4       3953.18       4414.59       218.93 o                         
  -1  -1   4      12814.41      12570.76       488.27 o                         
   0  -1   4       6778.67       7081.47       204.67 o                         
   1  -1   4       3406.02       3362.45       116.94 o                         
   2  -1   4       1680.05       1590.57        56.69 o                         
   3  -1   4       4582.59       4801.81       127.34 o                         
   4  -1   4       1277.19       1347.83        61.97 o                         
   5  -1   4       2355.30       2373.57        61.83 o                         
   6  -1   4         70.98         71.99        11.07 o                         
   7  -1   4        584.41        654.89        32.60 o                         
  -8   0   4          1.78          8.03        32.03 o                         
  -7   0   4        405.52        376.60        51.69 o                         
  -6   0   4       1603.60       1515.73        67.39 o                         
  -5   0   4       3485.77       3398.97        89.83 o                         
  -4   0   4        339.32        323.25        51.41 o                         
  -3   0   4       2292.47       2351.33        86.00 o                         
  -2   0   4       2099.73       2484.82       151.26 o                         
  -1   0   4       1831.34       2023.39        95.23 o                         
   0   0   4      14346.78      15714.28       569.61 o                         
   1   0   4       8608.81       8461.63       351.45 o                         
   2   0   4        113.97         97.70        14.67 o                         
   3   0   4       1054.18       1036.83        32.66 o                         
   4   0   4       1379.43       1335.40        62.31 o                         
   5   0   4        742.32        781.44        45.73 o                         
   6   0   4        974.02       1107.06        37.82 o                         
   7   0   4         74.87         58.30         9.64 o                         
  -8   1   4        598.36        656.48        55.44 o                         
  -7   1   4        217.11        221.17        29.12 o                         
  -6   1   4       2488.56       2560.49        75.71 o                         
  -5   1   4        229.69        223.59        18.99 o                         
  -4   1   4       7885.86       7825.35       209.70 o                         
  -3   1   4       4308.34       4872.88       202.37 o                         
  -2   1   4       3242.54       3239.63       126.60 o                         
  -1   1   4      14229.40      13812.43      1564.84 o                         
   0   1   4       6537.30       6969.55       317.59 o                         
   1   1   4       4137.56       4079.44       225.17 o                         
   2   1   4       2453.39       2385.60        62.04 o                         
   3   1   4       5027.33       5168.06        99.40 o                         
   4   1   4       1097.71       1048.19        45.32 o                         
   5   1   4       2439.76       2349.90       135.41 o                         
   6   1   4         39.09         33.74         9.73 o                         
   7   1   4        619.47        686.25        28.70 o                         
  -8   2   4        278.09        346.59        39.27 o                         
  -7   2   4        473.02        487.74        41.87 o                         
  -6   2   4       1974.12       2026.85        76.04 o                         
  -5   2   4       4323.79       4413.99       118.94 o                         
  -4   2   4       2784.78       2838.58       120.82 o                         
  -3   2   4        498.27        598.77        68.27 o                         
  -2   2   4       9919.06       9921.55       418.38 o                         
  -1   2   4       9410.54       8413.65       633.13 o                         
   0   2   4       3232.76       3514.43       208.65 o                         
   1   2   4       1676.98       1422.74       128.43 o                         
   2   2   4       9445.50       9146.86       192.74 o                         
   3   2   4        163.86        160.91        12.67 o                         
   4   2   4       1567.49       1558.83        56.50 o                         
   5   2   4        665.74        727.25        50.45 o                         
   6   2   4        386.58        439.67        31.25 o                         
   7   2   4        535.85        542.73        25.08 o                         
  -8   3   4       1200.27       1402.41        81.18 o                         
  -7   3   4        873.07        877.18        67.95 o                         
  -6   3   4        830.41        780.77        44.30 o                         
  -5   3   4         58.15         34.92        14.88 o                         
  -4   3   4        955.15        854.03        33.28 o                         
  -3   3   4       5792.97       5546.61       275.44 o                         
  -2   3   4      12957.75      11918.77       498.03 o                         
  -1   3   4       1496.59       1167.62       123.75 o                         
   0   3   4        912.79        930.90        55.58 o                         
   1   3   4       1166.52       1058.07        67.57 o                         
   2   3   4        804.42        768.78        30.28 o                         
   3   3   4       8967.48       8612.80       124.81 o                         
   4   3   4       2937.11       2875.54        81.23 o                         
   5   3   4         61.94         56.86        16.93 o                         
   6   3   4        312.71        289.21        40.41 o                         
   7   3   4        419.32        386.07        26.64 o                         
  -8   4   4        206.60        222.27        33.62 o                         
  -7   4   4       1765.60       1958.50       104.18 o                         
  -6   4   4       1681.06       1807.62        70.15 o                         
  -5   4   4       3720.84       3530.08       103.90 o                         
  -4   4   4       4523.81       4138.74        88.65 o                         
  -3   4   4      10373.69       9675.92       346.76 o                         
  -2   4   4       1301.28       1148.03       127.11 o                         
  -1   4   4       3927.93       3467.09       227.44 o                         
   0   4   4       2317.65       2374.02       188.11 o                         
   1   4   4        734.79        736.13        82.15 o                         
   2   4   4       4794.40       4584.34       107.17 o                         
   3   4   4         58.10         67.55         8.36 o                         
   4   4   4       3291.35       3263.16        77.62 o                         
   5   4   4        319.27        357.39        27.99 o                         
   6   4   4        722.20        683.07        60.22 o                         
  -8   5   4         86.65        113.17        21.22 o                         
  -7   5   4        241.31        291.33        40.14 o                         
  -6   5   4       1886.85       1965.72        73.88 o                         
  -5   5   4         72.77         65.77        16.56 o                         
  -4   5   4       4433.79       4121.13        91.18 o                         
  -3   5   4       1471.62       1414.07        42.60 o                         
  -2   5   4       1715.77       1641.02       162.74 o                         
  -1   5   4       3784.62       3627.77       232.60 o                         
   0   5   4       3655.94       3792.93       134.14 o                         
   1   5   4       5118.05       5109.67       131.11 o                         
   2   5   4       3565.90       3524.11        78.35 o                         
   3   5   4        406.34        424.59        19.95 o                         
   4   5   4       2166.16       2216.68        57.92 o                         
   5   5   4       2153.35       2282.36        74.93 o                         
   6   5   4         17.08         23.52        14.54 o                         
  -8   6   4        133.51        126.61        26.87 o                         
  -7   6   4        131.13        162.34        48.25 o                         
  -6   6   4        523.30        469.08        40.30 o                         
  -5   6   4       4152.10       4175.75       165.40 o                         
  -4   6   4        902.72        828.95        58.91 o                         
  -3   6   4       1850.40       1703.06        49.32 o                         
  -2   6   4        561.88        549.80        26.50 o                         
  -1   6   4        724.35        706.81        38.09 o                         
   0   6   4      12333.59      12192.37       562.74 o                         
   1   6   4       5653.18       5491.78       101.03 o                         
   2   6   4         53.73         53.45         9.34 o                         
   3   6   4        237.69        220.32        19.12 o                         
   4   6   4       1205.67       1243.31        45.35 o                         
   5   6   4        749.93        742.66        38.88 o                         
   6   6   4       1433.99       1500.74        86.33 o                         
  -8   7   4        445.24        383.82        73.47 o                         
  -7   7   4        189.19        190.99        63.11 o                         
  -6   7   4       1329.08       1365.39        66.91 o                         
  -5   7   4        112.08         75.58        34.30 o                         
  -4   7   4       2272.78       2108.13        72.68 o                         
  -3   7   4       3022.24       2756.40        61.29 o                         
  -2   7   4       2458.60       2212.62        59.13 o                         
  -1   7   4       7941.44       7734.89       175.88 o                         
   0   7   4        739.86        661.03        26.96 o                         
   1   7   4       1596.18       1582.05        40.78 o                         
   2   7   4       1227.62       1307.58        39.09 o                         
   3   7   4       1748.85       1848.43        57.50 o                         
   4   7   4        505.38        500.36        33.85 o                         
   5   7   4        608.00        559.44        32.27 o                         
  -8   8   4         89.85         52.59        12.07 o                         
  -7   8   4        496.37        449.40        55.28 o                         
  -6   8   4         79.55         77.09        18.35 o                         
  -5   8   4        284.62        316.63        35.29 o                         
  -4   8   4        721.73        667.69        53.60 o                         
  -3   8   4        958.48        979.47        43.67 o                         
  -2   8   4       1536.37       1415.61        46.15 o                         
  -1   8   4       4843.33       4715.78       105.07 o                         
   0   8   4       1305.78       1430.14        59.43 o                         
   1   8   4       1373.50       1329.32        40.54 o                         
   2   8   4       6349.67       6306.85       138.58 o                         
   3   8   4        336.14        349.65        24.10 o                         
   4   8   4        945.29       1069.35        49.09 o                         
   5   8   4         56.26         65.39        20.17 o                         
  -7   9   4        459.18        402.85        50.77 o                         
  -6   9   4        188.69        164.28        29.18 o                         
  -5   9   4         20.12          9.93        17.48 o                         
  -4   9   4        522.48        500.21        32.04 o                         
  -3   9   4       1856.37       1790.42       115.22 o                         
  -2   9   4       6568.09       6630.70       152.42 o                         
  -1   9   4        510.47        570.37        24.20 o                         
   0   9   4        134.58        141.93        13.08 o                         
   1   9   4       1103.55       1100.13        41.92 o                         
   2   9   4        335.32        353.99        28.33 o                         
   3   9   4       2986.54       3137.75       114.62 o                         
   4   9   4        538.94        519.20        30.80 o                         
  -7  10   4        684.51        655.12        40.43 o                         
  -6  10   4        366.74        293.03        47.13 o                         
  -5  10   4       1188.01       1183.25        77.92 o                         
  -4  10   4        592.49        596.72        43.80 o                         
  -3  10   4       1802.05       1769.02        60.64 o                         
  -2  10   4        180.78        139.72        17.34 o                         
  -1  10   4        631.03        609.77        31.76 o                         
   0  10   4       2561.19       2721.51        65.01 o                         
   1  10   4       2130.03       2279.20        57.39 o                         
   2  10   4        406.54        449.30        56.76 o                         
   3  10   4         81.45         85.28        18.81 o                         
   4  10   4        603.06        669.19        44.01 o                         
  -7  11   4        272.98        230.63        28.64 o                         
  -6  11   4        366.86        350.20        46.02 o                         
  -4  11   4       1666.94       1576.09       102.94 o                         
  -3  11   4        422.64        382.16        27.91 o                         
  -2  11   4        261.32        325.98        26.69 o                         
  -1  11   4       1967.80       2150.10        87.58 o                         
   0  11   4        697.59        715.49        27.48 o                         
   1  11   4       1045.18       1149.00        37.09 o                         
   2  11   4       1234.25       1294.48        97.61 o                         
   3  11   4        221.56        233.72        25.70 o                         
   4  11   4        567.05        585.08        39.73 o                         
  -6  12   4        313.50        259.76        34.64 o                         
  -4  12   4        422.56        381.58        45.93 o                         
  -3  12   4        655.85        606.68        40.27 o                         
  -2  12   4       1343.22       1401.79        53.51 o                         
  -1  12   4         26.02         46.47        10.47 o                         
   0  12   4       1501.48       1652.67        41.55 o                         
   1  12   4        780.87        855.48        48.28 o                         
   2  12   4        180.37        182.37        17.88 o                         
   3  12   4          2.49          9.31         8.92 o                         
   4  12   4         97.26         82.33        13.81 o                         
  -5  13   4         21.56          2.05        12.34 o                         
  -4  13   4        230.44        218.45        30.55 o                         
  -3  13   4        745.39        677.26        40.53 o                         
  -2  13   4        442.32        448.96        26.16 o                         
  -1  13   4        447.20        547.58        26.76 o                         
   0  13   4        233.48        243.68        16.33 o                         
   1  13   4        344.21        389.56        25.43 o                         
   2  13   4        280.48        345.41        19.74 o                         
   3  13   4        740.91        927.68        36.49 o                         
   4  13   4        196.58        243.55        28.29 o                         
  -5  14   4         12.82          0.12         9.52 o                         
  -4  14   4        332.46        269.31        30.46 o                         
  -3  14   4        693.82        655.08        39.43 o                         
  -2  14   4        125.88        124.34        11.56 o                         
  -1  14   4       1064.62       1114.82        37.89 o                         
   0  14   4        258.35        289.54        18.31 o                         
   1  14   4        307.69        336.68        21.50 o                         
   2  14   4       1194.05       1248.38        61.62 o                         
   3  14   4        128.02        105.68        14.29 o                         
  -3  15   4        461.59        448.36        47.36 o                         
  -2  15   4        874.72        908.68        48.21 o                         
  -1  15   4         70.56         82.05         9.53 o                         
   0  15   4          2.66          8.23         8.51 o                         
   1  15   4         97.76        112.97        10.10 o                         
   2  15   4         15.11         24.87         6.18 o                         
  -2  16   4         59.38         60.54        21.52 o                         
  -1  16   4        202.59        198.33        19.21 o                         
   0  16   4        732.91        739.22        27.08 o                         
  -3 -15   5         23.15         19.01         6.38 o                         
  -2 -15   5         60.26         54.26         8.14 o                         
  -1 -15   5        167.03        188.87        20.00 o                         
   0 -15   5        338.46        353.03        25.80 o                         
  -4 -14   5        526.66        468.22        38.43 o                         
  -3 -14   5         69.47         54.66         8.01 o                         
  -2 -14   5         22.07         15.02         7.39 o                         
  -1 -14   5        945.38        973.15        55.91 o                         
   0 -14   5        304.69        300.20        30.67 o                         
   1 -14   5        125.58        135.85        16.58 o                         
  -5 -13   5        317.50        276.49        80.66 o                         
  -4 -13   5         29.66         25.05        10.09 o                         
  -3 -13   5        505.89        505.32        24.66 o                         
  -2 -13   5          3.66         -2.11         8.07 o                         
  -1 -13   5        431.06        378.74        78.49 o                         
   0 -13   5       1314.14       1278.11       224.04 o                         
   1 -13   5        621.13        593.21        38.61 o                         
   2 -13   5        292.12        263.14        23.03 o                         
   3 -13   5         31.41         56.32        16.44 o                         
  -6 -12   5         80.58         81.66        19.03 o                         
  -5 -12   5         80.90         76.35        16.93 o                         
  -4 -12   5        153.94        159.07        17.21 o                         
  -3 -12   5        887.12        835.56        38.36 o                         
  -2 -12   5       2068.80       2088.03        72.42 o                         
  -1 -12   5        354.91        369.67        47.88 o                         
   0 -12   5        159.37        108.77        30.59 o                         
   1 -12   5        513.80        663.83       123.79 o                         
   2 -12   5         24.51         28.74         8.68 o                         
   3 -12   5       1051.75       1043.98        73.28 o                         
   4 -12   5        102.40        101.03        17.93 o                         
  -6 -11   5        272.31        226.01        74.82 o                         
  -5 -11   5         14.06        -18.32        18.32 o                         
  -4 -11   5        442.02        462.26        29.39 o                         
  -3 -11   5        994.59       1001.71        44.08 o                         
  -2 -11   5        815.12        833.34        51.91 o                         
  -1 -11   5       2485.16       2564.21       269.29 o                         
   0 -11   5        306.97        312.91        26.54 o                         
   1 -11   5        534.01        535.70        28.19 o                         
   2 -11   5       2426.83       2540.21        67.04 o                         
   3 -11   5        177.74        193.20        19.35 o                         
   4 -11   5        192.01        186.50        33.26 o                         
  -6 -10   5        591.92        544.66        58.68 o                         
  -5 -10   5         95.74         79.72        27.33 o                         
  -4 -10   5        986.68       1075.43        59.76 o                         
  -3 -10   5       1101.77       1127.11        46.68 o                         
  -2 -10   5       1660.95       1647.66        70.76 o                         
  -1 -10   5        824.60        842.54        46.98 o                         
   0 -10   5       1140.17       1180.75        52.88 o                         
   1 -10   5        551.34        548.04        29.84 o                         
   2 -10   5        399.62        390.52        25.83 o                         
   3 -10   5       1096.96       1188.02        65.95 o                         
   4 -10   5        625.60        634.54        33.51 o                         
  -7  -9   5        192.24        152.80        33.00 o                         
  -6  -9   5        507.96        473.15        60.00 o                         
  -5  -9   5       3067.45       3576.02       310.42 o                         
  -4  -9   5        899.21        967.69        46.69 o                         
  -3  -9   5        695.55        758.17        40.90 o                         
  -2  -9   5       1322.23       1300.82        61.24 o                         
  -1  -9   5        148.98        152.09        16.80 o                         
   0  -9   5       3096.05       3141.68        86.46 o                         
   1  -9   5       1573.16       1491.32        48.74 o                         
   2  -9   5         74.92         67.61        13.15 o                         
   3  -9   5         38.91         39.98        15.34 o                         
   4  -9   5        468.84        474.15        38.92 o                         
   5  -9   5        211.91        203.29        20.83 o                         
  -7  -8   5        215.52        230.61        43.34 o                         
  -6  -8   5        706.63        790.51        83.75 o                         
  -5  -8   5         27.49         61.20        21.35 o                         
  -4  -8   5       1644.69       1861.90        78.92 o                         
  -3  -8   5        995.19       1072.19        48.38 o                         
  -2  -8   5        715.11        740.61        43.93 o                         
  -1  -8   5       3548.73       3568.95        89.85 o                         
   0  -8   5       1138.64       1039.21        44.50 o                         
   1  -8   5       1507.45       1470.05        43.87 o                         
   2  -8   5       1139.36       1131.51        40.47 o                         
   3  -8   5        470.91        419.49        34.49 o                         
   4  -8   5        577.68        577.88        37.92 o                         
   5  -8   5       1437.44       1354.36        62.76 o                         
  -6  -7   5       1239.53       1406.12       111.30 o                         
  -5  -7   5       1783.46       2107.11       153.83 o                         
  -4  -7   5       1973.19       2087.75        93.02 o                         
  -3  -7   5       4102.60       4615.74       111.86 o                         
  -2  -7   5        109.73        142.08        18.83 o                         
  -1  -7   5       1131.20       1174.26        44.04 o                         
   0  -7   5       2706.97       2772.01        92.43 o                         
   1  -7   5       2222.32       2257.34        50.85 o                         
   2  -7   5       2720.25       2650.56        66.28 o                         
   3  -7   5         91.22        109.32        19.59 o                         
   4  -7   5       1554.91       1555.86        82.92 o                         
   5  -7   5        143.69        121.64        20.52 o                         
  -6  -6   5        285.95        343.82        42.38 o                         
  -5  -6   5         90.07        110.31        25.95 o                         
  -4  -6   5        369.17        454.07        53.77 o                         
  -3  -6   5       2774.77       3027.13        91.45 o                         
  -2  -6   5       7090.28       7773.71       165.76 o                         
  -1  -6   5        828.85       1008.78        46.34 o                         
   0  -6   5       1049.45       1106.13        52.30 o                         
   1  -6   5        816.17        869.06        28.54 o                         
   2  -6   5         25.72         31.09         9.15 o                         
   3  -6   5       3966.98       4045.99        93.06 o                         
   4  -6   5       1154.93       1213.70        66.71 o                         
   5  -6   5         19.93         36.54        12.76 o                         
   6  -6   5        119.18         74.09        19.34 o                         
  -6  -5   5        312.89        350.09        33.11 o                         
  -5  -5   5        883.65        923.71        63.35 o                         
  -4  -5   5       2059.16       2107.52        73.34 o                         
  -3  -5   5       2718.21       2901.54        68.20 o                         
  -2  -5   5       1988.97       2162.64        60.26 o                         
  -1  -5   5       9471.48      10636.21       220.60 o                         
   0  -5   5       2337.16       2445.22        80.97 o                         
   1  -5   5       2414.78       2322.78        53.95 o                         
   2  -5   5       3160.55       3134.27        73.76 o                         
   3  -5   5        781.42        816.45        31.36 o                         
   4  -5   5        334.49        325.77        24.20 o                         
   5  -5   5        294.20        304.25        27.89 o                         
   6  -5   5        173.83        161.55        28.88 o                         
  -6  -4   5       1352.71       1412.70        64.11 o                         
  -5  -4   5         49.54         49.90        17.49 o                         
  -4  -4   5       4842.96       5179.29       127.02 o                         
  -3  -4   5       1569.36       1673.82        45.83 o                         
  -2  -4   5       6198.43       6819.93       155.03 o                         
  -1  -4   5       6799.41       7093.35       335.23 o                         
   0  -4   5       3464.77       3604.43       110.21 o                         
   1  -4   5       2533.33       2574.49        58.69 o                         
   2  -4   5        696.70        708.13        28.57 o                         
   3  -4   5       2791.91       2968.01        67.90 o                         
   4  -4   5        447.77        512.05        25.38 o                         
   5  -4   5       1329.28       1364.95        43.24 o                         
   6  -4   5         74.83         74.62        23.14 o                         
  -7  -3   5        578.47        567.56        87.82 o                         
  -6  -3   5         78.86         81.49        25.57 o                         
  -5  -3   5       3887.33       4212.25       227.90 o                         
  -4  -3   5        468.61        530.57        46.06 o                         
  -3  -3   5       1706.05       1882.85        58.91 o                         
  -2  -3   5         76.77         81.78        29.99 o                         
  -1  -3   5        464.63        483.90        67.48 o                         
   0  -3   5      11808.66      12005.59       459.71 o                         
   1  -3   5       9570.10       9683.85       177.86 o                         
   2  -3   5        149.40        134.63        13.46 o                         
   3  -3   5        184.26        175.15        18.55 o                         
   4  -3   5       1051.94       1120.80        37.20 o                         
   5  -3   5        230.90        230.38        18.37 o                         
   6  -3   5       1082.99       1108.37        48.32 o                         
  -7  -2   5        360.38        402.63        53.85 o                         
  -6  -2   5       2404.24       2532.59       101.12 o                         
  -5  -2   5         24.41         36.55        10.72 o                         
  -4  -2   5       4207.40       4566.23       133.34 o                         
  -3  -2   5       3524.79       3729.16       129.93 o                         
  -1  -2   5       6945.36       7215.87       309.86 o                         
   0  -2   5       1926.10       2120.98       149.86 o                         
   1  -2   5       7091.91       6842.78       209.85 o                         
   2  -2   5       2791.09       2667.94        65.49 o                         
   3  -2   5       1733.05       1646.67        52.31 o                         
   4  -2   5       1321.87       1382.11        42.30 o                         
   5  -2   5       2522.35       2609.56        64.32 o                         
   6  -2   5         26.56         31.09         8.36 o                         
  -8  -1   5        134.33        174.77        47.83 o                         
  -7  -1   5        633.34        672.98        70.00 o                         
  -6  -1   5       1014.26       1104.62        64.87 o                         
  -5  -1   5       3262.44       3400.58        78.84 o                         
  -4  -1   5       1271.43       1311.88        46.06 o                         
  -3  -1   5       9675.48      10079.41       436.36 o                         
  -2  -1   5       1537.32       1507.80       130.00 o                         
  -1  -1   5       8232.97       8047.14       318.43 o                         
   0  -1   5        432.47        413.41        41.78 o                         
   1  -1   5       1314.27       1233.19        41.69 o                         
   2  -1   5       5218.32       4869.64       108.51 o                         
   3  -1   5        960.01        916.87        49.58 o                         
   4  -1   5       1596.91       1618.60        61.05 o                         
   5  -1   5        694.23        715.75        31.61 o                         
   6  -1   5        780.92        812.29        29.20 o                         
  -8   0   5       1952.38       2125.61       115.73 o                         
  -7   0   5       1433.51       1386.01       102.00 o                         
  -6   0   5       2629.05       2693.23       108.30 o                         
  -5   0   5          0.57         14.14        10.73 o                         
  -4   0   5       2019.63       2064.32        64.08 o                         
  -3   0   5      11047.71      11905.13       491.35 o                         
  -2   0   5       9787.13       9771.09       271.62 o                         
  -1   0   5        456.93        397.26        73.45 o                         
   0   0   5        250.41        209.41        50.17 o                         
   1   0   5        322.96        320.15        23.08 o                         
   2   0   5       1124.45       1064.18        41.23 o                         
   3   0   5       5426.78       4833.63       240.47 o                         
   4   0   5       1534.69       1450.36        87.49 o                         
   5   0   5         47.62         51.53        10.34 o                         
   6   0   5        367.43        370.49        19.63 o                         
  -8   1   5        283.89        385.06        72.94 o                         
  -7   1   5        465.73        500.34        44.62 o                         
  -6   1   5       1023.26       1034.74        65.78 o                         
  -5   1   5       3710.04       3503.89        97.66 o                         
  -4   1   5        880.34        746.28        42.40 o                         
  -3   1   5       8383.35       9002.36       404.25 o                         
  -2   1   5       2494.79       2614.28       134.18 o                         
  -1   1   5       9008.63       8434.00       404.47 o                         
   0   1   5        928.12        946.82       106.47 o                         
   1   1   5       1566.35       1561.97        56.12 o                         
   2   1   5       5849.47       5595.54       103.62 o                         
   3   1   5        802.28        764.19        37.36 o                         
   4   1   5       1274.46       1286.86        81.51 o                         
   5   1   5        720.22        750.17        36.37 o                         
   6   1   5        839.66        909.81        33.04 o                         
  -8   2   5        436.30        532.25        85.94 o                         
  -7   2   5        306.11        339.46        38.86 o                         
  -6   2   5       2273.53       2309.44       103.52 o                         
  -5   2   5         25.10         35.80        13.37 o                         
  -4   2   5       3504.90       3309.56       119.08 o                         
  -3   2   5       3509.33       3435.32       114.88 o                         
  -2   2   5       4497.72       5170.10       195.44 o                         
  -1   2   5       5209.62       4906.26       530.75 o                         
   0   2   5       1558.28       1565.78       139.47 o                         
   1   2   5       6417.56       6286.65       188.70 o                         
   2   2   5       2433.90       2220.24        54.31 o                         
   3   2   5       1858.06       1701.54        57.08 o                         
   4   2   5        970.11        993.97        52.88 o                         
   5   2   5       2462.04       2421.68       132.97 o                         
   6   2   5         34.55         38.65         8.56 o                         
  -8   3   5        109.48        111.25        42.81 o                         
  -7   3   5        713.65        745.06        44.69 o                         
  -6   3   5         49.36         62.95        17.30 o                         
  -5   3   5       4565.27       4351.18       121.60 o                         
  -4   3   5        539.23        509.89        26.94 o                         
  -3   3   5       2329.99       2256.29       113.57 o                         
  -2   3   5         33.16         30.75        19.17 o                         
  -1   3   5        410.65        345.27        40.52 o                         
   0   3   5      12681.13      12952.65       527.91 o                         
   1   3   5       9394.59       8797.66       206.62 o                         
   2   3   5        178.35        200.80        17.27 o                         
   3   3   5        179.35        166.58        14.31 o                         
   4   3   5       1260.90       1228.95        62.67 o                         
   5   3   5        366.74        379.64        48.18 o                         
   6   3   5        992.52       1100.33        38.90 o                         
  -8   4   5        514.91        510.59        67.38 o                         
  -7   4   5        106.53         69.11        17.58 o                         
  -6   4   5       1255.87       1311.69        60.09 o                         
  -5   4   5         54.81         62.89        17.72 o                         
  -4   4   5       5256.92       4956.74       111.53 o                         
  -3   4   5       1094.67        967.15        31.59 o                         
  -2   4   5       6618.28       5926.27       121.42 o                         
  -1   4   5       6174.06       5400.44       170.35 o                         
   0   4   5       3378.83       3347.29        91.76 o                         
   1   4   5       2861.97       2687.75        59.21 o                         
   2   4   5        837.02        768.23        35.73 o                         
   3   4   5       2205.41       2145.03        52.57 o                         
   4   4   5        370.98        344.73        31.95 o                         
   5   4   5       1375.51       1294.12        87.16 o                         
   6   4   5         46.06         56.24        10.29 o                         
  -8   5   5        446.56        383.94        87.39 o                         
  -7   5   5        660.48        713.89        48.94 o                         
  -6   5   5        289.47        305.30        36.62 o                         
  -5   5   5        926.01       1054.40        70.98 o                         
  -4   5   5       2562.75       2372.01        75.10 o                         
  -3   5   5       2983.89       2785.30        67.05 o                         
  -2   5   5       2144.64       1975.66        49.09 o                         
  -1   5   5       9002.94       8793.24       142.72 o                         
   0   5   5       2282.24       2188.59        52.68 o                         
   1   5   5       2188.01       2050.16        61.01 o                         
   2   5   5       3475.53       3331.87        88.66 o                         
   3   5   5        840.08        804.51        34.59 o                         
   4   5   5        406.97        449.67        35.51 o                         
   5   5   5        252.83        249.64        34.17 o                         
   6   5   5        206.59        237.96        23.23 o                         
  -8   6   5        761.31        798.13       221.84 o                         
  -7   6   5        911.24        930.57        54.65 o                         
  -6   6   5        271.98        247.95        44.60 o                         
  -5   6   5         61.58         56.54        18.15 o                         
  -4   6   5        250.76        232.20        21.41 o                         
  -3   6   5       3113.67       2968.23        71.24 o                         
  -2   6   5       6765.86       6324.17       111.99 o                         
  -1   6   5        664.17        705.76        28.68 o                         
   0   6   5       1012.15       1032.16        79.59 o                         
   1   6   5        635.44        687.64        31.90 o                         
   2   6   5         46.47         50.90        12.58 o                         
   3   6   5       4433.58       4723.92       111.12 o                         
   4   6   5        997.92       1002.02        56.47 o                         
   5   6   5         34.39         35.91        17.80 o                         
   6   6   5        132.56        115.61        16.02 o                         
  -8   7   5         92.76         44.19        17.31 o                         
  -7   7   5        375.57        435.17        58.73 o                         
  -6   7   5       1461.90       1452.85        81.04 o                         
  -5   7   5       1893.71       1800.55       111.67 o                         
  -4   7   5       1955.64       1862.33        64.31 o                         
  -3   7   5       3946.91       3846.42        85.31 o                         
  -2   7   5         45.96         28.64         9.45 o                         
  -1   7   5        923.76        934.86        38.56 o                         
   0   7   5       2429.59       2361.93        56.82 o                         
   1   7   5       1571.79       1558.70        62.14 o                         
   2   7   5       3002.27       3008.35        95.87 o                         
   3   7   5         46.86         45.97        11.12 o                         
   4   7   5       1472.19       1479.81        55.50 o                         
   5   7   5        107.03        103.15        23.70 o                         
  -8   8   5        152.35        154.46        26.74 o                         
  -7   8   5        218.15        209.97        28.16 o                         
  -6   8   5        676.19        638.63        69.38 o                         
  -5   8   5         35.85         53.19        24.99 o                         
  -4   8   5       2072.57       1837.86        67.70 o                         
  -3   8   5        960.19        862.90        39.38 o                         
  -2   8   5        638.87        619.36        30.06 o                         
  -1   8   5       3205.62       3371.99        85.41 o                         
   0   8   5       1180.84       1149.83        37.83 o                         
   1   8   5       1792.53       1961.99        72.57 o                         
   2   8   5       1180.96       1271.92        57.60 o                         
   3   8   5        307.60        280.03        22.97 o                         
   4   8   5        557.69        584.81        43.11 o                         
   5   8   5       1334.56       1322.76        80.27 o                         
  -7   9   5        212.20        127.40        29.22 o                         
  -6   9   5        478.69        467.42        34.64 o                         
  -5   9   5       2822.25       2902.52       114.15 o                         
  -4   9   5        832.29        786.17        53.04 o                         
  -3   9   5        803.65        754.00        35.59 o                         
  -2   9   5       1371.64       1443.22        47.33 o                         
  -1   9   5        167.96        181.47        14.30 o                         
   0   9   5       3459.81       3665.39        79.71 o                         
   1   9   5       2227.86       2317.91        81.08 o                         
   2   9   5         22.41         23.19        18.60 o                         
   3   9   5         37.39         43.00        14.68 o                         
   4   9   5        475.92        468.71        33.57 o                         
  -7  10   5        322.85        250.88        33.81 o                         
  -6  10   5        560.81        541.23        61.81 o                         
  -5  10   5         73.32         67.41        23.18 o                         
  -4  10   5        895.20        821.31        41.90 o                         
  -3  10   5        995.05        986.69        44.84 o                         
  -2  10   5       1692.04       1716.79        59.95 o                         
  -1  10   5        820.31        855.77        30.71 o                         
   0  10   5       1165.38       1207.40        40.77 o                         
   1  10   5        333.69        407.14        28.50 o                         
   2  10   5        434.89        449.85        29.17 o                         
   3  10   5        958.06       1096.01        46.00 o                         
   4  10   5        560.71        574.40        28.71 o                         
  -6  11   5        163.18        133.27        28.53 o                         
  -5  11   5         31.66         28.89        12.44 o                         
  -4  11   5        570.20        589.62        39.23 o                         
  -3  11   5        713.43        705.57        36.85 o                         
  -2  11   5        990.12       1018.90        48.99 o                         
  -1  11   5       2325.42       2495.69        59.47 o                         
   0  11   5        428.79        457.49        32.22 o                         
   1  11   5        592.53        593.04        33.12 o                         
   2  11   5       2666.93       3169.90       108.18 o                         
   3  11   5        201.40        195.47        18.27 o                         
   4  11   5        265.15        313.84        38.69 o                         
  -6  12   5         31.16         33.30        14.54 o                         
  -4  12   5        135.58        120.85        30.21 o                         
  -3  12   5        664.03        613.99        58.86 o                         
  -2  12   5       1993.08       2180.33        69.95 o                         
  -1  12   5        477.35        549.09        24.68 o                         
   0  12   5        217.24        210.84        15.65 o                         
   1  12   5        565.47        657.13        26.51 o                         
   2  12   5         13.38         22.88        10.21 o                         
   3  12   5       1056.83       1192.92        56.54 o                         
  -5  13   5        361.96        366.96        39.36 o                         
  -4  13   5         92.44         75.06        15.08 o                         
  -3  13   5        550.23        519.43        35.97 o                         
  -2  13   5          0.05         -5.66         6.61 o                         
  -1  13   5        309.25        289.64        17.17 o                         
   0  13   5       1449.53       1707.80        48.65 o                         
   1  13   5        718.31        830.86        31.74 o                         
   2  13   5        236.57        256.98        18.45 o                         
   3  13   5          9.28          8.82         6.95 o                         
  -4  14   5        463.82        361.63        24.19 o                         
  -3  14   5         84.97         73.91        21.49 o                         
  -2  14   5         14.52         16.39        10.93 o                         
  -1  14   5        885.69        933.53        32.05 o                         
   0  14   5        325.44        363.64        28.19 o                         
   1  14   5        124.06        142.38        11.65 o                         
   2  14   5        243.42        259.00        28.84 o                         
  -3  15   5         11.52          6.49        14.30 o                         
  -2  15   5         80.91         99.06        10.68 o                         
  -1  15   5        145.83        127.63        12.59 o                         
   0  15   5        212.63        241.28        13.83 o                         
   1  15   5        284.67        277.63        19.85 o                         
  -2 -15   6        631.29        622.96        47.72 o                         
  -1 -15   6         95.29         98.67        10.79 o                         
  -4 -14   6        391.43        375.68        36.43 o                         
  -3 -14   6        652.91        667.34        42.24 o                         
  -2 -14   6        120.51        130.81        12.67 o                         
  -1 -14   6        443.22        479.63        32.90 o                         
   0 -14   6         77.32         57.38        11.93 o                         
  -5 -13   6         82.19         79.19        13.21 o                         
  -4 -13   6        244.61        262.25        21.76 o                         
  -3 -13   6        258.34        256.73        16.64 o                         
  -2 -13   6        743.74        750.72        37.01 o                         
  -1 -13   6        183.07        172.74        17.97 o                         
   0 -13   6        440.81        467.43        34.45 o                         
   1 -13   6        142.87        121.83        22.66 o                         
  -6 -12   6         91.86         51.62        14.27 o                         
  -5 -12   6       1513.82       1422.04       209.48 o                         
  -4 -12   6        705.46        742.28        39.80 o                         
  -3 -12   6         10.57         10.00         7.24 o                         
  -2 -12   6        436.04        414.18        25.33 o                         
  -1 -12   6        157.20        130.27        23.83 o                         
   0 -12   6        741.00        759.78        47.57 o                         
   1 -12   6        896.33        909.81        39.22 o                         
   2 -12   6         56.50         79.02        14.86 o                         
   3 -12   6         14.28         19.53         8.79 o                         
  -6 -11   6        328.96        262.32        40.63 o                         
  -5 -11   6         75.88         70.42        16.91 o                         
  -4 -11   6        637.91        702.12        47.58 o                         
  -3 -11   6        454.44        449.96        32.02 o                         
  -2 -11   6        202.72        194.71        20.98 o                         
  -1 -11   6        823.21        862.06        44.85 o                         
   0 -11   6        684.90        734.03        38.93 o                         
   1 -11   6        422.15        402.96        27.04 o                         
   2 -11   6        401.11        363.03        43.79 o                         
   3 -11   6         99.98         91.46        22.82 o                         
  -6 -10   6        464.21        518.02        54.24 o                         
  -5 -10   6        860.59       1053.36       208.34 o                         
  -4 -10   6        668.89        734.42        43.19 o                         
  -3 -10   6       1673.97       1732.95        65.71 o                         
  -2 -10   6        151.19        165.35        20.13 o                         
  -1 -10   6        701.12        679.15        48.60 o                         
   0 -10   6       1551.60       1597.90        53.30 o                         
   1 -10   6       1461.67       1495.87        56.58 o                         
   2 -10   6        474.76        426.70        34.44 o                         
   3 -10   6        207.86        201.16        23.21 o                         
   4 -10   6        635.06        593.91        33.52 o                         
  -7  -9   6        480.84        470.68        52.88 o                         
  -6  -9   6        199.71        146.65        31.77 o                         
  -5  -9   6        180.62        172.16        31.53 o                         
  -4  -9   6        579.20        661.78        38.29 o                         
  -3  -9   6       1381.01       1497.22        54.47 o                         
  -2  -9   6       2783.00       2939.06        85.00 o                         
  -1  -9   6        102.63        109.19        13.11 o                         
   0  -9   6        487.75        481.60        30.39 o                         
   1  -9   6        857.63        909.19        43.44 o                         
   2  -9   6         17.88         20.09        11.06 o                         
   3  -9   6       1316.50       1271.59       119.99 o                         
   4  -9   6         94.89         73.60        14.85 o                         
  -7  -8   6        219.32        225.99        37.93 o                         
  -6  -8   6        333.00        372.39        42.29 o                         
  -5  -8   6        222.28        222.01        40.26 o                         
  -4  -8   6        297.51        285.32        30.27 o                         
  -3  -8   6       1543.96       1652.67        57.10 o                         
  -2  -8   6        215.48        256.62        22.80 o                         
  -1  -8   6       3717.45       3810.63        77.99 o                         
   0  -8   6       1185.34       1152.46        47.50 o                         
   1  -8   6       1339.74       1408.91        49.28 o                         
   2  -8   6       3564.33       3615.23       107.24 o                         
   3  -8   6        792.04        778.69        44.01 o                         
   4  -8   6        439.33        429.11        49.69 o                         
   5  -8   6         34.46         18.53         7.65 o                         
  -7  -7   6        381.79        414.76        39.90 o                         
  -6  -7   6       1346.77       1516.56        90.63 o                         
  -5  -7   6         20.02         35.54        31.20 o                         
  -4  -7   6       1049.14       1160.54        58.48 o                         
  -3  -7   6       1157.86       1295.18        48.01 o                         
  -2  -7   6       2272.07       2500.16        74.68 o                         
  -1  -7   6        795.91        848.25        35.09 o                         
   0  -7   6       2388.60       2431.52        71.33 o                         
   1  -7   6        184.70        189.46        15.41 o                         
   2  -7   6        369.65        329.43        30.28 o                         
   3  -7   6        933.09        878.41        60.54 o                         
   4  -7   6        499.13        501.38        42.11 o                         
   5  -7   6        355.93        272.05        32.56 o                         
  -7  -6   6        291.70        291.09        33.76 o                         
  -6  -6   6        271.03        309.14        32.42 o                         
  -5  -6   6       4525.07       5270.88       436.72 o                         
  -4  -6   6       1299.52       1524.52        66.02 o                         
  -3  -6   6       1391.22       1594.08        51.78 o                         
  -2  -6   6        914.60        904.58        39.85 o                         
  -1  -6   6        682.49        698.21        31.26 o                         
   0  -6   6       4044.24       4381.52       121.61 o                         
   1  -6   6       3292.32       3253.92        99.02 o                         
   2  -6   6         89.41         92.40        17.68 o                         
   3  -6   6         90.29         38.59        16.90 o                         
   4  -6   6        585.89        559.16        68.38 o                         
   5  -6   6        119.64        101.67        15.05 o                         
  -7  -5   6        190.51        118.04        42.97 o                         
  -6  -5   6       1519.71       1711.72        74.56 o                         
  -5  -5   6        285.24        309.65        38.43 o                         
  -4  -5   6       3139.50       3498.01       104.39 o                         
  -3  -5   6        724.60        805.01        33.84 o                         
  -2  -5   6       1083.10       1077.66        38.91 o                         
  -1  -5   6       5241.13       5442.41       106.44 o                         
   0  -5   6       2025.37       2118.04        72.81 o                         
   1  -5   6       1558.35       1480.14        74.32 o                         
   2  -5   6       2545.15       2430.52        66.12 o                         
   3  -5   6        765.57        732.72        35.32 o                         
   4  -5   6        739.41        738.92        38.53 o                         
   5  -5   6       1530.30       1358.95       147.61 o                         
  -7  -4   6       1507.04       1506.46       147.45 o                         
  -6  -4   6       1555.84       1781.43        74.95 o                         
  -5  -4   6       2388.98       2605.61       111.04 o                         
  -4  -4   6       1150.02       1256.08        68.15 o                         
  -3  -4   6       3755.60       3775.51        91.37 o                         
  -2  -4   6        672.83        672.11        28.72 o                         
  -1  -4   6       1891.33       2004.93        55.21 o                         
   0  -4   6       1927.52       2037.16        88.22 o                         
   1  -4   6       2010.68       1948.79       107.38 o                         
   2  -4   6       3064.77       3047.12        74.37 o                         
   3  -4   6        143.17        145.77        15.55 o                         
   4  -4   6        924.82        908.45        43.67 o                         
   5  -4   6        103.21         99.86        13.24 o                         
  -7  -3   6       1200.93       1239.16        93.75 o                         
  -6  -3   6         32.71         27.53        14.37 o                         
  -5  -3   6        180.27        187.51        23.54 o                         
  -4  -3   6        357.72        420.27        37.46 o                         
  -3  -3   6       1787.84       1819.06        79.77 o                         
  -2  -3   6       9026.33       9060.60       151.85 o                         
  -1  -3   6        752.10        797.15        34.49 o                         
   0  -3   6        402.34        420.05        34.95 o                         
   1  -3   6        527.97        522.88        41.77 o                         
   2  -3   6        428.32        438.73        25.16 o                         
   3  -3   6       5277.50       5244.11       108.30 o                         
   4  -3   6       1142.02       1137.91        39.86 o                         
   5  -3   6          2.84          8.13         7.70 o                         
  -8  -2   6        849.33        891.73       102.58 o                         
  -7  -2   6        596.87        712.90        73.72 o                         
  -6  -2   6        809.92        856.39        46.12 o                         
  -5  -2   6       3304.84       3341.33        93.22 o                         
  -4  -2   6       1099.08       1058.88        55.23 o                         
  -3  -2   6       4972.66       4975.98       160.22 o                         
  -2  -2   6       1798.61       1850.00        61.29 o                         
  -1  -2   6       7451.86       7459.15       138.88 o                         
   0  -2   6        749.98        763.84        40.45 o                         
   1  -2   6        238.71        250.76        29.26 o                         
   2  -2   6       4218.52       4160.62       142.70 o                         
   3  -2   6        734.63        737.51        37.31 o                         
   4  -2   6        694.04        641.80        31.69 o                         
   5  -2   6        282.91        309.31        18.68 o                         
   6  -2   6        635.61        643.66        49.94 o                         
  -8  -1   6        273.27        329.10        44.20 o                         
  -7  -1   6        607.81        596.38        79.53 o                         
  -6  -1   6       1141.12       1134.08        66.61 o                         
  -5  -1   6         48.79         41.78        11.17 o                         
  -4  -1   6       1377.84       1337.90        49.74 o                         
  -3  -1   6       2639.36       2627.91        64.02 o                         
  -2  -1   6       3844.31       4017.27        85.53 o                         
  -1  -1   6       3787.14       3353.81       161.86 o                         
   0  -1   6       5007.43       4771.10       189.89 o                         
   1  -1   6       2124.21       2022.43        54.97 o                         
   2  -1   6       2196.36       2116.06        66.57 o                         
   3  -1   6        485.99        463.49        31.29 o                         
   4  -1   6        333.58        328.64        20.51 o                         
   5  -1   6       1101.64       1089.28        35.89 o                         
   6  -1   6          7.26          9.61         8.30 o                         
  -8   0   6        108.05        106.30        27.00 o                         
  -7   0   6        653.58        619.10        51.12 o                         
  -6   0   6        416.29        425.15        43.67 o                         
  -5   0   6       5560.61       5529.43       137.56 o                         
  -4   0   6        983.43        900.48        36.11 o                         
  -3   0   6       6857.76       6899.05       135.47 o                         
  -2   0   6        295.65        314.01        36.23 o                         
  -1   0   6        350.85        344.28        36.81 o                         
   0   0   6      17308.60      16784.47       312.61 o                         
   1   0   6      11456.70      10769.40       189.42 o                         
   2   0   6        158.34        154.02        13.32 o                         
   3   0   6         14.07         27.03         8.97 o                         
   4   0   6       1262.86       1265.42        55.22 o                         
   5   0   6         12.57         15.10         7.30 o                         
   6   0   6        424.15        426.66        19.18 o                         
  -8   1   6        171.33        154.08        33.62 o                         
  -7   1   6        808.34        857.02        59.94 o                         
  -6   1   6       1132.72       1101.03        70.82 o                         
  -5   1   6         19.93         37.82        38.72 o                         
  -4   1   6       1330.75       1205.94        49.87 o                         
  -3   1   6       2236.92       2115.77        58.56 o                         
  -2   1   6       4753.17       4874.80       120.53 o                         
  -1   1   6       4439.80       4046.82       195.70 o                         
   0   1   6       4775.54       4576.61        99.64 o                         
   1   1   6       2333.74       2220.76        64.31 o                         
   2   1   6       2338.92       2144.91        58.10 o                         
   3   1   6        491.53        412.99        44.29 o                         
   4   1   6        437.31        427.49        30.71 o                         
   5   1   6       1274.05       1281.62        38.56 o                         
   6   1   6          6.34         -3.53         6.15 o                         
  -8   2   6        826.16        816.51        70.41 o                         
  -7   2   6        863.96        875.16        60.34 o                         
  -6   2   6        815.20        740.47        58.42 o                         
  -5   2   6       2934.47       2872.74       117.56 o                         
  -4   2   6        998.46        942.21        43.44 o                         
  -3   2   6       5057.61       4805.25       103.52 o                         
  -2   2   6       1509.90       1598.74        74.53 o                         
  -1   2   6       7586.05       7378.16       402.72 o                         
   0   2   6        343.83        348.70        27.35 o                         
   1   2   6        301.66        298.17        18.55 o                         
   2   2   6       3416.54       3266.45        85.48 o                         
   3   2   6        643.84        606.39        34.05 o                         
   4   2   6        543.20        493.86        55.63 o                         
   5   2   6        244.01        246.01        19.50 o                         
   6   2   6        632.96        672.21        38.55 o                         
  -8   3   6        673.12        883.35       106.00 o                         
  -7   3   6       1308.10       1412.29        78.09 o                         
  -6   3   6          5.09          1.51        19.85 o                         
  -5   3   6        144.18        130.40        21.01 o                         
  -4   3   6        477.74        438.15        24.16 o                         
  -3   3   6       2584.75       2503.30        65.36 o                         
  -2   3   6       8454.35       7981.42       129.12 o                         
  -1   3   6        757.87        742.25        25.35 o                         
   0   3   6        489.69        497.25        26.27 o                         
   1   3   6        619.77        614.45        26.17 o                         
   2   3   6        407.15        396.21        25.55 o                         
   3   3   6       5974.07       6026.57       159.61 o                         
   4   3   6       1276.13       1228.37        86.17 o                         
   5   3   6         12.60         11.16         7.98 o                         
   6   3   6        213.21        274.09        34.95 o                         
  -8   4   6         92.29        105.65        40.87 o                         
  -7   4   6       1224.82       1308.70        59.73 o                         
  -6   4   6       1752.76       1865.80        73.97 o                         
  -5   4   6       2000.44       1858.10        80.31 o                         
  -4   4   6       1169.02       1125.85        47.59 o                         
  -3   4   6       3067.05       2918.00        59.27 o                         
  -2   4   6        665.53        640.23        21.75 o                         
  -1   4   6       1879.17       1768.52        40.82 o                         
   0   4   6       1281.60       1173.93        35.41 o                         
   1   4   6       1969.89       1892.29        56.52 o                         
   2   4   6       2907.69       2719.83        74.89 o                         
   3   4   6        293.06        262.09        27.27 o                         
   4   4   6        874.74        790.51        70.78 o                         
   5   4   6        100.27        123.04        18.89 o                         
  -8   5   6        178.29        327.49        56.44 o                         
  -7   5   6        110.70        132.25        23.03 o                         
  -6   5   6       1594.52       1623.87        68.45 o                         
  -5   5   6        280.58        274.17        31.03 o                         
  -4   5   6       3106.94       2934.77        86.96 o                         
  -3   5   6        565.20        511.36        23.39 o                         
  -2   5   6       1264.41       1172.73        33.47 o                         
  -1   5   6       6074.93       5749.48        97.17 o                         
   0   5   6       2402.70       2379.47        48.18 o                         
   1   5   6       1891.45       1864.47        67.33 o                         
   2   5   6       2317.75       2374.34        82.70 o                         
   3   5   6        682.82        652.48        36.86 o                         
   4   5   6        881.22        856.42        71.78 o                         
   5   5   6       1405.71       1362.79        79.53 o                         
  -8   6   6         64.58         56.47        25.16 o                         
  -7   6   6        290.01        279.57        35.55 o                         
  -6   6   6        334.93        322.04        30.08 o                         
  -5   6   6       3761.30       3743.14       111.55 o                         
  -4   6   6       1234.42       1295.12        59.64 o                         
  -3   6   6       1110.41       1092.63        35.61 o                         
  -2   6   6        743.52        714.76        28.46 o                         
  -1   6   6        641.66        630.66        27.80 o                         
   0   6   6       4107.09       4177.17       132.99 o                         
   1   6   6       3815.07       3879.62       111.04 o                         
   2   6   6         82.23        105.55        17.74 o                         
   3   6   6        100.62         96.61        15.18 o                         
   4   6   6        585.15        583.54        48.89 o                         
  -8   7   6        479.60        457.31        53.66 o                         
  -7   7   6        391.26        342.07        50.61 o                         
  -6   7   6       1475.67       1441.67        83.72 o                         
  -5   7   6         48.78         42.05        16.33 o                         
  -4   7   6       1296.21       1263.90        60.56 o                         
  -3   7   6       1185.16       1106.58        44.62 o                         
  -2   7   6       2702.77       2716.07        56.33 o                         
  -1   7   6        787.35        781.41        36.57 o                         
   0   7   6       2093.17       2169.06        55.81 o                         
   1   7   6        145.60        154.70        16.92 o                         
   2   7   6        309.11        311.33        25.11 o                         
   3   7   6        797.60        895.16        36.53 o                         
   4   7   6        447.23        459.68        33.27 o                         
  -7   8   6        178.69        173.62        19.91 o                         
  -6   8   6        217.49        238.81        32.07 o                         
  -5   8   6        284.44        263.26        34.24 o                         
  -4   8   6        569.20        576.37        40.31 o                         
  -3   8   6       1174.28       1133.59        39.87 o                         
  -2   8   6        410.32        380.85        21.13 o                         
  -1   8   6       3672.35       3771.74        93.49 o                         
   0   8   6       1096.25       1066.67        37.30 o                         
   1   8   6       1135.64       1168.92        47.75 o                         
   2   8   6       3457.83       3781.40       101.06 o                         
   3   8   6        961.69       1013.77        38.48 o                         
   4   8   6        525.21        593.20        54.40 o                         
  -7   9   6        432.94        329.87        40.96 o                         
  -6   9   6        185.88        157.90        19.89 o                         
  -5   9   6        194.40        229.23        40.30 o                         
  -4   9   6        557.66        545.53        34.56 o                         
  -3   9   6       1317.11       1314.87        42.37 o                         
  -2   9   6       3102.18       3291.48        70.11 o                         
  -1   9   6        159.80        173.99        14.37 o                         
   0   9   6        657.94        677.16        29.26 o                         
   1   9   6        868.16        985.37        44.17 o                         
   2   9   6         27.75         32.56        11.24 o                         
   3   9   6       1573.02       1696.84        57.23 o                         
   4   9   6        217.24        187.11        30.06 o                         
  -7  10   6        384.49        265.85        31.16 o                         
  -6  10   6        542.16        503.30        37.34 o                         
  -5  10   6        927.65        982.74        74.65 o                         
  -4  10   6        703.65        733.42        38.41 o                         
  -3  10   6       1731.41       1744.62        53.62 o                         
  -2  10   6        175.73        177.36        17.02 o                         
  -1  10   6        516.45        536.56        25.48 o                         
   0  10   6       1571.69       1798.46        53.94 o                         
   1  10   6       1119.73       1261.61        43.54 o                         
   2  10   6        366.83        354.76        25.69 o                         
   3  10   6        185.74        182.75        17.42 o                         
   4  10   6        528.60        531.96        45.31 o                         
  -6  11   6        433.60        485.83        47.59 o                         
  -5  11   6        108.47        111.45        23.38 o                         
  -4  11   6        713.29        681.99        71.77 o                         
  -3  11   6        490.22        467.50        29.69 o                         
  -2  11   6        301.77        312.52        21.94 o                         
  -1  11   6        749.69        848.22        35.42 o                         
   0  11   6        588.56        684.90        33.25 o                         
   1  11   6        521.90        559.56        36.65 o                         
   2  11   6        424.58        444.54        27.25 o                         
   3  11   6        105.67         90.20        11.71 o                         
  -6  12   6        130.46        119.01        20.47 o                         
  -4  12   6        604.44        523.74        50.13 o                         
  -3  12   6         27.47         37.58         9.67 o                         
  -2  12   6        295.91        318.46        21.33 o                         
  -1  12   6         98.57        113.59        12.90 o                         
   0  12   6        584.41        635.36        25.35 o                         
   1  12   6        734.47        787.43        27.53 o                         
   2  12   6         49.13         64.52        12.71 o                         
   3  12   6          5.46         12.31         5.45 o                         
  -4  13   6        310.14        247.43        32.48 o                         
  -3  13   6        333.78        299.63        43.93 o                         
  -2  13   6        803.60        797.30        40.81 o                         
  -1  13   6        233.88        262.77        17.26 o                         
   0  13   6        435.87        483.02        20.04 o                         
   1  13   6         92.72         99.98        12.49 o                         
   2  13   6        166.44        161.16        11.33 o                         
  -3  14   6        682.38        618.22        46.22 o                         
  -2  14   6        113.16         88.21        18.16 o                         
  -1  14   6        482.46        417.55        25.90 o                         
   0  14   6        117.12        130.64        11.39 o                         
   1  14   6        107.75         92.89        10.15 o                         
  -2  15   6        666.59        668.17        94.45 o                         
  -1  15   6        104.22        107.79        21.30 o                         
  -3 -14   7        201.04        176.80        45.83 o                         
  -2 -14   7         74.91         85.08        13.76 o                         
  -1 -14   7        338.57        401.07        28.00 o                         
   0 -14   7        296.80        286.62        33.09 o                         
  -4 -13   7         32.19         46.48         9.54 o                         
  -3 -13   7        358.05        355.49        20.55 o                         
  -2 -13   7         51.51         40.81        11.49 o                         
  -1 -13   7        219.18        206.59        23.10 o                         
   0 -13   7        448.54        467.10        42.91 o                         
  -5 -12   7         30.79         13.91        10.37 o                         
  -4 -12   7        291.64        314.51        25.02 o                         
  -3 -12   7        248.06        241.29        19.01 o                         
  -2 -12   7       1536.56       1612.67        59.10 o                         
  -1 -12   7        514.55        533.02        38.18 o                         
   0 -12   7         93.45         93.90        21.89 o                         
  -6 -11   7        201.87        208.70        24.35 o                         
  -5 -11   7         81.57        121.08        19.67 o                         
  -4 -11   7        134.34        139.60        18.51 o                         
  -3 -11   7        667.94        708.21        39.91 o                         
  -2 -11   7        164.48        182.36        17.47 o                         
  -1 -11   7        820.67        849.85        52.07 o                         
   0 -11   7        365.59        299.51        40.11 o                         
   1 -11   7        176.45        158.94        23.81 o                         
   2 -11   7        891.91        919.40        46.59 o                         
  -6 -10   7        230.56        248.45        27.07 o                         
  -5 -10   7        132.65        150.66        33.47 o                         
  -4 -10   7        659.61        668.23        42.47 o                         
  -3 -10   7        678.01        673.55        34.67 o                         
  -2 -10   7       1883.55       1926.89        68.48 o                         
  -1 -10   7        602.05        571.08        43.09 o                         
   0 -10   7       1111.64       1022.68        39.77 o                         
   1 -10   7         21.70          4.67         9.50 o                         
   2 -10   7        182.87        166.81        44.13 o                         
   3 -10   7        523.93        526.39        33.97 o                         
  -7  -9   7        101.18        101.71        24.35 o                         
  -6  -9   7         85.74         96.80        19.18 o                         
  -5  -9   7       2131.58       2450.25       425.72 o                         
  -4  -9   7        986.71       1115.16        58.49 o                         
  -3  -9   7        187.48        215.14        21.28 o                         
  -2  -9   7        223.06        203.10        22.03 o                         
  -1  -9   7        512.82        513.19        41.44 o                         
   0  -9   7       1421.95       1423.53        49.32 o                         
   1  -9   7       1299.78       1241.69        65.30 o                         
   2  -9   7         65.12         87.21        18.44 o                         
   3  -9   7          0.14         14.25        10.41 o                         
   4  -9   7        147.57         89.54        19.73 o                         
  -7  -8   7        110.99        127.27        22.19 o                         
  -6  -8   7        801.44        945.71        53.21 o                         
  -5  -8   7         93.73        111.36        25.23 o                         
  -4  -8   7        668.52        798.20        49.18 o                         
  -3  -8   7        604.25        671.75        43.52 o                         
  -2  -8   7        573.91        565.44        33.57 o                         
  -1  -8   7        823.12        824.60        41.54 o                         
   0  -8   7       1942.50       1978.80        60.38 o                         
   1  -8   7        172.46        147.22        42.42 o                         
   2  -8   7       2229.53       1981.14       129.62 o                         
   3  -8   7        215.17        169.95        18.96 o                         
   4  -8   7        382.20        303.92        20.41 o                         
  -7  -7   7        607.43        685.38        43.42 o                         
  -6  -7   7        478.21        546.40        42.40 o                         
  -5  -7   7       1152.85       1346.14        82.84 o                         
  -4  -7   7       1994.51       2180.78        84.01 o                         
  -3  -7   7       3832.69       4290.09       123.00 o                         
  -2  -7   7        335.00        354.63        26.70 o                         
  -1  -7   7        571.71        564.30        29.43 o                         
   0  -7   7       1466.33       1539.45        69.45 o                         
   1  -7   7        977.02        934.66        58.88 o                         
   2  -7   7        295.40        250.86        44.16 o                         
   3  -7   7         78.38         72.49        18.65 o                         
   4  -7   7        346.07        287.21        22.97 o                         
  -7  -6   7        674.15        747.13        46.75 o                         
  -6  -6   7         76.92         93.87        20.15 o                         
  -5  -6   7        135.35        142.78        29.75 o                         
  -4  -6   7        253.81        274.95        35.52 o                         
  -3  -6   7        930.15       1014.65        51.02 o                         
  -2  -6   7       7534.63       8364.85       319.70 o                         
  -1  -6   7        341.48        386.32        27.92 o                         
   0  -6   7        607.12        621.63        42.07 o                         
   1  -6   7        782.23        763.09        54.52 o                         
   2  -6   7        187.79        155.81        27.11 o                         
   3  -6   7       1776.56       1703.20        85.02 o                         
   4  -6   7        483.09        410.30        36.31 o                         
  -7  -5   7        132.21        116.06        24.23 o                         
  -6  -5   7        244.93        335.96        33.70 o                         
  -5  -5   7        882.45        997.48        68.35 o                         
  -4  -5   7        808.03        875.12        60.57 o                         
  -3  -5   7       1891.38       1976.83        87.36 o                         
  -2  -5   7        864.57        913.04        43.11 o                         
  -1  -5   7       2791.78       3028.76        85.17 o                         
   0  -5   7       1698.17       1675.14        79.66 o                         
   1  -5   7        771.60        698.29        71.69 o                         
   2  -5   7       3474.56       3530.60       107.95 o                         
   3  -5   7       1446.63       1392.30        77.54 o                         
   4  -5   7        390.35        368.66        28.54 o                         
   5  -5   7         74.08         62.89        17.45 o                         
  -7  -4   7        382.40        346.92        42.58 o                         
  -6  -4   7        534.54        549.13        42.00 o                         
  -5  -4   7        127.90        174.24        41.61 o                         
  -4  -4   7       1506.92       1656.14        83.31 o                         
  -3  -4   7       1084.34       1165.52        62.81 o                         
  -2  -4   7       2572.60       2797.43        76.01 o                         
  -1  -4   7       1391.53       1372.13        44.31 o                         
   0  -4   7       2919.68       2943.75       131.52 o                         
   1  -4   7        924.68        944.49        82.62 o                         
   2  -4   7        628.49        610.70        49.13 o                         
   3  -4   7        932.18        950.88        39.50 o                         
   4  -4   7        191.61        223.93        19.80 o                         
   5  -4   7        460.85        398.14        45.77 o                         
  -8  -3   7         18.01         48.97        31.26 o                         
  -7  -3   7        902.53        954.90        60.45 o                         
  -6  -3   7        312.65        336.55        33.10 o                         
  -5  -3   7       2852.97       3026.62        98.08 o                         
  -4  -3   7       2012.71       2195.83        69.73 o                         
  -3  -3   7       1506.07       1604.21        54.50 o                         
  -2  -3   7         11.41         11.60         9.09 o                         
  -1  -3   7        456.71        466.32        29.68 o                         
   0  -3   7       4884.87       4949.97       231.54 o                         
   1  -3   7       5233.67       5180.61       241.23 o                         
   2  -3   7        394.82        394.25        30.06 o                         
   3  -3   7         32.93         35.15        10.38 o                         
   4  -3   7        490.09        495.88        26.42 o                         
   5  -3   7         59.71         43.92        51.25 o                         
  -8  -2   7         75.12        128.74        29.75 o                         
  -7  -2   7        432.39        467.83        82.85 o                         
  -6  -2   7       2257.86       2361.15        97.95 o                         
  -5  -2   7        561.35        595.75        39.27 o                         
  -4  -2   7       2991.47       3128.44        85.40 o                         
  -3  -2   7       2050.86       2181.36        64.65 o                         
  -2  -2   7       2603.50       2375.05        64.98 o                         
  -1  -2   7       1292.35       1247.05        42.67 o                         
   0  -2   7       2578.28       2594.39       100.77 o                         
   1  -2   7        909.76        930.38        59.12 o                         
   2  -2   7       1017.37        980.90        42.78 o                         
   3  -2   7         10.14          9.83         8.66 o                         
   4  -2   7        303.17        297.02        18.76 o                         
   5  -2   7       1177.05       1176.37        40.27 o                         
  -8  -1   7        370.23        383.06        50.19 o                         
  -7  -1   7        713.80        703.89        98.02 o                         
  -6  -1   7       1711.12       1740.95       150.67 o                         
  -5  -1   7       2700.30       2919.38        79.58 o                         
  -4  -1   7       3074.53       3123.19        84.77 o                         
  -3  -1   7       2528.11       2329.84        72.65 o                         
  -2  -1   7        265.23        229.04        17.96 o                         
  -1  -1   7       2794.68       2787.52        80.57 o                         
   0  -1   7        259.82        296.30        30.89 o                         
   1  -1   7        210.81        203.85        22.33 o                         
   2  -1   7       3211.09       3139.99        94.74 o                         
   3  -1   7        545.53        482.19        26.19 o                         
   4  -1   7        965.32        892.79        34.62 o                         
   5  -1   7        252.98        260.96        16.53 o                         
  -8   0   7        712.88        755.28       102.72 o                         
  -7   0   7        799.63        840.08        85.10 o                         
  -6   0   7          8.80          9.77        23.18 o                         
  -5   0   7        219.34        299.19        36.78 o                         
  -4   0   7       1139.59       1038.42        48.87 o                         
  -3   0   7        148.73        134.00        16.53 o                         
  -2   0   7       5665.21       5533.15       111.25 o                         
  -1   0   7         19.47         27.95        20.20 o                         
   0   0   7        517.66        471.71        30.13 o                         
   1   0   7        669.94        604.22        44.85 o                         
   2   0   7         30.63         16.69         8.52 o                         
   3   0   7       5546.59       5375.16       115.28 o                         
   4   0   7       1873.76       1815.81        50.91 o                         
   5   0   7          4.02         -5.55         6.33 o                         
  -8   1   7        362.54        343.20        63.13 o                         
  -7   1   7        611.38        721.06        54.74 o                         
  -6   1   7       1376.27       1434.79        69.57 o                         
  -5   1   7       2667.40       2763.95       222.36 o                         
  -4   1   7       3092.76       2884.61        77.42 o                         
  -3   1   7       2366.48       2245.83        63.68 o                         
  -2   1   7        280.50        255.73        19.30 o                         
  -1   1   7       2680.95       2561.79        75.47 o                         
   0   1   7        312.96        305.76        22.56 o                         
   1   1   7        306.57        289.37        25.25 o                         
   2   1   7       3649.06       3552.71        82.67 o                         
   3   1   7        511.72        525.37        40.95 o                         
   4   1   7        911.82        916.85        37.42 o                         
   5   1   7        259.66        281.68        15.18 o                         
  -8   2   7        103.71        156.34        32.37 o                         
  -7   2   7        509.69        561.05        48.99 o                         
  -6   2   7       1984.59       1924.68        81.41 o                         
  -5   2   7        558.81        540.05        44.09 o                         
  -4   2   7       3173.74       2965.34        89.04 o                         
  -3   2   7       2086.70       1977.11        53.69 o                         
  -2   2   7       2482.55       2336.92        96.57 o                         
  -1   2   7       1167.73       1144.67        39.04 o                         
   0   2   7       2813.67       2717.48        64.98 o                         
   1   2   7        694.91        636.90        30.54 o                         
   2   2   7       1009.12       1007.72        44.69 o                         
   4   2   7        219.39        203.85        24.14 o                         
   5   2   7       1184.06       1180.51        35.38 o                         
  -8   3   7          7.71         35.31        30.50 o                         
  -7   3   7        930.38        935.55        60.56 o                         
  -6   3   7        294.41        239.28        29.91 o                         
  -5   3   7       3082.02       2955.03       101.63 o                         
  -4   3   7       2029.26       1894.60        54.22 o                         
  -3   3   7       1152.26       1120.97        38.89 o                         
  -2   3   7         34.96         34.09        12.23 o                         
  -1   3   7        276.59        249.60        16.47 o                         
   0   3   7       5764.95       5482.44       119.43 o                         
   1   3   7       4895.58       4682.42        95.18 o                         
   2   3   7        414.35        364.96        32.89 o                         
   3   3   7         38.35         21.14        13.00 o                         
   4   3   7        463.88        442.47        50.05 o                         
   5   3   7         41.28         33.20         7.97 o                         
  -8   4   7        418.47        456.74        66.56 o                         
  -7   4   7        350.30        345.49        36.99 o                         
  -6   4   7        632.27        663.34        45.79 o                         
  -5   4   7        157.26        170.60        23.29 o                         
  -4   4   7       1246.05       1155.84        48.98 o                         
  -3   4   7       1363.04       1334.34        37.26 o                         
  -2   4   7       2245.81       2209.24        46.99 o                         
  -1   4   7       1331.57       1241.10        37.16 o                         
   0   4   7       2829.57       2691.31        65.67 o                         
   1   4   7        992.26        995.27        41.08 o                         
   2   4   7        591.72        560.12        39.50 o                         
   3   4   7        827.63        900.20        54.18 o                         
   4   4   7        183.82        224.18        35.12 o                         
   5   4   7        471.60        500.95        22.75 o                         
  -8   5   7        455.72        561.48        68.57 o                         
  -7   5   7        161.03        170.46        27.89 o                         
  -6   5   7        288.73        291.97        29.71 o                         
  -5   5   7       1120.60       1056.48        54.10 o                         
  -4   5   7        432.84        350.39        26.47 o                         
  -3   5   7       2543.30       2473.59       140.14 o                         
  -2   5   7        744.14        743.13        29.35 o                         
  -1   5   7       3076.61       3009.20        58.65 o                         
   0   5   7       1577.09       1523.64        53.37 o                         
   1   5   7        927.92        865.23        44.91 o                         
   2   5   7       3468.82       3576.52       121.99 o                         
   3   5   7       1454.11       1501.85        96.11 o                         
   4   5   7        517.95        573.69        52.78 o                         
   5   5   7        103.04        145.95        25.73 o                         
  -8   6   7        284.13        301.78        45.20 o                         
  -7   6   7        477.77        540.14        47.73 o                         
  -6   6   7        151.18        131.59        18.97 o                         
  -5   6   7        121.30        115.17        20.46 o                         
  -4   6   7        275.64        284.88        25.78 o                         
  -3   6   7        771.14        765.79        32.84 o                         
  -2   6   7       6724.15       6900.26       122.08 o                         
  -1   6   7        426.03        425.23        21.10 o                         
   0   6   7        439.67        428.97        57.44 o                         
   1   6   7        745.83        752.78        35.72 o                         
   2   6   7        151.06        130.26        15.07 o                         
   3   6   7       1656.51       1806.70        62.88 o                         
   4   6   7        571.38        636.55        52.64 o                         
  -7   7   7        560.87        535.64        46.51 o                         
  -6   7   7        699.14        709.18        54.92 o                         
  -5   7   7       1322.68       1304.36        67.45 o                         
  -4   7   7       2191.98       2108.99        98.35 o                         
  -3   7   7       4297.30       4428.57       104.09 o                         
  -2   7   7        209.18        198.58        15.99 o                         
  -1   7   7        806.72        841.80        33.91 o                         
   0   7   7       1150.90       1275.52        42.79 o                         
   1   7   7       1275.28       1400.26        46.52 o                         
   2   7   7        249.93        228.01        18.81 o                         
   3   7   7         20.96         27.15        10.59 o                         
   4   7   7        328.00        308.52        33.01 o                         
  -7   8   7        113.10        121.26        15.58 o                         
  -6   8   7        865.58        954.77        58.38 o                         
  -5   8   7         71.32         86.95        22.01 o                         
  -4   8   7        585.18        632.62        49.04 o                         
  -3   8   7        302.15        280.59        19.20 o                         
  -2   8   7        493.10        508.37        24.23 o                         
  -1   8   7       1207.59       1291.21        42.39 o                         
   0   8   7       1545.52       1642.95        51.63 o                         
   1   8   7        242.26        243.87        18.60 o                         
   2   8   7       2079.63       2308.19        62.27 o                         
   3   8   7        156.84        137.64        15.62 o                         
   4   8   7        421.36        325.08        31.04 o                         
  -7   9   7        165.89         92.66        20.89 o                         
  -6   9   7        114.29         79.95        16.91 o                         
  -5   9   7       1793.37       1890.24       113.07 o                         
  -4   9   7        768.52        795.44        40.34 o                         
  -3   9   7        209.68        208.02        18.51 o                         
  -2   9   7        156.37        161.26        14.77 o                         
  -1   9   7        514.32        569.05        23.79 o                         
   0   9   7       1620.58       1795.57        53.93 o                         
   1   9   7       1598.67       1745.70        59.59 o                         
   2   9   7         33.72         44.11         9.03 o                         
   3   9   7          2.35         15.95         7.90 o                         
  -6  10   7        167.45        195.81        46.88 o                         
  -5  10   7         95.68        118.54        26.39 o                         
  -4  10   7        819.97        827.24        39.55 o                         
  -3  10   7        695.93        662.32        55.71 o                         
  -2  10   7       1895.92       1949.51        61.93 o                         
  -1  10   7        639.84        712.18        26.09 o                         
   0  10   7       1132.25       1227.96        38.38 o                         
   1  10   7         42.78         54.86         9.82 o                         
   2  10   7        180.30        179.23        12.79 o                         
   3  10   7        553.19        591.57       130.02 o                         
  -6  11   7        125.45         97.19        19.33 o                         
  -5  11   7         66.92         63.83        16.79 o                         
  -4  11   7         93.64         96.03        12.76 o                         
  -3  11   7        526.70        499.30        28.92 o                         
  -2  11   7        101.98        114.97        13.37 o                         
  -1  11   7       1062.37       1166.68        36.31 o                         
   0  11   7        370.10        384.95        19.95 o                         
   1  11   7        237.25        229.42        14.59 o                         
   2  11   7        849.52        965.73        34.48 o                         
   3  11   7        266.57        265.91        29.77 o                         
  -4  12   7        333.58        312.24        35.57 o                         
  -3  12   7        348.54        340.77        33.38 o                         
  -2  12   7       1540.38       1612.03        51.47 o                         
  -1  12   7        416.26        446.28        20.22 o                         
   0  12   7        114.34        129.72        12.23 o                         
   1  12   7        215.23        262.39        15.85 o                         
   2  12   7         32.27         40.66         7.48 o                         
  -3  13   7        396.04        335.33        60.14 o                         
  -2  13   7         61.04         64.95         9.92 o                         
  -1  13   7        219.84        212.01        12.71 o                         
   0  13   7        393.42        432.87        23.47 o                         
   1  13   7        704.55        940.29        52.50 o                         
  -2  14   7         49.79         52.01        22.15 o                         
  -1  14   7        378.92        340.97        20.83 o                         
   0  14   7        328.14        324.34        28.30 o                         
  -3 -13   8         26.37         20.38        12.96 o                         
  -2 -13   8        346.44        451.07        44.61 o                         
  -1 -13   8        173.66        197.91        28.95 o                         
  -4 -12   8        707.37        764.50        40.25 o                         
  -3 -12   8        190.80        187.56        30.39 o                         
  -2 -12   8         62.49         50.19        13.01 o                         
  -1 -12   8        249.17        243.63        24.54 o                         
   0 -12   8        184.29        154.59        27.26 o                         
  -5 -11   8        128.16        139.96        17.03 o                         
  -4 -11   8        516.62        514.97        38.62 o                         
  -3 -11   8        138.90        151.89        17.74 o                         
  -2 -11   8         91.32         78.23        14.35 o                         
  -1 -11   8        250.75        310.50        32.89 o                         
   0 -11   8        552.24        468.69        51.29 o                         
   1 -11   8        136.70        134.91        18.67 o                         
  -6 -10   8        228.11        227.50        24.87 o                         
  -5 -10   8        431.60        489.85        32.17 o                         
  -4 -10   8        321.52        325.24        33.22 o                         
  -3 -10   8        662.60        689.06        47.07 o                         
  -2 -10   8        203.18        212.12        21.10 o                         
  -1 -10   8        329.40        314.10        32.49 o                         
   0 -10   8        666.45        684.20        63.35 o                         
   1 -10   8        764.96        791.50        66.81 o                         
   2 -10   8        309.15        265.33        35.01 o                         
  -6  -9   8         25.36         21.11        11.34 o                         
  -5  -9   8         43.73         71.61        15.84 o                         
  -4  -9   8         78.71        116.92        51.92 o                         
  -3  -9   8        302.46        315.88        28.23 o                         
  -2  -9   8       2725.22       2899.01        89.78 o                         
  -1  -9   8        341.00        417.69        37.02 o                         
   0  -9   8         78.45         88.23        17.35 o                         
   1  -9   8        349.28        309.38        46.03 o                         
   2  -9   8         75.11         77.86        16.12 o                         
   3  -9   8        511.29        480.95        45.38 o                         
  -7  -8   8         86.27         74.50        24.24 o                         
  -6  -8   8        285.30        306.16        32.34 o                         
  -5  -8   8         86.51        113.46        20.20 o                         
  -4  -8   8         49.38         36.95        17.17 o                         
  -3  -8   8        740.92        801.92        54.92 o                         
  -2  -8   8         60.50         77.67        16.32 o                         
  -1  -8   8       1163.17       1191.39        67.04 o                         
   0  -8   8        447.94        379.07        54.91 o                         
   1  -8   8        405.15        412.99        55.21 o                         
   2  -8   8       1169.98       1097.98        47.24 o                         
   3  -8   8        533.72        469.31        31.08 o                         
  -7  -7   8        218.64        262.16        35.12 o                         
  -6  -7   8        480.27        529.05        39.95 o                         
  -5  -7   8        613.08        677.77        45.09 o                         
  -4  -7   8       1879.09       2006.19        98.59 o                         
  -3  -7   8        744.83        810.73        46.79 o                         
  -2  -7   8       1187.46       1421.21        54.56 o                         
  -1  -7   8       1725.59       1709.54        83.68 o                         
   0  -7   8       1135.42       1084.97        95.52 o                         
   1  -7   8        326.17        289.51        33.50 o                         
   2  -7   8        187.81        146.85        25.13 o                         
   3  -7   8        522.87        491.75        38.63 o                         
  -7  -6   8        230.59        263.22        37.03 o                         
  -6  -6   8        157.72        194.95        26.04 o                         
  -5  -6   8       1247.48       1305.37        65.47 o                         
  -4  -6   8       1942.19       2246.22       105.76 o                         
  -3  -6   8        773.54        894.36        83.03 o                         
  -2  -6   8        233.48        255.01        20.28 o                         
  -1  -6   8         57.40         64.89        15.27 o                         
   0  -6   8        968.68        868.61        87.06 o                         
   1  -6   8       2375.26       2179.22        89.69 o                         
   2  -6   8         64.31         63.49        15.86 o                         
   3  -6   8          1.76         -2.34        11.28 o                         
   4  -6   8        411.34        351.05        28.03 o                         
  -7  -5   8        457.11        457.93        47.63 o                         
  -6  -5   8       1371.28       1557.49        71.36 o                         
  -5  -5   8        297.79        336.78        46.65 o                         
  -4  -5   8       1370.84       1667.64        69.84 o                         
  -3  -5   8         93.93        129.07        19.86 o                         
  -2  -5   8       1156.97       1142.60        47.42 o                         
  -1  -5   8       1769.84       1898.41        92.90 o                         
   0  -5   8       1343.91       1340.27       113.41 o                         
   1  -5   8        793.53        706.51        43.71 o                         
   2  -5   8        824.79        715.97        44.33 o                         
   3  -5   8        379.31        373.39        29.29 o                         
   4  -5   8        151.98        147.40        19.97 o                         
  -7  -4   8        438.76        437.05        47.10 o                         
  -6  -4   8       1507.76       1694.49        74.67 o                         
  -5  -4   8        682.07        789.82        48.18 o                         
  -4  -4   8       1312.39       1371.15        62.12 o                         
  -3  -4   8       1926.84       2097.03        68.34 o                         
  -2  -4   8        166.54        166.57        18.02 o                         
  -1  -4   8       1082.04       1060.39        75.74 o                         
   0  -4   8        438.45        529.47        70.51 o                         
   1  -4   8       1554.96       1623.24        82.88 o                         
   2  -4   8        255.66        231.42        35.44 o                         
   3  -4   8        333.57        277.39        26.49 o                         
   4  -4   8        311.45        295.47        23.24 o                         
  -8  -3   8        588.35        516.59        74.66 o                         
  -7  -3   8        846.06        959.04       111.88 o                         
  -6  -3   8         23.80         30.64        22.70 o                         
  -5  -3   8         75.64         72.86        17.02 o                         
  -4  -3   8       1807.91       1788.08        64.68 o                         
  -3  -3   8        393.86        346.15        26.23 o                         
  -2  -3   8       6194.68       6521.28       156.98 o                         
  -1  -3   8        784.94        849.43        54.93 o                         
   0  -3   8        783.44        823.80        84.78 o                         
   1  -3   8        201.62        197.84        41.68 o                         
   2  -3   8        151.19        108.71        22.87 o                         
   3  -3   8       2372.70       2345.15        69.40 o                         
   4  -3   8        951.23        893.82        40.88 o                         
  -8  -2   8        348.38        346.92        44.42 o                         
  -7  -2   8        168.11        209.00        56.73 o                         
  -6  -2   8        338.61        390.53        54.15 o                         
  -5  -2   8       1041.13       1050.07        70.02 o                         
  -4  -2   8       1400.22       1392.71        69.03 o                         
  -3  -2   8       3487.00       3524.35       106.79 o                         
  -2  -2   8        179.70        204.80        22.18 o                         
  -1  -2   8       3281.86       3334.14       186.74 o                         
   0  -2   8       1043.58        986.76        90.53 o                         
   1  -2   8        215.82        159.75        39.64 o                         
   2  -2   8       1613.38       1573.97       124.87 o                         
   3  -2   8       1298.87       1291.45        75.11 o                         
   4  -2   8        199.09        195.62        19.63 o                         
  -8  -1   8        160.11        111.20        54.71 o                         
  -7  -1   8        233.76        266.52        59.43 o                         
  -6  -1   8        777.17        826.55       106.09 o                         
  -5  -1   8        254.68        252.72        36.65 o                         
  -4  -1   8        920.61        913.42        52.07 o                         
  -3  -1   8       1386.22       1328.03        52.52 o                         
  -2  -1   8       3242.06       3179.07       138.68 o                         
  -1  -1   8       2912.05       2839.51       110.38 o                         
   0  -1   8       2567.33       2561.05       105.35 o                         
   1  -1   8        562.10        536.07        64.62 o                         
   2  -1   8       1270.50       1178.85        65.83 o                         
   3  -1   8         47.81         50.41        12.91 o                         
   4  -1   8         21.84          9.94        12.62 o                         
  -8   0   8         80.22        146.23        33.18 o                         
  -7   0   8        235.11        221.49        55.05 o                         
  -6   0   8        262.61        264.99        32.37 o                         
  -5   0   8       1785.77       1755.83       137.27 o                         
  -4   0   8         89.91        121.74        15.89 o                         
  -3   0   8        609.74        591.30        34.62 o                         
  -2   0   8         93.41         79.52        14.07 o                         
  -1   0   8        595.37        574.01        43.91 o                         
   0   0   8       1988.05       1985.96        88.61 o                         
   1   0   8       4901.90       4656.37       122.74 o                         
   2   0   8        208.57        170.94        35.76 o                         
   3   0   8         35.33         29.33        10.41 o                         
   4   0   8        476.38        420.12        24.09 o                         
  -8   1   8        214.73        162.83        32.62 o                         
  -7   1   8        297.75        294.64        40.86 o                         
  -6   1   8        770.00        723.95        49.35 o                         
  -5   1   8        240.48        261.45        54.17 o                         
  -4   1   8        749.03        728.44        44.89 o                         
  -3   1   8       1349.54       1367.07        52.30 o                         
  -2   1   8       3317.10       3287.02        96.13 o                         
  -1   1   8       2530.96       2534.63        83.36 o                         
   0   1   8       2514.44       2478.95        80.01 o                         
   1   1   8        546.32        513.11        33.43 o                         
   2   1   8       1007.66        950.55        81.12 o                         
   3   1   8         42.05         85.28        24.41 o                         
   4   1   8         75.76         86.66        13.10 o                         
  -8   2   8        282.33        338.52        40.72 o                         
  -7   2   8        208.64        237.49        31.63 o                         
  -6   2   8        510.18        537.87        42.76 o                         
  -5   2   8       1372.57       1273.30       112.53 o                         
  -4   2   8       1595.19       1538.17        62.31 o                         
  -3   2   8       3402.04       3293.03        88.32 o                         
  -2   2   8        186.80        188.18        17.95 o                         
  -1   2   8       3172.71       3030.12        68.83 o                         
   0   2   8        976.72        954.77        39.75 o                         
   1   2   8        231.80        189.06        18.89 o                         
   2   2   8       1305.82       1386.61        79.42 o                         
   3   2   8       1401.59       1371.75        89.97 o                         
   4   2   8        161.17        161.69        17.40 o                         
  -8   3   8        415.76        424.86        63.01 o                         
  -7   3   8        853.32        890.74        56.80 o                         
  -6   3   8         10.06         27.25        19.31 o                         
  -5   3   8         67.62        101.14        23.44 o                         
  -4   3   8       1654.43       1512.82        53.66 o                         
  -3   3   8        450.38        447.22        24.09 o                         
  -2   3   8       6576.44       6489.72       134.51 o                         
  -1   3   8        602.78        599.50        27.28 o                         
   0   3   8        638.28        608.41        30.76 o                         
   1   3   8        198.96        209.86        19.56 o                         
   2   3   8        118.11         77.19        19.04 o                         
   3   3   8       2316.94       2274.72       118.77 o                         
   4   3   8        869.02        915.92        53.91 o                         
  -8   4   8        109.94        115.19        31.65 o                         
  -7   4   8        367.56        411.92        36.98 o                         
  -6   4   8       1220.37       1240.00        61.94 o                         
  -5   4   8       1033.73       1026.90        66.87 o                         
  -4   4   8       1431.41       1308.59        71.78 o                         
  -3   4   8       1670.55       1672.55        52.56 o                         
  -2   4   8        216.89        246.40        16.86 o                         
  -1   4   8       1816.46       1694.68        46.38 o                         
   0   4   8        398.08        382.03        21.09 o                         
   1   4   8       1598.94       1723.00       136.27 o                         
   2   4   8        503.06        484.33        39.55 o                         
   4   4   8        288.57        272.93        24.22 o                         
  -8   5   8         81.55         63.94        21.94 o                         
  -7   5   8        579.10        654.62        43.10 o                         
  -6   5   8       1334.89       1318.67        66.78 o                         
  -5   5   8        256.52        206.46        21.50 o                         
  -4   5   8       1560.10       1503.64        74.62 o                         
  -3   5   8         10.95          5.57        11.39 o                         
  -2   5   8       1190.34       1190.56        43.79 o                         
  -1   5   8       1540.08       1506.49        45.38 o                         
   0   5   8       1141.85       1203.98        57.59 o                         
   1   5   8        642.87        659.55        37.45 o                         
   2   5   8        973.58       1016.55        46.86 o                         
   3   5   8        341.55        278.64        38.44 o                         
   4   5   8        150.86        142.32        22.65 o                         
  -7   6   8        268.30        276.47        32.48 o                         
  -6   6   8        169.59        166.55        23.48 o                         
  -5   6   8       1106.07        877.55        78.30 o                         
  -4   6   8       1690.32       1566.07        57.88 o                         
  -3   6   8       1119.45       1108.35        46.70 o                         
  -2   6   8        169.59        163.99        17.57 o                         
  -1   6   8        107.98        108.76        14.48 o                         
   0   6   8        975.59        986.96        55.71 o                         
   1   6   8       2353.25       2478.11        77.67 o                         
   2   6   8        108.00         89.65        15.57 o                         
   3   6   8          1.84          5.95        14.93 o                         
  -7   7   8        187.33        159.77        22.75 o                         
  -6   7   8        498.12        453.00        32.59 o                         
  -5   7   8        600.95        549.87        56.07 o                         
  -4   7   8       1743.10       1731.52       164.56 o                         
  -3   7   8       1071.68       1045.81        42.57 o                         
  -2   7   8       1270.78       1414.13        46.78 o                         
  -1   7   8       1802.58       1892.87        56.75 o                         
   0   7   8       1425.80       1475.51        56.23 o                         
   1   7   8        315.92        354.64        26.12 o                         
   2   7   8        235.68        220.45        20.35 o                         
   3   7   8        421.32        469.59        31.97 o                         
  -7   8   8         47.00         41.42        16.52 o                         
  -6   8   8        312.47        272.05        27.62 o                         
  -5   8   8        133.70        186.05        35.94 o                         
  -4   8   8         60.81         87.56        28.29 o                         
  -3   8   8        743.30        805.19        36.33 o                         
  -2   8   8         48.09         28.51         8.37 o                         
  -1   8   8       1178.05       1253.54        39.27 o                         
   0   8   8        270.98        263.96        22.61 o                         
   1   8   8        379.79        403.31        23.49 o                         
   2   8   8       1288.41       1497.63        52.83 o                         
   3   8   8        461.75        496.35        30.46 o                         
  -6   9   8          8.68          3.18         8.30 o                         
  -5   9   8         41.61         39.50        19.17 o                         
  -4   9   8        107.19         98.74        18.27 o                         
  -3   9   8        258.77        283.83        28.79 o                         
  -2   9   8       2410.13       2551.69        66.37 o                         
  -1   9   8        284.78        311.29        18.34 o                         
   0   9   8         89.29        111.12        11.51 o                         
   1   9   8        272.32        306.46        21.39 o                         
   2   9   8         53.35         41.61         8.48 o                         
   3   9   8        673.85        647.31       119.00 o                         
  -6  10   8        297.09        266.72        33.78 o                         
  -5  10   8        495.47        472.21        44.83 o                         
  -4  10   8        328.86        350.07        29.06 o                         
  -3  10   8        725.37        798.37        41.93 o                         
  -2  10   8        197.58        195.41        15.97 o                         
  -1  10   8        232.16        224.01        14.82 o                         
   0  10   8        600.83        693.92        29.44 o                         
   1  10   8        727.00        836.50        27.97 o                         
   2  10   8        338.91        351.63        17.88 o                         
  -5  11   8        114.94         72.57        18.05 o                         
  -4  11   8        402.31        367.34        40.29 o                         
  -3  11   8        163.75        161.43        19.72 o                         
  -2  11   8         73.93         65.25        10.00 o                         
  -1  11   8        223.83        252.69        16.42 o                         
   0  11   8        525.08        593.35        25.01 o                         
   1  11   8        124.65        134.51        10.38 o                         
   2  11   8        369.36        458.82        26.73 o                         
  -3  12   8        229.28        237.29        30.35 o                         
  -2  12   8         73.51         88.46        13.29 o                         
  -1  12   8        256.81        277.13        20.55 o                         
   0  12   8        255.73        271.72        15.27 o                         
   1  12   8        355.64        314.15        21.86 o                         
  -2  13   8        205.42        197.30        16.41 o                         
  -1  13   8        144.07        117.38        12.68 o                         
  -3 -12   9         88.31        132.28        23.53 o                         
  -2 -12   9        914.84        987.68        66.51 o                         
  -4 -11   9         36.15         47.82        10.23 o                         
  -3 -11   9        504.41        602.27        37.10 o                         
  -2 -11   9        117.10        120.02        24.47 o                         
  -1 -11   9        364.81        328.74        39.48 o                         
  -5 -10   9         52.66         42.64        10.21 o                         
  -4 -10   9        215.69        217.44        25.29 o                         
  -3 -10   9        283.09        298.83        28.56 o                         
  -2 -10   9        468.74        516.91        55.69 o                         
  -1 -10   9        255.00        271.37        38.10 o                         
   0 -10   9        450.69        428.73        31.20 o                         
   1 -10   9         58.50         24.64        12.66 o                         
  -6  -9   9         32.66         26.04        16.88 o                         
  -5  -9   9        849.22        875.55        54.78 o                         
  -4  -9   9       1004.21       1053.82        47.89 o                         
  -3  -9   9        136.89        165.16        18.29 o                         
  -2  -9   9        105.18        111.91        29.46 o                         
  -1  -9   9        344.32        412.51        34.70 o                         
   0  -9   9        243.42        275.36        30.70 o                         
   1  -9   9        730.22        728.53        61.92 o                         
   2  -9   9         20.79          4.87        10.33 o                         
  -6  -8   9        555.30        677.32       120.02 o                         
  -5  -8   9        150.63        172.58        21.01 o                         
  -4  -8   9        527.65        595.50        37.95 o                         
  -3  -8   9        174.86        172.57        20.79 o                         
  -2  -8   9        215.00        212.90        40.85 o                         
  -1  -8   9        243.29        268.42        29.78 o                         
   0  -8   9       1022.39        984.18        55.43 o                         
   1  -8   9        187.83        169.33        34.28 o                         
   2  -8   9        559.24        551.80        53.03 o                         
  -6  -7   9        686.59        799.34        59.45 o                         
  -5  -7   9        769.20        917.65        60.80 o                         
  -4  -7   9        258.05        276.92        27.55 o                         
  -3  -7   9       1553.80       1673.88        66.16 o                         
  -2  -7   9        594.08        607.66        37.69 o                         
  -1  -7   9        599.45        609.50        47.55 o                         
   0  -7   9        143.15        141.93        35.28 o                         
   1  -7   9        723.17        652.02        67.11 o                         
   2  -7   9        188.16        163.30        42.76 o                         
  -7  -6   9        522.54        529.52        77.11 o                         
  -6  -6   9         16.54         40.46        19.48 o                         
  -5  -6   9          9.31         18.60        12.28 o                         
  -4  -6   9        350.70        375.74        32.54 o                         
  -3  -6   9        362.94        426.72        29.27 o                         
  -2  -6   9       2399.62       2643.32        88.36 o                         
  -1  -6   9        988.94        943.64        60.15 o                         
   0  -6   9        237.85        257.01        45.77 o                         
   1  -6   9         97.74        105.18        21.20 o                         
   2  -6   9         95.52         81.99        16.59 o                         
   3  -6   9        751.83        645.75        47.09 o                         
  -7  -5   9         15.47         25.08        32.86 o                         
  -6  -5   9        350.38        398.20        44.57 o                         
  -5  -5   9        195.03        196.82        26.10 o                         
  -4  -5   9        664.03        705.14        44.65 o                         
  -3  -5   9       1527.79       1779.61       104.19 o                         
  -2  -5   9         52.01         48.50        14.12 o                         
  -1  -5   9       2456.94       2757.11       303.85 o                         
   0  -5   9         75.06         68.45        26.36 o                         
   1  -5   9        536.73        380.47        38.43 o                         
   2  -5   9       1215.03       1125.63        50.49 o                         
   3  -5   9        670.34        680.70        42.31 o                         
  -7  -4   9        333.54        368.97        66.43 o                         
  -6  -4   9        540.67        561.71        53.44 o                         
  -5  -4   9        253.72        268.16        36.35 o                         
  -4  -4   9       1083.41       1079.51        60.56 o                         
  -3  -4   9        501.51        587.74        41.60 o                         
  -2  -4   9        723.23        879.02        48.21 o                         
  -1  -4   9       1983.40       2196.49       154.03 o                         
   0  -4   9       1524.72       1587.29       123.48 o                         
   1  -4   9        137.52        126.24        22.97 o                         
   2  -4   9        142.37        102.13        15.62 o                         
   3  -4   9        182.96        178.47        19.55 o                         
  -7  -3   9        168.22        165.37        46.39 o                         
  -6  -3   9        172.78        229.06        35.79 o                         
  -5  -3   9       1636.03       1855.53        95.88 o                         
  -4  -3   9        779.74        814.05        52.11 o                         
  -3  -3   9        207.69        235.08        27.06 o                         
  -2  -3   9        252.99        266.86        27.38 o                         
  -1  -3   9        621.68        669.09        79.84 o                         
   0  -3   9        918.96        840.15        89.29 o                         
   1  -3   9       4489.21       4449.54       152.20 o                         
   2  -3   9          3.01         -9.51        12.85 o                         
   3  -3   9         21.23         19.03         8.94 o                         
  -8  -2   9          6.28          6.02        16.46 o                         
  -7  -2   9        103.53         98.56        37.66 o                         
  -6  -2   9        822.39        867.54       101.02 o                         
  -5  -2   9        465.24        481.26        51.97 o                         
  -4  -2   9        867.68        910.56        53.97 o                         
  -3  -2   9        305.08        286.60        29.28 o                         
  -2  -2   9        820.78        793.64        58.30 o                         
  -1  -2   9       1142.11       1170.37       104.22 o                         
   0  -2   9       1140.92       1220.73       104.79 o                         
   1  -2   9        262.78        225.17        29.06 o                         
   2  -2   9        693.94        647.76        71.15 o                         
   3  -2   9         66.02         48.68        12.01 o                         
  -8  -1   9        408.27        386.76        42.90 o                         
  -7  -1   9        151.65        175.56        48.04 o                         
  -6  -1   9        786.23        884.50        65.00 o                         
  -5  -1   9       1065.93       1109.54        68.71 o                         
  -4  -1   9       2033.66       2186.37        71.93 o                         
  -3  -1   9       2125.93       2047.84        69.36 o                         
  -2  -1   9        313.36        327.93        55.94 o                         
  -1  -1   9       1556.83       1518.04       116.74 o                         
   0  -1   9        279.48        267.85        47.36 o                         
   1  -1   9        696.21        701.13        48.29 o                         
   2  -1   9        806.51        885.88        78.45 o                         
   3  -1   9        493.66        476.67        37.80 o                         
  -8   0   9        239.61        233.17        33.08 o                         
  -7   0   9       1360.24       1403.21       122.54 o                         
  -6   0   9          6.59          2.44        17.14 o                         
  -5   0   9         55.60         87.60        24.00 o                         
  -4   0   9        630.01        585.26        61.45 o                         
  -3   0   9          9.53         15.46        11.90 o                         
  -2   0   9       2724.54       2976.63       218.01 o                         
  -1   0   9         59.76         64.22        15.65 o                         
   0   0   9        276.91        270.46        26.85 o                         
   1   0   9        333.12        333.96        38.07 o                         
   2   0   9         40.41         31.34        16.57 o                         
   3   0   9       1098.85       1089.22        81.36 o                         
   4   0   9        814.78        711.15        39.09 o                         
  -8   1   9        386.29        364.46        38.84 o                         
  -7   1   9        166.06        158.59        29.43 o                         
  -6   1   9        833.75        816.02        57.33 o                         
  -5   1   9       1307.86       1262.53        59.08 o                         
  -4   1   9       1876.34       1773.93        73.39 o                         
  -3   1   9       2025.38       2114.21        68.96 o                         
  -2   1   9        341.12        299.85        23.67 o                         
  -1   1   9       1487.07       1402.31        51.41 o                         
   0   1   9        284.25        271.17        28.49 o                         
   1   1   9        656.99        661.76        38.30 o                         
   2   1   9        763.11        779.22        68.72 o                         
   4   1   9        288.44        327.87        71.99 o                         
  -8   2   9         18.60         10.70        19.11 o                         
  -7   2   9        122.23        129.17        22.94 o                         
  -6   2   9        935.78        879.84        52.94 o                         
  -5   2   9        451.44        402.62        33.40 o                         
  -4   2   9        890.21        878.58        42.67 o                         
  -3   2   9        456.13        431.77        36.81 o                         
  -2   2   9        813.19        820.33        38.51 o                         
  -1   2   9       1132.36       1093.72        39.14 o                         
   0   2   9       1608.80       1592.27        54.00 o                         
   1   2   9        298.31        285.68        25.28 o                         
   3   2   9         31.21         19.17        14.92 o                         
  -8   3   9         10.80         22.75        15.20 o                         
  -7   3   9        157.35        144.00        21.82 o                         
  -6   3   9        196.82        187.26        24.88 o                         
  -5   3   9       1306.81       1219.63        73.53 o                         
  -4   3   9        635.29        633.04        36.17 o                         
  -3   3   9        316.11        312.44        25.22 o                         
  -2   3   9        211.54        208.57        16.75 o                         
  -1   3   9        451.66        443.94        24.52 o                         
   0   3   9       1079.83       1048.10        37.62 o                         
   1   3   9       4392.92       4576.19       118.28 o                         
   2   3   9         35.23         33.72        21.47 o                         
   3   3   9         18.30         -6.07         9.10 o                         
  -7   4   9        328.38        293.92        28.21 o                         
  -6   4   9        430.00        388.42        32.36 o                         
  -5   4   9        230.79        203.35        30.97 o                         
  -4   4   9        763.48        673.58        45.02 o                         
  -3   4   9        440.63        451.42        25.29 o                         
  -2   4   9        677.65        720.48        29.30 o                         
  -1   4   9       2047.70       2096.67        50.48 o                         
   0   4   9       1344.34       1343.56        47.71 o                         
   1   4   9        198.36        184.99        20.35 o                         
   2   4   9        260.41        255.48        27.81 o                         
   3   4   9        203.98        214.95        23.09 o                         
  -7   5   9         46.44         52.18        14.99 o                         
  -6   5   9        497.84        376.98        32.70 o                         
  -5   5   9        284.37        273.31        28.13 o                         
  -4   5   9        932.37        899.66        54.65 o                         
  -3   5   9       1421.71       1514.38        79.65 o                         
  -2   5   9         64.59         70.50        18.20 o                         
  -1   5   9       2295.05       2387.26        49.80 o                         
   0   5   9          3.92         11.00        10.21 o                         
   1   5   9        409.96        341.15        26.13 o                         
   2   5   9       1343.05       1409.65        63.89 o                         
   3   5   9        486.51        572.30        47.59 o                         
  -7   6   9        464.73        441.91        41.77 o                         
  -6   6   9          5.70         -1.15        12.39 o                         
  -5   6   9         34.47         48.41        15.47 o                         
  -4   6   9        318.28        333.24        37.08 o                         
  -3   6   9        276.45        288.92        26.88 o                         
  -2   6   9       1974.60       2080.56        60.37 o                         
  -1   6   9       1005.46        993.23        38.88 o                         
   0   6   9        271.30        283.35        20.73 o                         
   1   6   9         50.75         53.32        10.30 o                         
   2   6   9        139.95        158.37        16.28 o                         
   3   6   9        808.98        899.81        56.85 o                         
  -7   7   9        172.19        164.58        26.37 o                         
  -6   7   9        602.75        547.46        39.80 o                         
  -5   7   9        776.20        702.45       103.11 o                         
  -4   7   9        415.96        356.16        48.75 o                         
  -3   7   9       1691.85       1709.34        77.59 o                         
  -2   7   9        543.41        541.60        27.81 o                         
  -1   7   9        687.87        666.86        30.55 o                         
   0   7   9        267.35        265.90        19.26 o                         
   1   7   9        691.51        849.02        33.17 o                         
   2   7   9        148.87        163.95        15.91 o                         
  -6   8   9        455.96        486.58        46.87 o                         
  -5   8   9        185.22        189.02        32.83 o                         
  -4   8   9        453.00        422.49        34.23 o                         
  -3   8   9        227.62        202.85        25.85 o                         
  -2   8   9        344.30        358.03        25.88 o                         
  -1   8   9        207.75        227.01        15.26 o                         
   0   8   9        944.03       1031.35        32.91 o                         
   1   8   9        146.84        181.23        17.18 o                         
   2   8   9        525.69        618.21        31.99 o                         
  -6   9   9         34.52         18.95        10.03 o                         
  -5   9   9        850.47        869.19        62.02 o                         
  -4   9   9       1011.71       1029.77        76.66 o                         
  -3   9   9        117.81        129.25        18.52 o                         
  -2   9   9         95.04        105.01        11.64 o                         
  -1   9   9        264.06        298.98        18.74 o                         
   0   9   9        252.01        276.37        15.66 o                         
   1   9   9        706.57        790.84        28.45 o                         
   2   9   9         24.89         30.80        10.57 o                         
  -5  10   9         58.90         53.29        14.67 o                         
  -4  10   9        275.45        274.75        23.11 o                         
  -3  10   9        260.80        229.86        21.71 o                         
  -2  10   9        548.32        615.64        36.33 o                         
  -1  10   9        246.43        240.11        15.57 o                         
   0  10   9        590.44        582.24        28.01 o                         
   1  10   9         80.25         93.65         8.12 o                         
  -3  11   9        420.95        457.18        40.82 o                         
  -2  11   9        109.98         91.91        30.69 o                         
  -1  11   9        394.95        406.01        26.46 o                         
   0  11   9        230.47        214.82        19.95 o                         
  -3  12   9        104.60         85.42        16.16 o                         
  -2  12   9       1112.49       1106.57        60.55 o                         
  -1  12   9        272.98        359.67        33.99 o                         
  -4 -10  10        159.66        146.37        27.71 o                         
  -3 -10  10        510.92        527.33        50.88 o                         
  -2 -10  10         89.63        104.60        23.33 o                         
  -5  -9  10         45.03         56.91        16.45 o                         
  -4  -9  10        110.10         91.96        15.70 o                         
  -3  -9  10         24.83         43.95        18.53 o                         
  -2  -9  10        956.53        976.32        73.53 o                         
  -1  -9  10        591.14        572.06        50.68 o                         
   0  -9  10         86.27         84.09        20.70 o                         
  -5  -8  10          3.18         12.07        12.61 o                         
  -4  -8  10         51.03         50.29        15.44 o                         
  -3  -8  10        410.07        436.16        35.94 o                         
  -2  -8  10         51.62         66.26        20.11 o                         
  -1  -8  10        849.41        896.21        54.21 o                         
   0  -8  10        165.32        144.73        28.23 o                         
   1  -8  10        155.64        140.44        24.41 o                         
  -6  -7  10         98.71        130.82        23.09 o                         
  -5  -7  10        191.25        226.55        53.68 o                         
  -4  -7  10        304.55        348.24        34.28 o                         
  -3  -7  10        550.17        558.40        41.88 o                         
  -2  -7  10        621.52        655.44        46.34 o                         
  -1  -7  10        523.52        505.46        56.63 o                         
   0  -7  10        719.24        703.25        64.90 o                         
   1  -7  10        142.24        129.75        25.91 o                         
  -6  -6  10        198.32        272.88        33.69 o                         
  -5  -6  10        607.86        716.89        64.98 o                         
  -4  -6  10       1007.43       1094.63       108.35 o                         
  -3  -6  10         74.10         72.78        18.03 o                         
  -2  -6  10        117.34        118.91        21.51 o                         
  -1  -6  10        254.44        216.75        38.88 o                         
   0  -6  10        258.98        240.19        40.01 o                         
   1  -6  10       1451.43       1461.90        96.29 o                         
   2  -6  10         47.99         41.98        14.51 o                         
  -7  -5  10        113.29         75.56        30.53 o                         
  -6  -5  10        555.34        586.69        49.52 o                         
  -5  -5  10        416.81        490.49        45.94 o                         
  -4  -5  10        241.54        285.65        34.53 o                         
  -3  -5  10        412.11        429.24        33.56 o                         
  -2  -5  10        238.62        242.05        29.92 o                         
  -1  -5  10        178.29        110.94        30.49 o                         
   0  -5  10        573.47        640.85        68.27 o                         
   1  -5  10         96.13         93.33        26.14 o                         
   2  -5  10        590.74        491.81        73.66 o                         
  -7  -4  10         34.00         51.46        31.41 o                         
  -6  -4  10        610.67        735.12        86.59 o                         
  -5  -4  10        742.75        763.13        58.42 o                         
  -4  -4  10        834.33        924.16        52.98 o                         
  -3  -4  10       1979.74       2002.73        78.25 o                         
  -2  -4  10        570.71        647.56        50.77 o                         
  -1  -4  10        483.61        480.39        64.71 o                         
   0  -4  10          5.92        -18.38        22.87 o                         
   1  -4  10        382.69        373.86        66.45 o                         
   2  -4  10        507.57        448.01        27.08 o                         
  -7  -3  10        702.45        756.13        82.06 o                         
  -6  -3  10         15.26         30.50        24.94 o                         
  -5  -3  10          3.69         12.88        15.80 o                         
  -4  -3  10        179.29        188.25        25.59 o                         
  -3  -3  10         19.87         37.85        17.42 o                         
  -2  -3  10       1618.84       1794.01       135.83 o                         
  -1  -3  10        598.90        655.07        76.91 o                         
   0  -3  10        227.39        316.42        52.55 o                         
   1  -3  10        131.12        127.53        21.26 o                         
   2  -3  10        256.50        248.65        20.78 o                         
  -7  -2  10         50.65         74.16        32.93 o                         
  -6  -2  10        341.30        345.24        47.40 o                         
  -5  -2  10        538.36        503.37        45.88 o                         
  -4  -2  10        692.12        658.47        44.17 o                         
  -3  -2  10       1099.12       1141.75        71.94 o                         
  -2  -2  10        222.51        190.15        46.21 o                         
  -1  -2  10       1635.28       1808.59       130.00 o                         
   0  -2  10          9.64         12.93        13.90 o                         
   1  -2  10         62.59         51.07        15.12 o                         
   2  -2  10        981.27        911.80        51.72 o                         
  -7  -1  10        133.81        190.78        48.15 o                         
  -6  -1  10        388.13        362.69        86.21 o                         
  -5  -1  10        500.60        475.07        42.96 o                         
  -4  -1  10        498.98        512.90        44.56 o                         
  -3  -1  10       1059.82       1055.18        47.06 o                         
  -2  -1  10        556.02        647.90        51.82 o                         
  -1  -1  10        887.52        886.89        59.02 o                         
   0  -1  10       1518.97       1531.26        59.63 o                         
   1  -1  10         58.52         70.31        16.58 o                         
   2  -1  10        653.89        634.23        42.92 o                         
   3  -1  10         55.39         33.66        14.48 o                         
  -7   0  10        192.66        107.73        34.74 o                         
  -6   0  10         14.80         16.44        20.86 o                         
  -5   0  10        787.72        694.97        42.50 o                         
  -4   0  10        540.23        525.47        37.94 o                         
  -3   0  10        641.64        591.31        41.23 o                         
  -2   0  10          2.17        -20.50        20.50 o                         
  -1   0  10        415.25        394.25        38.94 o                         
   0   0  10        723.41        692.49        38.85 o                         
   1   0  10       1769.02       1850.81        78.85 o                         
   2   0  10         73.51         79.61        12.55 o                         
   3   0  10         10.20         14.11        12.80 o                         
  -7   1  10        111.71         93.56        23.70 o                         
  -6   1  10        350.05        353.03        31.65 o                         
  -5   1  10        509.23        485.11        35.43 o                         
  -4   1  10        537.26        532.74        32.66 o                         
  -3   1  10       1023.24        996.64        60.32 o                         
  -2   1  10        675.22        675.23        31.80 o                         
  -1   1  10        606.09        564.47        27.67 o                         
   0   1  10       1408.02       1500.57        58.72 o                         
   1   1  10        126.00        131.72        20.88 o                         
   2   1  10        765.96        763.26        61.24 o                         
   3   1  10         58.92         93.76        21.05 o                         
  -7   2  10         44.87         35.87        15.03 o                         
  -6   2  10        243.47        194.74        23.38 o                         
  -5   2  10        652.56        583.58        95.14 o                         
  -4   2  10        704.00        682.95        36.01 o                         
  -3   2  10       1138.50       1151.67        48.81 o                         
  -2   2  10        353.03        334.75        19.90 o                         
  -1   2  10       1758.09       1716.08        49.21 o                         
   0   2  10         43.05         29.70        10.04 o                         
   1   2  10         67.91         57.37        13.99 o                         
   2   2  10       1062.29       1114.43        74.74 o                         
  -7   3  10        759.45        664.33        38.85 o                         
  -6   3  10         14.00         23.55        11.33 o                         
  -5   3  10          7.81          6.17        13.87 o                         
  -4   3  10        339.24        306.62        28.48 o                         
  -3   3  10         10.83         25.86        13.69 o                         
  -2   3  10       1689.69       1752.92        46.68 o                         
  -1   3  10        471.37        443.05        27.28 o                         
   0   3  10        236.96        232.67        22.21 o                         
   1   3  10         59.62         73.33        21.28 o                         
   2   3  10        145.24        148.55        26.06 o                         
  -7   4  10         27.84         35.81        13.02 o                         
  -6   4  10        579.94        558.00        44.02 o                         
  -5   4  10        765.76        746.10        46.02 o                         
  -4   4  10        756.49        761.17        53.16 o                         
  -3   4  10       2001.62       2310.42       123.34 o                         
  -2   4  10        579.54        544.81        28.84 o                         
  -1   4  10        436.05        435.05        26.19 o                         
   0   4  10         50.53         45.36        10.52 o                         
   1   4  10        311.95        331.91        60.18 o                         
   2   4  10        449.63        457.98        43.50 o                         
  -7   5  10         98.34         90.19        21.00 o                         
  -6   5  10        554.29        474.10        41.45 o                         
  -5   5  10        450.82        454.94        31.27 o                         
  -4   5  10        246.10        238.87        23.78 o                         
  -3   5  10        614.14        580.45        33.62 o                         
  -2   5  10        313.59        298.00        21.13 o                         
  -1   5  10        268.99        242.33        26.43 o                         
   0   5  10        624.16        658.82        35.02 o                         
   1   5  10        131.03        140.24        15.65 o                         
   2   5  10        507.82        503.03        29.71 o                         
  -6   6  10        169.10        155.86        20.97 o                         
  -5   6  10        530.94        481.42        41.09 o                         
  -4   6  10        855.00        838.04        81.40 o                         
  -3   6  10        102.55        117.98        16.64 o                         
  -2   6  10        112.71        104.79        16.05 o                         
  -1   6  10        230.01        241.03        21.03 o                         
   0   6  10        222.65        243.60        20.70 o                         
   1   6  10       1526.55       1694.36        53.47 o                         
   2   6  10         50.55         51.53        12.86 o                         
  -6   7  10        111.44         96.04        21.99 o                         
  -5   7  10        185.92        166.03        29.68 o                         
  -4   7  10        348.75        291.84        37.89 o                         
  -3   7  10        417.71        362.80        24.84 o                         
  -2   7  10        685.82        702.52        29.59 o                         
  -1   7  10        710.28        747.38        29.59 o                         
   0   7  10        725.83        753.53        28.72 o                         
   1   7  10        119.16        121.60        10.78 o                         
  -5   8  10          7.08         -5.36        10.69 o                         
  -4   8  10         28.43         14.47         9.55 o                         
  -3   8  10        452.21        476.83        27.32 o                         
  -2   8  10         23.28         27.37         8.94 o                         
  -1   8  10        770.91        824.44        29.58 o                         
   0   8  10        188.46        173.43        11.78 o                         
   1   8  10        160.09        136.91        18.39 o                         
  -5   9  10         48.61         24.84        10.03 o                         
  -4   9  10         95.20        102.64        14.34 o                         
  -3   9  10         14.76         28.13         7.62 o                         
  -2   9  10        967.38        999.24        45.38 o                         
  -1   9  10        560.70        582.47        22.98 o                         
   0   9  10        111.46        131.75        10.28 o                         
  -3  10  10        482.30        427.03        36.97 o                         
  -2  10  10        164.92        171.76        17.52 o                         
  -1  10  10         32.10         26.62         8.13 o                         
  -4  -8  11        101.36        133.70        27.14 o                         
  -3  -8  11        144.53        131.86        25.56 o                         
  -5  -7  11        165.44        122.67        27.85 o                         
  -4  -7  11        157.10        206.39        34.92 o                         
  -3  -7  11        646.70        649.76        58.66 o                         
  -2  -7  11        217.28        197.26        31.11 o                         
  -1  -7  11        144.50        167.11        27.75 o                         
  -5  -6  11         15.32         18.09        19.88 o                         
  -4  -6  11        139.91        196.86        38.36 o                         
  -3  -6  11         72.90         84.33        27.93 o                         
  -2  -6  11        752.82        691.88        64.11 o                         
  -1  -6  11        418.62        413.73        46.80 o                         
   0  -6  11        113.78        113.50        17.00 o                         
  -6  -5  11        106.51        107.67        30.24 o                         
  -5  -5  11        129.84        116.30        35.42 o                         
  -4  -5  11        237.55        226.61        27.71 o                         
  -3  -5  11        529.70        529.11        45.34 o                         
  -2  -5  11         79.69         78.76        27.37 o                         
  -1  -5  11        622.62        570.98        59.24 o                         
   0  -5  11        141.60        106.17        17.86 o                         
   1  -5  11         85.82         58.19        16.85 o                         
  -6  -4  11        144.58        156.07        23.70 o                         
  -5  -4  11        176.85        196.47        27.50 o                         
  -4  -4  11        319.49        306.24        34.47 o                         
  -3  -4  11        366.66        362.61        36.57 o                         
  -2  -4  11        496.80        447.73        57.81 o                         
  -1  -4  11        757.08        817.75        51.44 o                         
   0  -4  11       1197.58       1121.22        55.80 o                         
   1  -4  11        132.03        150.29        27.42 o                         
  -6  -3  11        112.95         88.24        20.68 o                         
  -5  -3  11        248.88        199.51        37.93 o                         
  -4  -3  11        612.25        620.34        46.13 o                         
  -3  -3  11        267.68        278.33        33.26 o                         
  -2  -3  11         46.24         49.50        38.05 o                         
  -1  -3  11         84.14         69.35        41.78 o                         
   0  -3  11        317.87        308.97        29.13 o                         
   1  -3  11        903.24        994.30        71.41 o                         
  -6  -2  11        305.25        273.27        31.21 o                         
  -5  -2  11        598.39        626.41        45.88 o                         
  -4  -2  11        146.00        137.57        22.19 o                         
  -3  -2  11        321.40        291.55        60.86 o                         
  -2  -2  11        657.55        675.48        39.35 o                         
  -1  -2  11        453.27        441.21        39.22 o                         
   0  -2  11        884.38        970.30        54.11 o                         
   1  -2  11        203.89        203.02        38.44 o                         
  -6  -1  11        383.22        308.95        33.05 o                         
  -5  -1  11        259.01        243.36        23.99 o                         
  -4  -1  11        345.62        303.57        32.69 o                         
  -3  -1  11       1066.33       1099.65        52.22 o                         
  -2  -1  11        341.56        311.45        27.80 o                         
  -1  -1  11        469.08        464.31        39.76 o                         
   0  -1  11        216.72        254.57        27.76 o                         
   1  -1  11        144.51        194.92        32.29 o                         
  -6   0  11         26.53          5.44        29.74 o                         
  -5   0  11          9.75          8.80        15.64 o                         
  -4   0  11        420.58        382.10        35.80 o                         
  -3   0  11         35.92         31.79        11.30 o                         
  -2   0  11       1329.20       1357.75        49.59 o                         
  -1   0  11        254.83        276.87        30.34 o                         
   0   0  11         64.77         44.63        14.59 o                         
   1   0  11          1.07          9.11         8.54 o                         
  -6   1  11        363.60        327.74        34.15 o                         
  -5   1  11        259.78        245.79        45.97 o                         
  -4   1  11        373.74        312.77        26.55 o                         
  -3   1  11        770.63        800.97        42.41 o                         
  -2   1  11        288.53        282.10        21.79 o                         
  -1   1  11        572.59        591.65        44.44 o                         
   0   1  11        227.70        206.71        19.10 o                         
   1   1  11        104.92         88.35        11.69 o                         
  -6   2  11        243.60        205.31        20.26 o                         
  -5   2  11        542.44        436.69        62.45 o                         
  -4   2  11         67.53         53.74        13.53 o                         
  -3   2  11        268.51        226.80        22.90 o                         
  -2   2  11        679.04        639.05        32.00 o                         
  -1   2  11        485.99        472.87        25.95 o                         
   0   2  11        768.67        738.99        43.44 o                         
   1   2  11        241.93        233.64        30.38 o                         
  -6   3  11        137.64        130.41        16.42 o                         
  -5   3  11        323.25        315.82        31.75 o                         
  -4   3  11        675.01        608.95        44.09 o                         
  -3   3  11        262.52        274.57        30.16 o                         
  -2   3  11         71.57         54.58        10.82 o                         
  -1   3  11         86.57         88.06        12.13 o                         
   0   3  11        325.80        304.19        22.15 o                         
   1   3  11        982.54       1006.43        82.88 o                         
  -6   4  11        181.96        161.75        38.78 o                         
  -5   4  11        220.16        211.56        25.35 o                         
  -4   4  11        331.09        298.94        29.95 o                         
  -3   4  11        335.99        296.12        30.24 o                         
  -2   4  11        529.70        497.32        25.04 o                         
  -1   4  11        636.87        672.10        33.12 o                         
   0   4  11       1241.91       1192.64       112.98 o                         
   1   4  11        187.51        206.32        18.96 o                         
  -6   5  11        126.46        102.71        21.12 o                         
  -5   5  11        140.60        180.52        30.61 o                         
  -4   5  11        224.68        174.44        31.68 o                         
  -3   5  11        568.24        535.52        56.81 o                         
  -2   5  11         29.19         25.08         9.03 o                         
  -1   5  11        663.68        646.78        31.48 o                         
   0   5  11        127.20        112.55        13.41 o                         
   1   5  11         58.68         46.51        13.62 o                         
  -5   6  11         11.49          3.96        11.54 o                         
  -3   6  11         56.70         44.84        12.10 o                         
  -2   6  11        722.55        566.19        43.52 o                         
  -1   6  11        388.35        420.53        37.60 o                         
   0   6  11        137.39        138.05        17.18 o                         
  -5   7  11        233.84        184.87        26.08 o                         
  -4   7  11        132.33        134.47        24.26 o                         
  -3   7  11        585.94        488.42        30.55 o                         
  -2   7  11        220.83        192.95        16.12 o                         
  -1   7  11        154.02        171.69        17.09 o                         
   0   7  11        106.14        168.52        49.79 o                         
  -4   8  11         97.11         79.64        16.69 o                         
  -3   8  11        179.35        153.84        18.39 o                         
  -2   8  11         64.61         56.93         8.80 o                         
  -1   8  11         46.84         18.78        10.10 o                         
  -3  -6  12         39.05         54.57        18.03 o                         
  -3  -5  12        144.42        127.29        25.98 o                         
  -2  -5  12        125.56        123.75        17.69 o                         
  -5  -4  12        278.51        293.59        37.80 o                         
  -4  -4  12        172.67        234.29        34.15 o                         
  -3  -4  12        560.49        577.92        53.32 o                         
  -2  -4  12        284.32        248.51        24.96 o                         
  -1  -4  12        226.45        236.07        22.40 o                         
  -5  -3  12         30.90          7.98        16.12 o                         
  -4  -3  12        123.05        148.52        39.19 o                         
  -3  -3  12         29.92         20.77        13.79 o                         
  -2  -3  12        367.84        344.85        30.99 o                         
  -1  -3  12        154.96        141.09        19.79 o                         
  -5  -2  12        178.06        144.12        29.29 o                         
  -4  -2  12        188.67        196.85        92.84 o                         
  -3  -2  12        507.97        497.15        42.04 o                         
  -2  -2  12         91.49         76.53        39.24 o                         
  -1  -2  12        407.32        420.22        25.26 o                         
  -5  -1  12        268.59        239.35        36.28 o                         
  -4  -1  12        163.24        126.98        19.69 o                         
  -3  -1  12        339.96        300.22        49.46 o                         
  -2  -1  12        536.58        504.68        29.79 o                         
  -1  -1  12        241.92        258.36        20.79 o                         
   0  -1  12        637.68        616.09        52.76 o                         
  -5   0  12        205.43        190.85        31.79 o                         
  -4   0  12        467.49        372.85        31.65 o                         
  -3   0  12         38.53         14.07        14.14 o                         
  -2   0  12         36.13         19.31         9.53 o                         
  -1   0  12         63.30         96.20        13.79 o                         
   0   0  12         65.01         47.40        14.60 o                         
  -5   1  12        347.56        240.52        24.52 o                         
  -4   1  12        127.87        127.59        28.38 o                         
  -3   1  12        361.36        298.66        22.64 o                         
  -2   1  12        507.35        482.19        34.53 o                         
  -1   1  12        199.82        221.72        37.42 o                         
   0   1  12        630.16        660.48        49.45 o                         
  -5   2  12        140.97        116.11        17.44 o                         
  -4   2  12        174.64        150.72        20.20 o                         
  -3   2  12        617.20        606.97        38.19 o                         
  -2   2  12        104.85        146.07        25.71 o                         
  -1   2  12        292.53        295.51        35.35 o                         
   0   2  12        112.66        144.49        23.04 o                         
  -5   3  12         11.63         17.84         9.56 o                         
  -4   3  12        151.23        157.35        19.36 o                         
  -3   3  12         52.45         46.91        12.77 o                         
  -2   3  12        352.81        304.76        36.25 o                         
  -1   3  12        215.06        197.60        28.79 o                         
  -5   4  12        217.01        162.66        25.21 o                         
  -3   4  12        503.66        517.93        45.37 o                         
  -2   4  12        312.84        294.79        34.04 o                         
  -1   4  12        260.98        249.30        29.33 o                         
  -4   5  12         33.05         51.75        15.98 o                         
  -3   5  12        124.27         93.72        20.87 o                         
  -2   5  12        162.67        109.35        19.51 o                         
  -3   6  12         24.58         11.58         9.95 o                         
                                                                                
